# Supplementary material for: Comparative Transcriptome Analysis Identified Candidate Genes for Late Leaf Spot Resistance and Cause of Defoliation in Groundnut
Source: Int J Mol Sci. 2021 Apr 26;22(9):4491. doi: 10.3390/ijms22094491 (PMC8123497; doi:10.3390/ijms22094491)
Supplement: Supplementary file 1 [file ijms-22-04491-s001.zip]

Archive with 21 entries (19 files):
- Supplementary Material/
- Supplementary Material/ijms-1159347 sup.pdf
- Supplementary Material/Suppl_tables/
- Supplementary Material/Suppl_tables/Table S1.xlsx
- Supplementary Material/Suppl_tables/Table S10.xlsx
- Supplementary Material/Suppl_tables/Table S11.xlsx
- Supplementary Material/Suppl_tables/Table S12.xlsx
- Supplementary Material/Suppl_tables/Table S13.xlsx
- Supplementary Material/Suppl_tables/Table S14.xlsx
- Supplementary Material/Suppl_tables/Table S15.xlsx
- Supplementary Material/Suppl_tables/Table S16.xlsx
- Supplementary Material/Suppl_tables/Table S17.xlsx
- Supplementary Material/Suppl_tables/Table S18.xlsx
- Supplementary Material/Suppl_tables/Table S2.xlsx
- Supplementary Material/Suppl_tables/Table S3.xlsx
- Supplementary Material/Suppl_tables/Table S4.xlsx
- Supplementary Material/Suppl_tables/Table S5.xlsx
- Supplementary Material/Suppl_tables/Table S6.xlsx
- Supplementary Material/Suppl_tables/Table S7.xlsx
- Supplementary Material/Suppl_tables/Table S8.xlsx
- Supplementary Material/Suppl_tables/Table S9.xlsx
