# Supplementary material for: Comparative Transcriptome Analysis Identified Candidate Genes for Late Leaf Spot Resistance and Cause of Defoliation in Groundnut
Source: Int J Mol Sci. 2021 Apr 26;22(9):4491. doi: 10.3390/ijms22094491 (PMC8123497; doi:10.3390/ijms22094491)
Supplement: Supplementary file 1 [file ijms-22-04491-s001.zip › Supplementary Material/Suppl_tables/Table S1.xlsx]

## Sheet: Table S1
Supplementary Table 1. Details of samples and summary of RNA-seq data generated and mapping of sequencing reads against A- subgenome and B-subgenome to study comparative transcriptome for late leaf spot (LLS) resistance
		Aradu					Araip
Sample name	Details of Sample	Concordantly mapped pairs	concordant alignment rate	No of total reads	overall aligned reads	overall alignment rate	Concordantly mapped pairs	concordant alignment rate	No of total reads	overall aligned reads	overall alignment rate
LCD0_GPBD4	LLS control GPBD4 at day 0	10739403	46.1	46587060	29345198	63	12496381	53.6	46587060	31526028	67.7
LCD0_ICGV13208	LLS control ICGV13208 at day 0	10597592	47	39128442	25143940	64.3	10527988	53.8	39128442	26992835	69
LCD0_TAG24	LLS control TAG24 at day 0	10693363	46.6	36823714	23620334	64.1	9817340	53.3	36823714	25212027	68.5
LCD1_GPBD4	LLS control GPBD4 at day 1	18543694	70.1	52895782	42285328	79.9	19370575	73.2	52895782	43336762	81.9
LCD1_ICGV13208	LLS control ICGV13208 at day 1	18509098	70.6	52422602	42087938	80.3	19308021	73.7	52422602	43057237	82.1
LCD1_TAG24	LLS control TAG24 at day 1	21273079	69.7	61011880	48460332	79.4	22163236	72.7	61011880	49650725	81.4
LCD21_GPBD4	LLS control GPBD4 at day 21	25414605	69.8	72852140	57802115	79.3	26498823	72.7	72852140	59271580	81.4
LCD21_ICGV13208	LLS control ICGV13208 at day 21	15545127	70.6	44029490	35345206	80.3	16104378	73.2	44029490	36122849	82.0
LCD21_TAG24	LLS control TAG24 at day 21	16146966	68.2	47359358	37341678	78.8	16790392	70.9	47359358	38255789	80.8
LCD2_GPBD4	LLS control GPBD4 at day 2	21021649	69.6	60413530	48026301	79.5	21955419	72.7	60413530	49258526	81.5
LCD2_ICGV13208	LLS control ICGV13208 at day 2	19918434	70.8	56296186	45063997	80	20660672	73.4	56296186	45908826	81.5
LCD2_TAG24	LLS control TAG24 at day 2	22737398	69.5	65403244	51767735	79.2	23694410	72.5	65403244	53045592	81.1
LCD35_GPBD4	LLS control GPBD4 at day 35	18553662	70	53038772	42262747	79.7	19185047	72.3	53038772	43080789	81.2
LCD35_ICGV13208	LLS control ICGV13208 at day 35	17600851	62.2	56614108	41770375	73.8	18710086	66.1	56614108	43256095	76.4
LCD35_TAG24	LLS control TAG24 at day 35	15914243	70.7	45045640	36302792	80.6	16495097	73.2	45045640	37105719	82.4
LCD3_GPBD4	LLS control GPBD4 at day 3	19078079	69.4	54991430	43385033	78.9	19956044	72.6	54991430	44616533	81.1
LCD3_ICGV13208	LLS control ICGV13208 at day 3	22595554	69.5	64997908	51635949	79.4	23602770	72.6	64997908	52951642	81.5
LCD3_TAG24	LLS control TAG24 at day 3	24417092	70.1	69711446	55356344	79.4	25472625	73.1	69711446	56840257	81.5
LCD50_GPBD4	LLS control GPBD4 at day 50	15922755	60.7	52471190	37974561	72.4	17198124	65.6	52471190	39690658	75.6
LCD50_ICGV13208	LLS control ICGV13208 at day 50	15806055	67.6	46742902	35950630	76.9	16474195	70.5	46742902	36875122	78.9
LCD50_TAG24	LLS control TAG24 at day 50	15140882	68.9	43962972	34677334	78.9	16032413	72.9	43962972	35955645	81.8
LCD7_GPBD4	LLS control GPBD4 at day 7	23457417	69.2	67754666	53450759	78.9	24538521	72.4	67754666	54921208	81.1
LCD7_ICGV13208	LLS control ICGV13208 at day 7	13718708	66.6	41227932	32575091	79	14352182	69.6	41227932	33336751	80.9
LCD7_TAG24	LLS control TAG24 at day 7	19676093	69.4	56700242	44868782	79.1	20524277	72.4	56700242	46001273	81.1
LLSD0_GPBD4	LLS stressed GPBD4 at day 0	19852426	45.8	39724410	24833029	62.5	10502818	52.9	39724410	26601909	67
LLSD0_ICGV13208	LLS stressed ICGV13208 at day 0	10106238	46.5	43508710	27328382	62.8	11576947	53.2	43508710	29347613	67.5
LLSD0_TAG24	LLS stressed TAG24 at day 0	10256297	44.6	34838648	21791353	62.5	11767204	52.1	34838648	23441194	67.3
LLSD1_GPBD4	LLS stressed GPBD4 at day 1	22015270	70.5	62479350	49970597	80	22983785	73.6	62479350	51191564	81.9
LLSD1_ICGV13208	LLS stressed ICGV13208 at day 1	20479570	70.4	58174744	46317849	79.6	21348647	73.4	58174744	47432800	81.5
LLSD1_TAG24	LLS stressed TAG24 at day 1	17202409	70.8	48603238	39093578	80.4	17865585	73.5	48603238	39908823	82.1
LLSD21_GPBD4	LLS stressed GPBD4 at day 21	22631883	69.2	65432136	51589255	78.8	23756352	72.6	65432136	53181120	81.3
LLSD21_ICGV13208	LLS stressed ICGV13208 at day 21	21387155	69.4	61602566	48829798	79.3	22319581	72.5	61602566	50051513	81.2
LLSD21_TAG24	LLS stressed TAG24 at day 21	20763238	70.4	58985736	47009548	79.7	21520764	73	58985736	48034326	81.4
LLSD2_GPBD4	LLS stressed GPBD4 at day 2	21826616	70.3	62057122	49717822	80.1	22690878	73.1	62057122	50755602	81.8
LLSD2_ICGV13208	LLS stressed ICGV13208 at day 2	22154358	70.0	63293678	50401096	79.6	23069707	72.9	63293678	51537705	81.4
LLSD2_TAG24	LLS stressed TAG24 at day 2	21096618	71.1	59377678	47977760	80.8	21824504	73.5	59377678	48859764	82.3
LLSD35_GPBD4	LLS stressed GPBD4 at day 35	21701013	69.5	62434024	49272799	78.9	22553055	72.2	62434024	50384354	80.7
LLSD35_ICGV13208	LLS stressed ICGV13208 at day 35	20959025	69.9	59943196	47671994	79.5	21838718	72.9	59943196	48867074	81.5
LLSD35_TAG24	LLS stressed TAG24 at day 35	21296359	70.5	60397114	48218252	79.8	22109658	73.2	60397114	49327409	81.7
LLSD3_GPBD4	LLS stressed GPBD4 at day 3	21378177	69.1	61882020	48590476	78.5	22325745	72.2	61882020	49947800	80.7
LLSD3_ICGV13208	LLS stressed ICGV13208 at day 3	15640887	69	45317266	35318098	77.9	16360322	72.2	45317266	36321699	80.1
LLSD3_TAG24	LLS stressed TAG24 at day 3	15531669	66.7	46605980	35724494	76.7	16253585	69.7	46605980	36670576	78.7
LLSD50_GPBD4	LLS stressed GPBD4 at day 50	19691382	68.8	57254182	45007126	78.6	20720660	72.4	57254182	46495142	81.2
LLSD50_ICGV13208	LLS stressed ICGV13208 at day 50	18796548	68.5	54891238	42944379	78.2	19962872	72.7	54891238	44606948	81.3
LLSD50_TAG24	LLS stressed TAG24 at day 50	19472157	68.2	57075272	44591483	78.1	20689672	72.5	57075272	46342019	81.2
LLSD7_GPBD4	LLS stressed GPBD4 at day 7	19707101	70.0	56292798	44881914	79.7	20513950	72.9	56292798	45890809	81.5
LLSD7_ICGV13208	LLS stressed ICGV13208 at day 7	16697159	69.2	48236876	38080003	78.9	17394195	72.1	48236876	38978495	80.8
LLSD7_TAG24	LLS stressed TAG24 at day 7	21161175	70.1	60384476	48089543	79.6	22021474	72.9	60384476	49194997	81.5
