# Supplementary material for: Comparative Transcriptome Analysis Identified Candidate Genes for Late Leaf Spot Resistance and Cause of Defoliation in Groundnut
Source: Int J Mol Sci. 2021 Apr 26;22(9):4491. doi: 10.3390/ijms22094491 (PMC8123497; doi:10.3390/ijms22094491)
Supplement: Supplementary file 1 [file ijms-22-04491-s001.zip › Supplementary Material/Suppl_tables/Table S10.xlsx]

## Sheet: Table S10
Supplementary Table 9. Differentially expressed genes in B- subgenome involved in the major pathways under N. personata infection.
Gene ID	Pathway	Pathway ID	Enzymes in Pathway
Araip.60F3J	Glycolysis / Gluconeogenesis, Galactose metabolism, Methane metabolism, Biosynthesis of antibiotics, Pentose phosphate pathway, Fructose and mannose metabolism	map00010, map00052, map00680, map01130, map00030, map00051	21, 13, 12, 104, 16, 13
Araip.WK203	Glycolysis / Gluconeogenesis, Galactose metabolism, Methane metabolism, Biosynthesis of antibiotics, Pentose phosphate pathway, Fructose and mannose metabolism	map00010, map00052, map00680, map01130, map00030, map00051	21, 13, 12, 104, 16, 13
Araip.IWA7R	Glycolysis / Gluconeogenesis, Galactose metabolism, Methane metabolism, Biosynthesis of antibiotics, Pentose phosphate pathway, Fructose and mannose metabolism	map00010, map00052, map00680, map01130, map00030, map00051	21, 13, 12, 104, 16, 13
Araip.1R2FP	Glycolysis / Gluconeogenesis, Galactose metabolism, Methane metabolism, Biosynthesis of antibiotics, Pentose phosphate pathway, Fructose and mannose metabolism	map00010, map00052, map00680, map01130, map00030, map00051	21, 13, 12, 104, 16, 13
Araip.JS4CC	Glycolysis / Gluconeogenesis, Galactose metabolism, Methane metabolism, Biosynthesis of antibiotics, Pentose phosphate pathway, Fructose and mannose metabolism	map00010, map00052, map00680, map01130, map00030, map00051	21, 13, 12, 104, 16, 13
Araip.MD8YR	Glycolysis / Gluconeogenesis, Galactose metabolism, Biosynthesis of antibiotics	map00010, map00052, map01130	21, 13, 104
Araip.V531B	Glycolysis / Gluconeogenesis, Galactose metabolism, Biosynthesis of antibiotics	map00010, map00052, map01130	21, 13, 104
Araip.KK91U	Glycolysis / Gluconeogenesis, Galactose metabolism, Biosynthesis of antibiotics	map00010, map00052, map01130	21, 13, 104
Araip.E9AW0	Glycolysis / Gluconeogenesis, Galactose metabolism, Biosynthesis of antibiotics	map00010, map00052, map01130	21, 13, 104
Araip.V919Q	Glycolysis / Gluconeogenesis, Galactose metabolism, Biosynthesis of antibiotics, Purine metabolism, Starch and sucrose metabolism, Pentose phosphate pathway, Amino sugar and nucleotide sugar metabolism, Streptomycin biosynthesis	map00010, map00052, map01130, map00230, map00500, map00030, map00520, map00521	21, 13, 104, 27, 25, 16, 28, 5
Araip.U2YF8	Glycolysis / Gluconeogenesis, Galactose metabolism, Biosynthesis of antibiotics, Neomycin, kanamycin and gentamicin biosynthesis, Starch and sucrose metabolism, Fructose and mannose metabolism, Amino sugar and nucleotide sugar metabolism, Streptomycin biosynthesis	map00010, map00052, map01130, map00524, map00500, map00051, map00520, map00521	21, 13, 104, 1, 25, 13, 28, 5
Araip.JG9W3	Glycolysis / Gluconeogenesis, Galactose metabolism, Biosynthesis of antibiotics, Neomycin, kanamycin and gentamicin biosynthesis, Starch and sucrose metabolism, Fructose and mannose metabolism, Amino sugar and nucleotide sugar metabolism, Streptomycin biosynthesis	map00010, map00052, map01130, map00524, map00500, map00051, map00520, map00521	21, 13, 104, 1, 25, 13, 28, 5
Araip.V4D1L	Glycolysis / Gluconeogenesis, Tyrosine metabolism, Naphthalene degradation, alpha-Linolenic acid metabolism, Glycine, serine and threonine metabolism, Drug metabolism - cytochrome P450, Biosynthesis of antibiotics, Retinol metabolism, Fatty acid degradation, Metabolism of xenobiotics by cytochrome P450, Chloroalkane and chloroalkene degradation	map00010, map00350, map00626, map00592, map00260, map00982, map01130, map00830, map00071, map00980, map00625	21, 17, 1, 10, 16, 6, 104, 4, 9, 7, 4
Araip.BYV00	Glycolysis / Gluconeogenesis, Tyrosine metabolism, Naphthalene degradation, alpha-Linolenic acid metabolism, Glycine, serine and threonine metabolism, Drug metabolism - cytochrome P450, Biosynthesis of antibiotics, Retinol metabolism, Fatty acid degradation, Metabolism of xenobiotics by cytochrome P450, Chloroalkane and chloroalkene degradation	map00010, map00350, map00626, map00592, map00260, map00982, map01130, map00830, map00071, map00980, map00625	21, 17, 1, 10, 16, 6, 104, 4, 9, 7, 4
Araip.IG434	Glycolysis / Gluconeogenesis, Tyrosine metabolism, Naphthalene degradation, alpha-Linolenic acid metabolism, Glycine, serine and threonine metabolism, Drug metabolism - cytochrome P450, Biosynthesis of antibiotics, Retinol metabolism, Fatty acid degradation, Metabolism of xenobiotics by cytochrome P450, Chloroalkane and chloroalkene degradation	map00010, map00350, map00626, map00592, map00260, map00982, map01130, map00830, map00071, map00980, map00625	21, 17, 1, 10, 16, 6, 104, 4, 9, 7, 4
Araip.ET82K	Glycolysis / Gluconeogenesis, Tyrosine metabolism, Naphthalene degradation, Methane metabolism, alpha-Linolenic acid metabolism, Glycine, serine and threonine metabolism, Drug metabolism - cytochrome P450, Biosynthesis of antibiotics, Retinol metabolism, Fatty acid degradation, Metabolism of xenobiotics by cytochrome P450, Chloroalkane and chloroalkene degradation	map00010, map00350, map00626, map00680, map00592, map00260, map00982, map01130, map00830, map00071, map00980, map00625	21, 17, 1, 12, 10, 16, 6, 104, 4, 9, 7, 4
Araip.5L3CH	Glycolysis / Gluconeogenesis, Pyruvate metabolism, Biosynthesis of antibiotics, Citrate cycle (TCA cycle)	map00010, map00620, map01130, map00020	21, 18, 104, 8
Araip.2WV37	Glycolysis / Gluconeogenesis, Pyruvate metabolism, Biosynthesis of antibiotics, Purine metabolism	map00010, map00620, map01130, map00230	21, 18, 104, 27
Araip.MC2K9	Glycolysis / Gluconeogenesis, Pyruvate metabolism, Biosynthesis of antibiotics, Purine metabolism	map00010, map00620, map01130, map00230	21, 18, 104, 27
Araip.VL48N	Glycolysis / Gluconeogenesis, Propanoate metabolism, Pyruvate metabolism, Biosynthesis of antibiotics, Cysteine and methionine metabolism	map00010, map00640, map00620, map01130, map00270	21, 5, 18, 104, 24
Araip.PQA2W	Glycolysis / Gluconeogenesis, Methane metabolism, Biosynthesis of antibiotics	map00010, map00680, map01130	21, 12, 104
Araip.K5YKI	Glycolysis / Gluconeogenesis, Biosynthesis of antibiotics	map00010, map01130	21, 104
Araip.C9FAB	Glycolysis / Gluconeogenesis, Biosynthesis of antibiotics	map00010, map01130	21, 104
Araip.1ZW45	Glycolysis / Gluconeogenesis, Biosynthesis of antibiotics	map00010, map01130	21, 104
Araip.QR9S0	Glycolysis / Gluconeogenesis, Biosynthesis of antibiotics	map00010, map01130	21, 104
Araip.MU9UP	Glycolysis / Gluconeogenesis, Biosynthesis of antibiotics	map00010, map01130	21, 104
Araip.ZD3SC	Pentose phosphate pathway	map00030	16
Araip.L10IQ	Pentose phosphate pathway, Fructose and mannose metabolism	map00030, map00051	16, 13
Araip.FTZ36	Pentose and glucuronate interconversions	map00040	10
Araip.JG8H2	Pentose and glucuronate interconversions	map00040	10
Araip.20DZW	Pentose and glucuronate interconversions	map00040	10
Araip.3X8WE	Pentose and glucuronate interconversions	map00040	10
Araip.1BL7S	Pentose and glucuronate interconversions	map00040	10
Araip.M4PVE	Pentose and glucuronate interconversions	map00040	10
Araip.X62XD	Pentose and glucuronate interconversions	map00040	10
Araip.JZ9FN	Pentose and glucuronate interconversions	map00040	10
Araip.PB3YQ	Pentose and glucuronate interconversions	map00040	10
Araip.4I0AH	Pentose and glucuronate interconversions	map00040	10
Araip.30HVE	Pentose and glucuronate interconversions	map00040	10
Araip.X4HLT	Pentose and glucuronate interconversions	map00040	10
Araip.F5TQH	Pentose and glucuronate interconversions	map00040	10
Araip.VS9P5	Pentose and glucuronate interconversions	map00040	10
Araip.QPF43	Pentose and glucuronate interconversions	map00040	10
Araip.7SP2N	Pentose and glucuronate interconversions	map00040	10
Araip.GD8VH	Pentose and glucuronate interconversions	map00040	10
Araip.59ZQQ	Pentose and glucuronate interconversions	map00040	10
Araip.GC9VN	Pentose and glucuronate interconversions	map00040	10
Araip.S9DS1	Pentose and glucuronate interconversions	map00040	10
Araip.M44G4	Pentose and glucuronate interconversions	map00040	10
Araip.GV2B3	Pentose and glucuronate interconversions	map00040	10
Araip.E7R80	Pentose and glucuronate interconversions	map00040	10
Araip.CE0DR	Pentose and glucuronate interconversions	map00040	10
Araip.XZL7Y	Pentose and glucuronate interconversions	map00040	10
Araip.PW1YY	Pentose and glucuronate interconversions	map00040	10
Araip.5R50W	Pentose and glucuronate interconversions	map00040	10
Araip.RK3HY	Pentose and glucuronate interconversions	map00040	10
Araip.XC3V5	Pentose and glucuronate interconversions	map00040	10
Araip.5CQ1K	Pentose and glucuronate interconversions	map00040	10
Araip.T8YPZ	Pentose and glucuronate interconversions	map00040	10
Araip.ZMZ04	Pentose and glucuronate interconversions	map00040	10
Araip.1ZJ86	Pentose and glucuronate interconversions	map00040	10
Araip.J0KBV	Pentose and glucuronate interconversions	map00040	10
Araip.9XR5N	Pentose and glucuronate interconversions	map00040	10
Araip.70UIN	Pentose and glucuronate interconversions	map00040	10
Araip.BNI9P	Pentose and glucuronate interconversions	map00040	10
Araip.U4P9E	Pentose and glucuronate interconversions	map00040	10
Araip.TZY7L	Pentose and glucuronate interconversions	map00040	10
Araip.ZGL25	Pentose and glucuronate interconversions	map00040	10
Araip.F5HYI	Pentose and glucuronate interconversions	map00040	10
Araip.9P3VC	Fructose and mannose metabolism	map00051	13
Araip.XF81D	Fructose and mannose metabolism	map00051	13
Araip.EB319	Fructose and mannose metabolism	map00051	13
Araip.I8YQ4	Fructose and mannose metabolism	map00051	13
Araip.ZC9ZN	Fructose and mannose metabolism	map00051	13
Araip.8R4XF	Fructose and mannose metabolism	map00051	13
Araip.N7ZQV	Fructose and mannose metabolism	map00051	13
Araip.VHD9K	Fructose and mannose metabolism, Amino sugar and nucleotide sugar metabolism	map00051, map00520	13, 28
Araip.7C4C2	Fructose and mannose metabolism, Amino sugar and nucleotide sugar metabolism	map00051, map00520	13, 28
Araip.I17NZ	Fructose and mannose metabolism, Amino sugar and nucleotide sugar metabolism	map00051, map00520	13, 28
Araip.KNT6A	Galactose metabolism	map00052	13
Araip.55BM4	Galactose metabolism	map00052	13
Araip.82VVP	Galactose metabolism, Starch and sucrose metabolism	map00052, map00500	13, 25
Araip.KLH8I	Galactose metabolism, Starch and sucrose metabolism	map00052, map00500	13, 25
Araip.HL8V4	Galactose metabolism, Starch and sucrose metabolism	map00052, map00500	13, 25
Araip.XJD82	Galactose metabolism, Starch and sucrose metabolism	map00052, map00500	13, 25
Araip.DD0BF	Galactose metabolism, Starch and sucrose metabolism	map00052, map00500	13, 25
Araip.28YBL	Galactose metabolism, Starch and sucrose metabolism	map00052, map00500	13, 25
Araip.ET6IJ	Galactose metabolism, Starch and sucrose metabolism	map00052, map00500	13, 25
Araip.FN9HR	Galactose metabolism, Starch and sucrose metabolism	map00052, map00500	13, 25
Araip.EDC64	Galactose metabolism, Starch and sucrose metabolism	map00052, map00500	13, 25
Araip.X6A1T	Galactose metabolism, Starch and sucrose metabolism	map00052, map00500	13, 25
Araip.9LD3P	Galactose metabolism, Starch and sucrose metabolism	map00052, map00500	13, 25
Araip.G998M	Galactose metabolism, Amino sugar and nucleotide sugar metabolism	map00052, map00520	13, 28
Araip.5JD7H	Galactose metabolism, Amino sugar and nucleotide sugar metabolism	map00052, map00520	13, 28
Araip.G1N6K	Galactose metabolism, Amino sugar and nucleotide sugar metabolism	map00052, map00520	13, 28
Araip.965E6	Galactose metabolism, Amino sugar and nucleotide sugar metabolism	map00052, map00520	13, 28
Araip.82TSZ	Galactose metabolism, Sphingolipid metabolism, Glycosphingolipid biosynthesis - ganglio series, Other glycan degradation, Glycosaminoglycan degradation	map00052, map00600, map00604, map00511, map00531	13, 8, 2, 5, 3
Araip.3Q4IK	Galactose metabolism, Sphingolipid metabolism, Glycosphingolipid biosynthesis - ganglio series, Other glycan degradation, Glycosaminoglycan degradation	map00052, map00600, map00604, map00511, map00531	13, 8, 2, 5, 3
Araip.44121	Galactose metabolism, Sphingolipid metabolism, Glycosphingolipid biosynthesis - ganglio series, Other glycan degradation, Glycosaminoglycan degradation	map00052, map00600, map00604, map00511, map00531	13, 8, 2, 5, 3
Araip.GVH0P	Galactose metabolism, Sphingolipid metabolism, Glycosphingolipid biosynthesis - ganglio series, Other glycan degradation, Glycosaminoglycan degradation	map00052, map00600, map00604, map00511, map00531	13, 8, 2, 5, 3
Araip.54LLW	Galactose metabolism, Sphingolipid metabolism, Glycosphingolipid biosynthesis - ganglio series, Other glycan degradation, Glycosaminoglycan degradation	map00052, map00600, map00604, map00511, map00531	13, 8, 2, 5, 3
Araip.T49YB	Galactose metabolism, Sphingolipid metabolism, Glycosphingolipid biosynthesis - ganglio series, Other glycan degradation, Glycosaminoglycan degradation	map00052, map00600, map00604, map00511, map00531	13, 8, 2, 5, 3
Araip.73WZS	Galactose metabolism, Sphingolipid metabolism, Glycosphingolipid biosynthesis - ganglio series, Other glycan degradation, Glycosaminoglycan degradation	map00052, map00600, map00604, map00511, map00531	13, 8, 2, 5, 3
Araip.4SF0H	Galactose metabolism, Sphingolipid metabolism, Glycosphingolipid biosynthesis - ganglio series, Other glycan degradation, Glycosaminoglycan degradation	map00052, map00600, map00604, map00511, map00531	13, 8, 2, 5, 3
Araip.B68MT	Galactose metabolism, Sphingolipid metabolism, Glycosphingolipid biosynthesis - ganglio series, Other glycan degradation, Glycosaminoglycan degradation	map00052, map00600, map00604, map00511, map00531	13, 8, 2, 5, 3
Araip.7M5S5	Galactose metabolism, Sphingolipid metabolism, Glycosphingolipid biosynthesis - ganglio series, Other glycan degradation, Glycosaminoglycan degradation	map00052, map00600, map00604, map00511, map00531	13, 8, 2, 5, 3
Araip.PCG2B	Galactose metabolism, Sphingolipid metabolism, Glycosphingolipid biosynthesis - ganglio series, Other glycan degradation, Glycosaminoglycan degradation	map00052, map00600, map00604, map00511, map00531	13, 8, 2, 5, 3
Araip.L2HQR	Galactose metabolism, Glycosphingolipid biosynthesis - globo and isoglobo series, Sphingolipid metabolism, Glycerolipid metabolism	map00052, map00603, map00600, map00561	13, 3, 8, 12
Araip.EXU6F	Galactose metabolism, Glycosphingolipid biosynthesis - globo and isoglobo series, Sphingolipid metabolism, Glycerolipid metabolism	map00052, map00603, map00600, map00561	13, 3, 8, 12
Araip.98UDE	Galactose metabolism, Glycosphingolipid biosynthesis - globo and isoglobo series, Sphingolipid metabolism, Glycerolipid metabolism	map00052, map00603, map00600, map00561	13, 3, 8, 12
Araip.VT0TG	Galactose metabolism, Glycosphingolipid biosynthesis - globo and isoglobo series, Sphingolipid metabolism, Glycerolipid metabolism	map00052, map00603, map00600, map00561	13, 3, 8, 12
Araip.NV5LW	Galactose metabolism, Biosynthesis of antibiotics, Starch and sucrose metabolism, Amino sugar and nucleotide sugar metabolism, Pentose and glucuronate interconversions	map00052, map01130, map00500, map00520, map00040	13, 104, 25, 28, 10
Araip.L7P2A	Ascorbate and aldarate metabolism	map00053	8
Araip.GL07W	Ascorbate and aldarate metabolism	map00053	8
Araip.CPD6U	Ascorbate and aldarate metabolism	map00053	8
Araip.MW4Q1	Ascorbate and aldarate metabolism	map00053	8
Araip.MM1A4	Ascorbate and aldarate metabolism	map00053	8
Araip.6D2CF	Ascorbate and aldarate metabolism	map00053	8
Araip.QA79V	Ascorbate and aldarate metabolism	map00053	8
Araip.0U4IT	Ascorbate and aldarate metabolism	map00053	8
Araip.V6X3Y	Ascorbate and aldarate metabolism	map00053	8
Araip.LB6QN	Ascorbate and aldarate metabolism	map00053	8
Araip.2P1HN	Ascorbate and aldarate metabolism	map00053	8
Araip.9V28V	Ascorbate and aldarate metabolism	map00053	8
Araip.GX3JF	Ascorbate and aldarate metabolism	map00053	8
Araip.A6M6K	Ascorbate and aldarate metabolism, Glutathione metabolism	map00053, map00480	8, 12
Araip.S75SQ	Ascorbate and aldarate metabolism, Glutathione metabolism	map00053, map00480	8, 12
Araip.Q9BYH	Ascorbate and aldarate metabolism, Amino sugar and nucleotide sugar metabolism, Pentose and glucuronate interconversions	map00053, map00520, map00040	8, 28, 10
Araip.4P78F	Ascorbate and aldarate metabolism, Amino sugar and nucleotide sugar metabolism, Pentose and glucuronate interconversions	map00053, map00520, map00040	8, 28, 10
Araip.SBA9Y	Fatty acid biosynthesis	map00061	6
Araip.H65P0	Fatty acid biosynthesis, Fatty acid degradation	map00061, map00071	6, 9
Araip.FI70A	Fatty acid biosynthesis, Fatty acid degradation	map00061, map00071	6, 9
Araip.MG829	Fatty acid biosynthesis, Fatty acid degradation	map00061, map00071	6, 9
Araip.4EC2D	Fatty acid biosynthesis, Fatty acid degradation	map00061, map00071	6, 9
Araip.5UJ5P	Fatty acid biosynthesis, Fatty acid degradation	map00061, map00071	6, 9
Araip.ND5JM	Fatty acid biosynthesis, Biotin metabolism	map00061, map00780	6, 2
Araip.ZV5JX	Fatty acid biosynthesis, Biotin metabolism, Biosynthesis of unsaturated fatty acids	map00061, map00780, map01040	6, 2, 6
Araip.LG961	Fatty acid biosynthesis, Biotin metabolism, Biosynthesis of unsaturated fatty acids	map00061, map00780, map01040	6, 2, 6
Araip.GZ59D	Fatty acid elongation, Glycerophospholipid metabolism	map00062, map00564	5, 16
Araip.GTR8C	Fatty acid elongation, Glycerophospholipid metabolism	map00062, map00564	5, 16
Araip.CLH7E	Fatty acid elongation, Biosynthesis of unsaturated fatty acids	map00062, map01040	5, 6
Araip.T4AMJ	Fatty acid degradation	map00071	9
Araip.BA4XW	Fatty acid degradation	map00071	9
Araip.AZ5LA	Fatty acid degradation	map00071	9
Araip.RJ1BI	Cutin, suberine and wax biosynthesis, Glycerolipid metabolism	map00073, map00561	2, 12
Araip.27007	Cutin, suberine and wax biosynthesis, Glycerolipid metabolism	map00073, map00561	2, 12
Araip.ACF2M	Cutin, suberine and wax biosynthesis, Glycerolipid metabolism	map00073, map00561	2, 12
Araip.JH8FI	Cutin, suberine and wax biosynthesis, Glycerolipid metabolism	map00073, map00561	2, 12
Araip.5CF96	Cutin, suberine and wax biosynthesis, Glycerolipid metabolism	map00073, map00561	2, 12
Araip.M0N7G	Cutin, suberine and wax biosynthesis, Glycerolipid metabolism	map00073, map00561	2, 12
Araip.ZW937	Cutin, suberine and wax biosynthesis, Glycerolipid metabolism	map00073, map00561	2, 12
Araip.BGM89	Cutin, suberine and wax biosynthesis, Glycerolipid metabolism	map00073, map00561	2, 12
Araip.7A0S5	Cutin, suberine and wax biosynthesis, Glycerolipid metabolism	map00073, map00561	2, 12
Araip.FS9KX	Ubiquinone and other terpenoid-quinone biosynthesis	map00130	11
Araip.V72QV	Ubiquinone and other terpenoid-quinone biosynthesis	map00130	11
Araip.QD757	Ubiquinone and other terpenoid-quinone biosynthesis	map00130	11
Araip.D92TL	Ubiquinone and other terpenoid-quinone biosynthesis	map00130	11
Araip.22PIW	Ubiquinone and other terpenoid-quinone biosynthesis	map00130	11
Araip.L7I3F	Ubiquinone and other terpenoid-quinone biosynthesis, Fatty acid biosynthesis, Fatty acid degradation	map00130, map00061, map00071	11, 6, 9
Araip.BE5FQ	Ubiquinone and other terpenoid-quinone biosynthesis, Biosynthesis of antibiotics, Biosynthesis of siderophore group nonribosomal peptides	map00130, map01130, map01053	11, 104, 2
Araip.GB19B	Oxidative phosphorylation	map00190	7
Araip.JSB5W	Oxidative phosphorylation	map00190	7
Araip.84W5E	Oxidative phosphorylation	map00190	7
Araip.V6F37	Oxidative phosphorylation	map00190	7
Araip.FVH6Z	Oxidative phosphorylation	map00190	7
Araip.QFX44	Oxidative phosphorylation	map00190	7
Araip.ZDP8D	Oxidative phosphorylation	map00190	7
Araip.C2Z2B	Oxidative phosphorylation	map00190	7
Araip.K72ZM	Oxidative phosphorylation	map00190	7
Araip.48Z21	Oxidative phosphorylation	map00190	7
Araip.M0W9F	Oxidative phosphorylation	map00190	7
Araip.QIP2H	Oxidative phosphorylation	map00190	7
Araip.N3G6M	Oxidative phosphorylation	map00190	7
Araip.S5R73	Oxidative phosphorylation	map00190	7
Araip.V14YL	Oxidative phosphorylation	map00190	7
Araip.H5W4B	Oxidative phosphorylation	map00190	7
Araip.N9U9T	Oxidative phosphorylation	map00190	7
Araip.RMM9A	Oxidative phosphorylation	map00190	7
Araip.Q1BR2	Oxidative phosphorylation	map00190	7
Araip.Z57NG	Oxidative phosphorylation	map00190	7
Araip.XJP9J	Oxidative phosphorylation	map00190	7
Araip.FBR1Z	Oxidative phosphorylation	map00190	7
Araip.G0WVS	Oxidative phosphorylation	map00190	7
Araip.EM3T8	Oxidative phosphorylation	map00190	7
Araip.4H736	Oxidative phosphorylation	map00190	7
Araip.T13Y8	Oxidative phosphorylation	map00190	7
Araip.X59ML	Oxidative phosphorylation	map00190	7
Araip.E274D	Oxidative phosphorylation	map00190	7
Araip.X0LGK	Oxidative phosphorylation	map00190	7
Araip.LGF04	Oxidative phosphorylation	map00190	7
Araip.K93QT	Oxidative phosphorylation	map00190	7
Araip.L23KJ	Oxidative phosphorylation	map00190	7
Araip.N1YB8	Oxidative phosphorylation	map00190	7
Araip.SRG8N	Photosynthesis	map00195	2
Araip.9A6FH	Photosynthesis	map00195	2
Araip.4D1A3	Photosynthesis	map00195	2
Araip.W3QGE	Photosynthesis	map00195	2
Araip.CAI3H	Arginine biosynthesis, Glycine, serine and threonine metabolism, Biosynthesis of antibiotics, Lysine biosynthesis, Cysteine and methionine metabolism, Monobactam biosynthesis	map00220, map00260, map01130, map00300, map00270, map00261	10, 16, 104, 4, 24, 3
Araip.E629F	Arginine biosynthesis, Biosynthesis of antibiotics	map00220, map01130	10, 104
Araip.B6F4A	Arginine biosynthesis, Biosynthesis of antibiotics	map00220, map01130	10, 104
Araip.GD2Y5	Purine metabolism	map00230	27
Araip.37L82	Purine metabolism	map00230	27
Araip.552Z9	Purine metabolism	map00230	27
Araip.NFE0Q	Purine metabolism	map00230	27
Araip.1W80J	Purine metabolism	map00230	27
Araip.VG1UA	Purine metabolism	map00230	27
Araip.K6U2B	Purine metabolism	map00230	27
Araip.P7KNR	Purine metabolism	map00230	27
Araip.FM8TA	Purine metabolism	map00230	27
Araip.TDM9U	Purine metabolism	map00230	27
Araip.E3PSA	Purine metabolism	map00230	27
Araip.XE0TG	Purine metabolism	map00230	27
Araip.7MD3E	Purine metabolism	map00230	27
Araip.HTB58	Purine metabolism	map00230	27
Araip.9DP5A	Purine metabolism	map00230	27
Araip.4JD4I	Purine metabolism	map00230	27
Araip.6ZZ85	Purine metabolism	map00230	27
Araip.D4PTA	Purine metabolism	map00230	27
Araip.Y3YQU	Purine metabolism	map00230	27
Araip.7H128	Purine metabolism	map00230	27
Araip.RBQ5E	Purine metabolism	map00230	27
Araip.H1ZVY	Purine metabolism	map00230	27
Araip.S13M1	Purine metabolism	map00230	27
Araip.M4984	Purine metabolism, Pentose phosphate pathway	map00230, map00030	27, 16
Araip.8ZP6J	Purine metabolism, Atrazine degradation	map00230, map00791	27, 1
Araip.L5PJS	Pyrimidine metabolism	map00240	12
Araip.50J2N	Pyrimidine metabolism, Purine metabolism	map00240, map00230	12, 27
Araip.T17P5	Pyrimidine metabolism, Purine metabolism	map00240, map00230	12, 27
Araip.A1YHK	Pyrimidine metabolism, Purine metabolism	map00240, map00230	12, 27
Araip.R4DPZ	Pyrimidine metabolism, Purine metabolism	map00240, map00230	12, 27
Araip.N51UQ	Pyrimidine metabolism, Purine metabolism	map00240, map00230	12, 27
Araip.C1EVE	Pyrimidine metabolism, Purine metabolism	map00240, map00230	12, 27
Araip.YPU6N	Pyrimidine metabolism, Purine metabolism	map00240, map00230	12, 27
Araip.HXF61	Pyrimidine metabolism, Purine metabolism	map00240, map00230	12, 27
Araip.B43HB	Pyrimidine metabolism, Purine metabolism	map00240, map00230	12, 27
Araip.E58R7	Pyrimidine metabolism, Purine metabolism	map00240, map00230	12, 27
Araip.Z2J38	Pyrimidine metabolism, Purine metabolism	map00240, map00230	12, 27
Araip.G9T10	Pyrimidine metabolism, Purine metabolism	map00240, map00230	12, 27
Araip.512LN	Pyrimidine metabolism, Purine metabolism	map00240, map00230	12, 27
Araip.PKK04	Pyrimidine metabolism, Purine metabolism	map00240, map00230	12, 27
Araip.RZ9GH	Pyrimidine metabolism, Purine metabolism	map00240, map00230	12, 27
Araip.04C4D	Pyrimidine metabolism, Purine metabolism	map00240, map00230	12, 27
Araip.F8718	Pyrimidine metabolism, Purine metabolism	map00240, map00230	12, 27
Araip.M98K4	Pyrimidine metabolism, Purine metabolism	map00240, map00230	12, 27
Araip.PB0MX	Pyrimidine metabolism, Purine metabolism	map00240, map00230	12, 27
Araip.X362T	Pyrimidine metabolism, Purine metabolism	map00240, map00230	12, 27
Araip.7X7YY	Pyrimidine metabolism, Purine metabolism	map00240, map00230	12, 27
Araip.ZWZ8M	Pyrimidine metabolism, Alanine, aspartate and glutamate metabolism	map00240, map00250	12, 17
Araip.Z5HGV	Pyrimidine metabolism, Alanine, aspartate and glutamate metabolism	map00240, map00250	12, 17
Araip.L2G8B	Pyrimidine metabolism, Alanine, aspartate and glutamate metabolism	map00240, map00250	12, 17
Araip.B0R7Q	Pyrimidine metabolism, Alanine, aspartate and glutamate metabolism, Arginine biosynthesis, Nitrogen metabolism	map00240, map00250, map00220, map00910	12, 17, 10, 10
Araip.C31ME	Pyrimidine metabolism, Glutathione metabolism, Purine metabolism	map00240, map00480, map00230	12, 12, 27
Araip.66QY3	Pyrimidine metabolism, Biosynthesis of antibiotics, Purine metabolism	map00240, map01130, map00230	12, 104, 27
Araip.40836	Pyrimidine metabolism, Biosynthesis of antibiotics, Purine metabolism	map00240, map01130, map00230	12, 104, 27
Araip.8M0ZD	Alanine, aspartate and glutamate metabolism	map00250	17
Araip.R6G70	Alanine, aspartate and glutamate metabolism	map00250	17
Araip.45AY5	Alanine, aspartate and glutamate metabolism	map00250	17
Araip.M9DFJ	Alanine, aspartate and glutamate metabolism	map00250	17
Araip.AR4ND	Alanine, aspartate and glutamate metabolism	map00250	17
Araip.CV8RV	Alanine, aspartate and glutamate metabolism	map00250	17
Araip.NB6VC	Alanine, aspartate and glutamate metabolism	map00250	17
Araip.3BB99	Alanine, aspartate and glutamate metabolism	map00250	17
Araip.HEW13	Alanine, aspartate and glutamate metabolism, Arginine biosynthesis, D-Glutamine and D-glutamate metabolism	map00250, map00220, map00471	17, 10, 2
Araip.UL2GU	Alanine, aspartate and glutamate metabolism, Arginine biosynthesis, Glyoxylate and dicarboxylate metabolism, Nitrogen metabolism	map00250, map00220, map00630, map00910	17, 10, 16, 10
Araip.L7WHL	Alanine, aspartate and glutamate metabolism, Arginine biosynthesis, Glyoxylate and dicarboxylate metabolism, Nitrogen metabolism	map00250, map00220, map00630, map00910	17, 10, 16, 10
Araip.74N1T	Alanine, aspartate and glutamate metabolism, Arginine biosynthesis, Glyoxylate and dicarboxylate metabolism, Nitrogen metabolism	map00250, map00220, map00630, map00910	17, 10, 16, 10
Araip.ZW9IU	Alanine, aspartate and glutamate metabolism, Arginine biosynthesis, Biosynthesis of antibiotics	map00250, map00220, map01130	17, 10, 104
Araip.D1Z55	Alanine, aspartate and glutamate metabolism, Glycine, serine and threonine metabolism, Cysteine and methionine metabolism	map00250, map00260, map00270	17, 16, 24
Araip.B1UDK	Alanine, aspartate and glutamate metabolism, beta-Alanine metabolism, Taurine and hypotaurine metabolism, Butanoate metabolism	map00250, map00410, map00430, map00650	17, 9, 3, 9
Araip.ZQ6LW	Alanine, aspartate and glutamate metabolism, beta-Alanine metabolism, Taurine and hypotaurine metabolism, Butanoate metabolism	map00250, map00410, map00430, map00650	17, 9, 3, 9
Araip.85BT6	Alanine, aspartate and glutamate metabolism, Cyanoamino acid metabolism	map00250, map00460	17, 6
Araip.84AZS	Alanine, aspartate and glutamate metabolism, Cyanoamino acid metabolism	map00250, map00460	17, 6
Araip.38C3W	Alanine, aspartate and glutamate metabolism, Biosynthesis of antibiotics, Amino sugar and nucleotide sugar metabolism	map00250, map01130, map00520	17, 104, 28
Araip.A7VDE	Alanine, aspartate and glutamate metabolism, Biosynthesis of antibiotics, Nitrogen metabolism	map00250, map01130, map00910	17, 104, 10
Araip.XIB07	Alanine, aspartate and glutamate metabolism, Biosynthesis of antibiotics, Nitrogen metabolism	map00250, map01130, map00910	17, 104, 10
Araip.64DZV	Tetracycline biosynthesis, Aflatoxin biosynthesis, Propanoate metabolism, Pyruvate metabolism, Fatty acid biosynthesis, Biosynthesis of antibiotics, Fatty acid degradation, Carbon fixation pathways in prokaryotes	map00253, map00254, map00640, map00620, map00061, map01130, map00071, map00720	1, 1, 5, 18, 6, 104, 9, 10
Araip.77JRH	Tetracycline biosynthesis, Aflatoxin biosynthesis, Propanoate metabolism, Pyruvate metabolism, Fatty acid biosynthesis, Biosynthesis of antibiotics, Carbon fixation pathways in prokaryotes	map00253, map00254, map00640, map00620, map00061, map01130, map00720	1, 1, 5, 18, 6, 104, 10
Araip.LLR5T	Tetracycline biosynthesis, Aflatoxin biosynthesis, Propanoate metabolism, Pyruvate metabolism, Fatty acid biosynthesis, Biosynthesis of antibiotics, Carbon fixation pathways in prokaryotes	map00253, map00254, map00640, map00620, map00061, map01130, map00720	1, 1, 5, 18, 6, 104, 10
Araip.HSM8L	Tetracycline biosynthesis, Aflatoxin biosynthesis, Propanoate metabolism, Pyruvate metabolism, Fatty acid biosynthesis, Biosynthesis of antibiotics, Carbon fixation pathways in prokaryotes	map00253, map00254, map00640, map00620, map00061, map01130, map00720	1, 1, 5, 18, 6, 104, 10
Araip.8DG38	Tetracycline biosynthesis, Aflatoxin biosynthesis, Propanoate metabolism, Pyruvate metabolism, Fatty acid biosynthesis, Biosynthesis of antibiotics, Carbon fixation pathways in prokaryotes	map00253, map00254, map00640, map00620, map00061, map01130, map00720	1, 1, 5, 18, 6, 104, 10
Araip.R4K41	Glycine, serine and threonine metabolism	map00260	16
Araip.5PR7C	Glycine, serine and threonine metabolism	map00260	16
Araip.96W3Q	Glycine, serine and threonine metabolism, Cysteine and methionine metabolism, D-Arginine and D-ornithine metabolism, D-Glutamine and D-glutamate metabolism	map00260, map00270, map00472, map00471	16, 24, 1, 2
Araip.HGI6C	Glycine, serine and threonine metabolism, Valine, leucine and isoleucine biosynthesis, Biosynthesis of antibiotics	map00260, map00290, map01130	16, 7, 104
Araip.CM5I1	Glycine, serine and threonine metabolism, Phenylalanine, tyrosine and tryptophan biosynthesis, Biosynthesis of antibiotics	map00260, map00400, map01130	16, 18, 104
Araip.FL27H	Glycine, serine and threonine metabolism, Pyruvate metabolism, Glyoxylate and dicarboxylate metabolism	map00260, map00620, map00630	16, 18, 16
Araip.9C7ZQ	Glycine, serine and threonine metabolism, Pyruvate metabolism, Glyoxylate and dicarboxylate metabolism	map00260, map00620, map00630	16, 18, 16
Araip.1TT3T	Glycine, serine and threonine metabolism, Pyruvate metabolism, Glyoxylate and dicarboxylate metabolism	map00260, map00620, map00630	16, 18, 16
Araip.Z30L7	Glycine, serine and threonine metabolism, Vitamin B6 metabolism	map00260, map00750	16, 3
Araip.DT5CE	Cysteine and methionine metabolism	map00270	24
Araip.KV7WM	Cysteine and methionine metabolism	map00270	24
Araip.K42T4	Cysteine and methionine metabolism	map00270	24
Araip.W6LGW	Cysteine and methionine metabolism	map00270	24
Araip.WCF75	Cysteine and methionine metabolism	map00270	24
Araip.FB4F0	Cysteine and methionine metabolism	map00270	24
Araip.H8UEI	Cysteine and methionine metabolism	map00270	24
Araip.V0N49	Cysteine and methionine metabolism	map00270	24
Araip.207MI	Cysteine and methionine metabolism	map00270	24
Araip.527SE	Cysteine and methionine metabolism	map00270	24
Araip.D7DEK	Cysteine and methionine metabolism	map00270	24
Araip.VW0QI	Cysteine and methionine metabolism, Flavonoid biosynthesis	map00270, map00941	24, 12
Araip.C0RMG	Cysteine and methionine metabolism, Flavonoid biosynthesis	map00270, map00941	24, 12
Araip.E5HJE	Geraniol degradation, Synthesis and degradation of ketone bodies, Valine, leucine and isoleucine degradation, Butanoate metabolism	map00281, map00072, map00280, map00650	4, 2, 10, 9
Araip.HT80S	Geraniol degradation, Primary bile acid biosynthesis, Valine, leucine and isoleucine degradation, Benzoate degradation, Carbon fixation pathways in prokaryotes, Caprolactam degradation, Tryptophan metabolism, Toluene degradation, Fatty acid elongation, Biosynthesis of antibiotics, Fatty acid degradation, Lysine degradation, Butanoate metabolism	map00281, map00120, map00280, map00362, map00720, map00930, map00380, map00623, map00062, map01130, map00071, map00310, map00650	4, 1, 10, 4, 10, 3, 10, 3, 5, 104, 9, 5, 9
Araip.WUT0T	Valine, leucine and isoleucine biosynthesis	map00290	7
Araip.3S82F	Valine, leucine and isoleucine biosynthesis, C5-Branched dibasic acid metabolism	map00290, map00660	7, 3
Araip.DQ8EI	Valine, leucine and isoleucine biosynthesis, Biosynthesis of antibiotics, Valine, leucine and isoleucine degradation, Pantothenate and CoA biosynthesis, Cysteine and methionine metabolism, Glucosinolate biosynthesis	map00290, map01130, map00280, map00770, map00270, map00966	7, 104, 10, 6, 24, 1
Araip.Y1WTD	Valine, leucine and isoleucine biosynthesis, Biosynthesis of antibiotics, Valine, leucine and isoleucine degradation, Pantothenate and CoA biosynthesis, Cysteine and methionine metabolism, Glucosinolate biosynthesis	map00290, map01130, map00280, map00770, map00270, map00966	7, 104, 10, 6, 24, 1
Araip.I71NT	Valine, leucine and isoleucine biosynthesis, Biosynthesis of antibiotics, Valine, leucine and isoleucine degradation, Pantothenate and CoA biosynthesis, Cysteine and methionine metabolism, Glucosinolate biosynthesis	map00290, map01130, map00280, map00770, map00270, map00966	7, 104, 10, 6, 24, 1
Araip.W9HXX	Valine, leucine and isoleucine biosynthesis, Biosynthesis of antibiotics, Pantothenate and CoA biosynthesis	map00290, map01130, map00770	7, 104, 6
Araip.EQC7X	Valine, leucine and isoleucine biosynthesis, Biosynthesis of antibiotics, Pantothenate and CoA biosynthesis	map00290, map01130, map00770	7, 104, 6
Araip.23NEF	Valine, leucine and isoleucine biosynthesis, Biosynthesis of antibiotics, Pantothenate and CoA biosynthesis, Butanoate metabolism, C5-Branched dibasic acid metabolism	map00290, map01130, map00770, map00650, map00660	7, 104, 6, 9, 3
Araip.3Z54F	Lysine degradation	map00310	5
Araip.U15G0	Lysine degradation	map00310	5
Araip.KR2BY	Arginine and proline metabolism	map00330	11
Araip.6VN5N	Arginine and proline metabolism, Cysteine and methionine metabolism	map00330, map00270	11, 24
Araip.AZ4G5	Arginine and proline metabolism, Carbapenem biosynthesis, Biosynthesis of antibiotics	map00330, map00332, map01130	11, 2, 104
Araip.SH7ZE	Arginine and proline metabolism, Carbapenem biosynthesis, Biosynthesis of antibiotics	map00330, map00332, map01130	11, 2, 104
Araip.36QRN	Arginine and proline metabolism, beta-Alanine metabolism	map00330, map00410	11, 9
Araip.GQC6J	Arginine and proline metabolism, beta-Alanine metabolism, Glutathione metabolism, Cysteine and methionine metabolism	map00330, map00410, map00480, map00270	11, 9, 12, 24
Araip.8Z3VM	Arginine and proline metabolism, beta-Alanine metabolism, Glutathione metabolism, Cysteine and methionine metabolism	map00330, map00410, map00480, map00270	11, 9, 12, 24
Araip.81TFR	Arginine and proline metabolism, beta-Alanine metabolism, Glutathione metabolism, Cysteine and methionine metabolism	map00330, map00410, map00480, map00270	11, 9, 12, 24
Araip.714HW	Histidine metabolism	map00340	7
Araip.J3PJ2	Tyrosine metabolism, Steroid hormone biosynthesis, Phenylpropanoid biosynthesis, Flavone and flavonol biosynthesis, Betalain biosynthesis	map00350, map00140, map00940, map00944, map00965	17, 4, 14, 5, 2
Araip.Q3KHN	Tyrosine metabolism, Styrene degradation	map00350, map00643	17, 3
Araip.CQ2I9	Tyrosine metabolism, Styrene degradation	map00350, map00643	17, 3
Araip.4G0SR	Tyrosine metabolism, Isoquinoline alkaloid biosynthesis	map00350, map00950	17, 7
Araip.F0SVM	Phenylalanine metabolism	map00360	19
Araip.Q4NNC	Phenylalanine metabolism	map00360	19
Araip.N7P6W	Phenylalanine metabolism, Ubiquinone and other terpenoid-quinone biosynthesis, Phenylpropanoid biosynthesis	map00360, map00130, map00940	19, 11, 14
Araip.C95X7	Phenylalanine metabolism, Ubiquinone and other terpenoid-quinone biosynthesis, Phenylpropanoid biosynthesis	map00360, map00130, map00940	19, 11, 14
Araip.U6BJT	Phenylalanine metabolism, Ubiquinone and other terpenoid-quinone biosynthesis, Phenylpropanoid biosynthesis	map00360, map00130, map00940	19, 11, 14
Araip.W68C4	Phenylalanine metabolism, Ubiquinone and other terpenoid-quinone biosynthesis, Phenylpropanoid biosynthesis	map00360, map00130, map00940	19, 11, 14
Araip.E8KHR	Phenylalanine metabolism, Histidine metabolism	map00360, map00340	19, 7
Araip.KMI33	Phenylalanine metabolism, Tyrosine metabolism	map00360, map00350	19, 17
Araip.M52V7	Phenylalanine metabolism, Tyrosine metabolism	map00360, map00350	19, 17
Araip.2U0RL	Phenylalanine metabolism, Tyrosine metabolism, Ubiquinone and other terpenoid-quinone biosynthesis	map00360, map00350, map00130	19, 17, 11
Araip.V45YR	Phenylalanine metabolism, Tyrosine metabolism, beta-Alanine metabolism, Glycine, serine and threonine metabolism, Tropane, piperidine and pyridine alkaloid biosynthesis, Isoquinoline alkaloid biosynthesis	map00360, map00350, map00410, map00260, map00960, map00950	19, 17, 9, 16, 6, 7
Araip.L7I22	Phenylalanine metabolism, Tyrosine metabolism, Toluene degradation, Xylene degradation	map00360, map00350, map00623, map00622	19, 17, 3, 1
Araip.GM19P	Phenylalanine metabolism, Phenylpropanoid biosynthesis	map00360, map00940	19, 14
Araip.P78H4	Phenylalanine metabolism, Phenylpropanoid biosynthesis	map00360, map00940	19, 14
Araip.69J63	Phenylalanine metabolism, Phenylpropanoid biosynthesis	map00360, map00940	19, 14
Araip.V9S7Z	Phenylalanine metabolism, Phenylpropanoid biosynthesis	map00360, map00940	19, 14
Araip.X9JIK	Chlorocyclohexane and chlorobenzene degradation, Toluene degradation, Fluorobenzoate degradation	map00361, map00623, map00364	2, 3, 1
Araip.0G24M	Chlorocyclohexane and chlorobenzene degradation, Chloroalkane and chloroalkene degradation	map00361, map00625	2, 4
Araip.5RQ8I	Tryptophan metabolism	map00380	10
Araip.26B5V	Tryptophan metabolism, Phenylalanine metabolism, Arginine and proline metabolism, Tyrosine metabolism, beta-Alanine metabolism, Glycine, serine and threonine metabolism, Histidine metabolism, Tropane, piperidine and pyridine alkaloid biosynthesis, Isoquinoline alkaloid biosynthesis	map00380, map00360, map00330, map00350, map00410, map00260, map00340, map00960, map00950	10, 19, 11, 17, 9, 16, 7, 6, 7
Araip.23I46	Tryptophan metabolism, Phenylalanine metabolism, Tyrosine metabolism, Methane metabolism, Histidine metabolism, Isoquinoline alkaloid biosynthesis, Indole alkaloid biosynthesis, Betalain biosynthesis	map00380, map00360, map00350, map00680, map00340, map00950, map00901, map00965	10, 19, 17, 12, 7, 7, 3, 2
Araip.D6G4B	Tryptophan metabolism, Glyoxylate and dicarboxylate metabolism	map00380, map00630	10, 16
Araip.2RJ39	Tryptophan metabolism, Biosynthesis of antibiotics, Glyoxylate and dicarboxylate metabolism	map00380, map01130, map00630	10, 104, 16
Araip.93CKA	Tryptophan metabolism, Biosynthesis of antibiotics, Glyoxylate and dicarboxylate metabolism	map00380, map01130, map00630	10, 104, 16
Araip.VYE8T	Phenylalanine, tyrosine and tryptophan biosynthesis, Novobiocin biosynthesis, Biosynthesis of antibiotics	map00400, map00401, map01130	18, 5, 104
Araip.VW2EE	Phenylalanine, tyrosine and tryptophan biosynthesis, Biosynthesis of antibiotics	map00400, map01130	18, 104
Araip.P1W7D	Phenylalanine, tyrosine and tryptophan biosynthesis, Biosynthesis of antibiotics	map00400, map01130	18, 104
Araip.TK3NZ	Phenylalanine, tyrosine and tryptophan biosynthesis, Biosynthesis of antibiotics	map00400, map01130	18, 104
Araip.EBH0J	Phenylalanine, tyrosine and tryptophan biosynthesis, Biosynthesis of antibiotics	map00400, map01130	18, 104
Araip.0C8X4	Phenylalanine, tyrosine and tryptophan biosynthesis, Biosynthesis of antibiotics	map00400, map01130	18, 104
Araip.4I954	Phenylalanine, tyrosine and tryptophan biosynthesis, Biosynthesis of antibiotics	map00400, map01130	18, 104
Araip.EE4U2	Phenylalanine, tyrosine and tryptophan biosynthesis, Biosynthesis of antibiotics	map00400, map01130	18, 104
Araip.V4QTU	Phenylalanine, tyrosine and tryptophan biosynthesis, Biosynthesis of antibiotics	map00400, map01130	18, 104
Araip.3R87M	Phenylalanine, tyrosine and tryptophan biosynthesis, Biosynthesis of antibiotics	map00400, map01130	18, 104
Araip.0U07W	Phenylalanine, tyrosine and tryptophan biosynthesis, Biosynthesis of antibiotics	map00400, map01130	18, 104
Araip.37594	beta-Alanine metabolism, Propanoate metabolism, Valine, leucine and isoleucine degradation	map00410, map00640, map00280	9, 5, 10
Araip.TV4R3	beta-Alanine metabolism, Propanoate metabolism, Valine, leucine and isoleucine degradation	map00410, map00640, map00280	9, 5, 10
Araip.VWC3T	beta-Alanine metabolism, Propanoate metabolism, Valine, leucine and isoleucine degradation	map00410, map00640, map00280	9, 5, 10
Araip.C0YUJ	Taurine and hypotaurine metabolism	map00430	3
Araip.DBZ8H	Taurine and hypotaurine metabolism	map00430	3
Araip.19RI9	Taurine and hypotaurine metabolism	map00430	3
Araip.09CWU	Selenocompound metabolism, Pyrimidine metabolism	map00450, map00240	5, 12
Araip.2LM92	Selenocompound metabolism, One carbon pool by folate, Cysteine and methionine metabolism	map00450, map00670, map00270	5, 6, 24
Araip.74J1S	Selenocompound metabolism, Sulfur metabolism, Biosynthesis of antibiotics, Purine metabolism, Monobactam biosynthesis	map00450, map00920, map01130, map00230, map00261	5, 10, 104, 27, 3
Araip.570CR	Selenocompound metabolism, Sulfur metabolism, Biosynthesis of antibiotics, Purine metabolism, Monobactam biosynthesis	map00450, map00920, map01130, map00230, map00261	5, 10, 104, 27, 3
Araip.J63ZS	Selenocompound metabolism, Sulfur metabolism, Biosynthesis of antibiotics, Purine metabolism, Monobactam biosynthesis	map00450, map00920, map01130, map00230, map00261	5, 10, 104, 27, 3
Araip.H1TPN	Selenocompound metabolism, Sulfur metabolism, Biosynthesis of antibiotics, Cysteine and methionine metabolism	map00450, map00920, map01130, map00270	5, 10, 104, 24
Araip.KUG1C	Selenocompound metabolism, Sulfur metabolism, Biosynthesis of antibiotics, Cysteine and methionine metabolism	map00450, map00920, map01130, map00270	5, 10, 104, 24
Araip.MCQ0L	Cyanoamino acid metabolism	map00460	6
Araip.Z37FU	Cyanoamino acid metabolism	map00460	6
Araip.I1C22	Cyanoamino acid metabolism, Phenylpropanoid biosynthesis, Starch and sucrose metabolism	map00460, map00940, map00500	6, 14, 25
Araip.2CF59	Cyanoamino acid metabolism, Phenylpropanoid biosynthesis, Starch and sucrose metabolism	map00460, map00940, map00500	6, 14, 25
Araip.F5F3I	Cyanoamino acid metabolism, Phenylpropanoid biosynthesis, Starch and sucrose metabolism	map00460, map00940, map00500	6, 14, 25
Araip.SDI9F	Cyanoamino acid metabolism, Phenylpropanoid biosynthesis, Starch and sucrose metabolism	map00460, map00940, map00500	6, 14, 25
Araip.RB3HI	Cyanoamino acid metabolism, Phenylpropanoid biosynthesis, Starch and sucrose metabolism	map00460, map00940, map00500	6, 14, 25
Araip.5GY1R	Cyanoamino acid metabolism, Phenylpropanoid biosynthesis, Starch and sucrose metabolism	map00460, map00940, map00500	6, 14, 25
Araip.93NIE	Cyanoamino acid metabolism, Phenylpropanoid biosynthesis, Starch and sucrose metabolism	map00460, map00940, map00500	6, 14, 25
Araip.QN05T	Cyanoamino acid metabolism, Phenylpropanoid biosynthesis, Starch and sucrose metabolism	map00460, map00940, map00500	6, 14, 25
Araip.4Y4TF	Cyanoamino acid metabolism, Phenylpropanoid biosynthesis, Starch and sucrose metabolism	map00460, map00940, map00500	6, 14, 25
Araip.MV4VH	Cyanoamino acid metabolism, Phenylpropanoid biosynthesis, Starch and sucrose metabolism	map00460, map00940, map00500	6, 14, 25
Araip.H6PQ4	Cyanoamino acid metabolism, Phenylpropanoid biosynthesis, Starch and sucrose metabolism	map00460, map00940, map00500	6, 14, 25
Araip.DY6D7	Cyanoamino acid metabolism, Phenylpropanoid biosynthesis, Starch and sucrose metabolism	map00460, map00940, map00500	6, 14, 25
Araip.9HK1M	Cyanoamino acid metabolism, Phenylpropanoid biosynthesis, Starch and sucrose metabolism	map00460, map00940, map00500	6, 14, 25
Araip.PUC4K	Cyanoamino acid metabolism, Phenylpropanoid biosynthesis, Starch and sucrose metabolism	map00460, map00940, map00500	6, 14, 25
Araip.D00MK	Cyanoamino acid metabolism, Phenylpropanoid biosynthesis, Starch and sucrose metabolism	map00460, map00940, map00500	6, 14, 25
Araip.C9ASY	Cyanoamino acid metabolism, Phenylpropanoid biosynthesis, Starch and sucrose metabolism	map00460, map00940, map00500	6, 14, 25
Araip.F0J5K	Cyanoamino acid metabolism, Phenylpropanoid biosynthesis, Starch and sucrose metabolism, Amino sugar and nucleotide sugar metabolism	map00460, map00940, map00500, map00520	6, 14, 25, 28
Araip.VMH3J	Cyanoamino acid metabolism, Phenylpropanoid biosynthesis, Starch and sucrose metabolism, Amino sugar and nucleotide sugar metabolism	map00460, map00940, map00500, map00520	6, 14, 25, 28
Araip.N2IYE	Glutathione metabolism	map00480	12
Araip.Z08PZ	Glutathione metabolism	map00480	12
Araip.WJS9Q	Glutathione metabolism, Cyanoamino acid metabolism, Taurine and hypotaurine metabolism	map00480, map00460, map00430	12, 6, 3
Araip.JHT8J	Glutathione metabolism, Cyanoamino acid metabolism, Taurine and hypotaurine metabolism	map00480, map00460, map00430	12, 6, 3
Araip.1U9LQ	Glutathione metabolism, Arachidonic acid metabolism	map00480, map00590	12, 7
Araip.K0BUY	Glutathione metabolism, Arachidonic acid metabolism	map00480, map00590	12, 7
Araip.NFR0E	Glutathione metabolism, Phenylpropanoid biosynthesis	map00480, map00940	12, 14
Araip.CU03Q	Glutathione metabolism, Phenylpropanoid biosynthesis	map00480, map00940	12, 14
Araip.YX1UI	Glutathione metabolism, Phenylpropanoid biosynthesis	map00480, map00940	12, 14
Araip.CN7HI	Glutathione metabolism, Phenylpropanoid biosynthesis	map00480, map00940	12, 14
Araip.8K33E	Glutathione metabolism, Biosynthesis of antibiotics, Pentose phosphate pathway	map00480, map01130, map00030	12, 104, 16
Araip.ES13R	Glutathione metabolism, Biosynthesis of antibiotics, Pentose phosphate pathway	map00480, map01130, map00030	12, 104, 16
Araip.WWA7S	Glutathione metabolism, Biosynthesis of antibiotics, Pentose phosphate pathway	map00480, map01130, map00030	12, 104, 16
Araip.52S9A	Glutathione metabolism, Biosynthesis of antibiotics, Pentose phosphate pathway	map00480, map01130, map00030	12, 104, 16
Araip.02N4R	Glutathione metabolism, Biosynthesis of antibiotics, Carbon fixation pathways in prokaryotes, Citrate cycle (TCA cycle)	map00480, map01130, map00720, map00020	12, 104, 10, 8
Araip.RF6JU	Starch and sucrose metabolism	map00500	25
Araip.N6PZK	Starch and sucrose metabolism	map00500	25
Araip.CP7MF	Starch and sucrose metabolism	map00500	25
Araip.AJZ7U	Starch and sucrose metabolism	map00500	25
Araip.RF6HA	Starch and sucrose metabolism	map00500	25
Araip.89U7Q	Starch and sucrose metabolism	map00500	25
Araip.GQ2VC	Starch and sucrose metabolism	map00500	25
Araip.6K9IH	Starch and sucrose metabolism	map00500	25
Araip.TP226	Starch and sucrose metabolism	map00500	25
Araip.PGB0K	Starch and sucrose metabolism	map00500	25
Araip.ZXR6U	Starch and sucrose metabolism	map00500	25
Araip.XM65N	Starch and sucrose metabolism	map00500	25
Araip.QM4D8	Starch and sucrose metabolism	map00500	25
Araip.YCB0N	Starch and sucrose metabolism	map00500	25
Araip.W3EAY	Starch and sucrose metabolism	map00500	25
Araip.ZEQ0E	Starch and sucrose metabolism	map00500	25
Araip.2E3EC	Starch and sucrose metabolism	map00500	25
Araip.FL29A	Starch and sucrose metabolism	map00500	25
Araip.S4C00	Starch and sucrose metabolism	map00500	25
Araip.LWU02	Starch and sucrose metabolism	map00500	25
Araip.Y0SMY	Starch and sucrose metabolism	map00500	25
Araip.LLH7Y	Starch and sucrose metabolism	map00500	25
Araip.HYG6U	Starch and sucrose metabolism	map00500	25
Araip.13N2J	Starch and sucrose metabolism	map00500	25
Araip.552HZ	Starch and sucrose metabolism	map00500	25
Araip.37A6I	Starch and sucrose metabolism	map00500	25
Araip.6P9JS	Starch and sucrose metabolism	map00500	25
Araip.99RH1	Starch and sucrose metabolism	map00500	25
Araip.U1RD3	Starch and sucrose metabolism	map00500	25
Araip.6V0DN	Starch and sucrose metabolism	map00500	25
Araip.BP0EH	Starch and sucrose metabolism	map00500	25
Araip.5W87H	Starch and sucrose metabolism	map00500	25
Araip.67F6M	Starch and sucrose metabolism	map00500	25
Araip.Y6QH4	Starch and sucrose metabolism	map00500	25
Araip.CU3D7	Starch and sucrose metabolism	map00500	25
Araip.I4GCK	Starch and sucrose metabolism	map00500	25
Araip.CUS48	Starch and sucrose metabolism	map00500	25
Araip.HD6GL	Starch and sucrose metabolism	map00500	25
Araip.R3KEZ	Starch and sucrose metabolism	map00500	25
Araip.60FQH	Starch and sucrose metabolism	map00500	25
Araip.MIM63	Starch and sucrose metabolism	map00500	25
Araip.BPH0E	Starch and sucrose metabolism	map00500	25
Araip.83IVK	Starch and sucrose metabolism	map00500	25
Araip.95LB8	Starch and sucrose metabolism	map00500	25
Araip.MAE7B	Starch and sucrose metabolism	map00500	25
Araip.51VQE	Starch and sucrose metabolism	map00500	25
Araip.LH8GG	Starch and sucrose metabolism	map00500	25
Araip.32YK0	Starch and sucrose metabolism	map00500	25
Araip.I10K6	Starch and sucrose metabolism	map00500	25
Araip.GGW4P	Starch and sucrose metabolism	map00500	25
Araip.TWX20	Starch and sucrose metabolism	map00500	25
Araip.3XD6G	Starch and sucrose metabolism	map00500	25
Araip.3F4LC	Starch and sucrose metabolism	map00500	25
Araip.GM86N	Starch and sucrose metabolism	map00500	25
Araip.Y0VXW	Starch and sucrose metabolism	map00500	25
Araip.S31HP	Starch and sucrose metabolism	map00500	25
Araip.GD7TV	Starch and sucrose metabolism	map00500	25
Araip.3S2JK	Starch and sucrose metabolism	map00500	25
Araip.2F6X3	Starch and sucrose metabolism	map00500	25
Araip.ZJ6WL	Starch and sucrose metabolism	map00500	25
Araip.DDD6V	Starch and sucrose metabolism	map00500	25
Araip.Q9AFA	Starch and sucrose metabolism	map00500	25
Araip.DTK89	Starch and sucrose metabolism	map00500	25
Araip.420T4	Starch and sucrose metabolism	map00500	25
Araip.T7YD7	Starch and sucrose metabolism	map00500	25
Araip.H54EE	Starch and sucrose metabolism, Fructose and mannose metabolism, Amino sugar and nucleotide sugar metabolism	map00500, map00051, map00520	25, 13, 28
Araip.HTG9W	Starch and sucrose metabolism, Amino sugar and nucleotide sugar metabolism	map00500, map00520	25, 28
Araip.24QT5	Starch and sucrose metabolism, Amino sugar and nucleotide sugar metabolism	map00500, map00520	25, 28
Araip.4DN6E	Starch and sucrose metabolism, Amino sugar and nucleotide sugar metabolism	map00500, map00520	25, 28
Araip.2D5JR	Starch and sucrose metabolism, Amino sugar and nucleotide sugar metabolism	map00500, map00520	25, 28
Araip.HIE89	Starch and sucrose metabolism, Amino sugar and nucleotide sugar metabolism	map00500, map00520	25, 28
Araip.W9K1P	N-Glycan biosynthesis	map00510	2
Araip.37V98	N-Glycan biosynthesis	map00510	2
Araip.TQ3EY	Other glycan degradation	map00511	5
Araip.46G47	Other glycan degradation	map00511	5
Araip.89N01	Other glycan degradation	map00511	5
Araip.21M98	Other glycan degradation	map00511	5
Araip.A6IKG	Other glycan degradation	map00511	5
Araip.QCA7D	Other types of O-glycan biosynthesis	map00514	2
Araip.97WJC	Amino sugar and nucleotide sugar metabolism	map00520	28
Araip.DN5WT	Amino sugar and nucleotide sugar metabolism	map00520	28
Araip.I4NIK	Amino sugar and nucleotide sugar metabolism	map00520	28
Araip.7VZ5Q	Amino sugar and nucleotide sugar metabolism	map00520	28
Araip.6D2Y5	Amino sugar and nucleotide sugar metabolism	map00520	28
Araip.HY7X8	Amino sugar and nucleotide sugar metabolism	map00520	28
Araip.983RG	Amino sugar and nucleotide sugar metabolism	map00520	28
Araip.CD04I	Amino sugar and nucleotide sugar metabolism	map00520	28
Araip.4S1KN	Amino sugar and nucleotide sugar metabolism	map00520	28
Araip.RMR7N	Amino sugar and nucleotide sugar metabolism	map00520	28
Araip.WMP7D	Amino sugar and nucleotide sugar metabolism	map00520	28
Araip.7V6D8	Amino sugar and nucleotide sugar metabolism	map00520	28
Araip.4L98G	Amino sugar and nucleotide sugar metabolism	map00520	28
Araip.68JCT	Amino sugar and nucleotide sugar metabolism	map00520	28
Araip.0MK02	Amino sugar and nucleotide sugar metabolism	map00520	28
Araip.LZ2EM	Amino sugar and nucleotide sugar metabolism	map00520	28
Araip.ZDD3V	Amino sugar and nucleotide sugar metabolism	map00520	28
Araip.736QB	Amino sugar and nucleotide sugar metabolism	map00520	28
Araip.4U0UR	Amino sugar and nucleotide sugar metabolism	map00520	28
Araip.ST976	Amino sugar and nucleotide sugar metabolism	map00520	28
Araip.P2CK0	Amino sugar and nucleotide sugar metabolism	map00520	28
Araip.KVY6T	Amino sugar and nucleotide sugar metabolism	map00520	28
Araip.20CID	Amino sugar and nucleotide sugar metabolism	map00520	28
Araip.XVM77	Amino sugar and nucleotide sugar metabolism	map00520	28
Araip.JRH45	Amino sugar and nucleotide sugar metabolism	map00520	28
Araip.7HD9S	Amino sugar and nucleotide sugar metabolism	map00520	28
Araip.SH6Q8	Amino sugar and nucleotide sugar metabolism	map00520	28
Araip.C94VE	Amino sugar and nucleotide sugar metabolism	map00520	28
Araip.5BG2T	Amino sugar and nucleotide sugar metabolism	map00520	28
Araip.KA397	Amino sugar and nucleotide sugar metabolism	map00520	28
Araip.NED9I	Amino sugar and nucleotide sugar metabolism	map00520	28
Araip.X5WV0	Amino sugar and nucleotide sugar metabolism	map00520	28
Araip.0RS02	Amino sugar and nucleotide sugar metabolism, Nitrogen metabolism	map00520, map00910	28, 10
Araip.V5Y6Q	Glycosaminoglycan degradation	map00531	3
Araip.QSJ05	Glycosaminoglycan degradation	map00531	3
Araip.Y41TM	Glycosaminoglycan biosynthesis - chondroitin sulfate / dermatan sulfate, Other types of O-glycan biosynthesis, Glycosaminoglycan biosynthesis - heparan sulfate / heparin	map00532, map00514, map00534	3, 2, 5
Araip.BT12Y	Glycosaminoglycan biosynthesis - chondroitin sulfate / dermatan sulfate, Glycosaminoglycan biosynthesis - heparan sulfate / heparin	map00532, map00534	3, 5
Araip.CLK0K	Glycosaminoglycan biosynthesis - chondroitin sulfate / dermatan sulfate, Glycosaminoglycan biosynthesis - heparan sulfate / heparin	map00532, map00534	3, 5
Araip.T69DJ	Glycosaminoglycan biosynthesis - chondroitin sulfate / dermatan sulfate, Glycosaminoglycan biosynthesis - heparan sulfate / heparin	map00532, map00534	3, 5
Araip.8K7GW	Glycosaminoglycan biosynthesis - heparan sulfate / heparin	map00534	5
Araip.B3GNT	Glycosaminoglycan biosynthesis - heparan sulfate / heparin	map00534	5
Araip.51VIE	Glycosaminoglycan biosynthesis - heparan sulfate / heparin	map00534	5
Araip.SE71I	Glycosaminoglycan biosynthesis - heparan sulfate / heparin	map00534	5
Araip.2FZ0F	Glycosaminoglycan biosynthesis - heparan sulfate / heparin	map00534	5
Araip.1U2UZ	Lipopolysaccharide biosynthesis	map00540	1
Araip.6IK4X	Glycerolipid metabolism	map00561	12
Araip.L5V11	Glycerolipid metabolism	map00561	12
Araip.BIW25	Glycerolipid metabolism	map00561	12
Araip.3WF3M	Glycerolipid metabolism	map00561	12
Araip.987R9	Glycerolipid metabolism	map00561	12
Araip.TSN1E	Glycerolipid metabolism	map00561	12
Araip.54F51	Glycerolipid metabolism	map00561	12
Araip.LX8HW	Glycerolipid metabolism	map00561	12
Araip.H7632	Inositol phosphate metabolism	map00562	11
Araip.EV8J4	Inositol phosphate metabolism, Ascorbate and aldarate metabolism	map00562, map00053	11, 8
Araip.29B8L	Inositol phosphate metabolism, Ascorbate and aldarate metabolism	map00562, map00053	11, 8
Araip.TF5RD	Inositol phosphate metabolism, Glycerophospholipid metabolism, Ether lipid metabolism	map00562, map00564, map00565	11, 16, 5
Araip.T8YJB	Inositol phosphate metabolism, Sulfur metabolism, Phosphatidylinositol signaling system	map00562, map00920, map04070	11, 10, 7
Araip.BP9MY	Inositol phosphate metabolism, Biosynthesis of antibiotics, Streptomycin biosynthesis	map00562, map01130, map00521	11, 104, 5
Araip.D5HYW	Inositol phosphate metabolism, Biosynthesis of antibiotics, Streptomycin biosynthesis	map00562, map01130, map00521	11, 104, 5
Araip.YNS94	Inositol phosphate metabolism, Biosynthesis of antibiotics, Phosphatidylinositol signaling system, Streptomycin biosynthesis	map00562, map01130, map04070, map00521	11, 104, 7, 5
Araip.7XU1G	Inositol phosphate metabolism, Biosynthesis of antibiotics, Phosphatidylinositol signaling system, Streptomycin biosynthesis	map00562, map01130, map04070, map00521	11, 104, 7, 5
Araip.U9VER	Inositol phosphate metabolism, Biosynthesis of antibiotics, Phosphatidylinositol signaling system, Streptomycin biosynthesis	map00562, map01130, map04070, map00521	11, 104, 7, 5
Araip.1KE3S	Inositol phosphate metabolism, Biosynthesis of antibiotics, Phosphatidylinositol signaling system, Streptomycin biosynthesis	map00562, map01130, map04070, map00521	11, 104, 7, 5
Araip.IL6IY	Inositol phosphate metabolism, Phosphatidylinositol signaling system	map00562, map04070	11, 7
Araip.L3V3F	Inositol phosphate metabolism, Phosphatidylinositol signaling system	map00562, map04070	11, 7
Araip.SCU5A	Inositol phosphate metabolism, Phosphatidylinositol signaling system	map00562, map04070	11, 7
Araip.645JG	Inositol phosphate metabolism, Phosphatidylinositol signaling system	map00562, map04070	11, 7
Araip.Y83VE	Inositol phosphate metabolism, Phosphatidylinositol signaling system	map00562, map04070	11, 7
Araip.227GZ	Inositol phosphate metabolism, Phosphatidylinositol signaling system	map00562, map04070	11, 7
Araip.Y8GBE	Inositol phosphate metabolism, Phosphatidylinositol signaling system	map00562, map04070	11, 7
Araip.1ZF0B	Inositol phosphate metabolism, Phosphatidylinositol signaling system	map00562, map04070	11, 7
Araip.ZW55J	Inositol phosphate metabolism, Phosphatidylinositol signaling system	map00562, map04070	11, 7
Araip.BY68W	Inositol phosphate metabolism, Phosphatidylinositol signaling system	map00562, map04070	11, 7
Araip.UFF7H	Glycerophospholipid metabolism	map00564	16
Araip.E55CH	Glycerophospholipid metabolism	map00564	16
Araip.E0W6R	Glycerophospholipid metabolism	map00564	16
Araip.LM9YF	Glycerophospholipid metabolism	map00564	16
Araip.L7Z6B	Glycerophospholipid metabolism	map00564	16
Araip.VD3IG	Glycerophospholipid metabolism	map00564	16
Araip.1H19F	Glycerophospholipid metabolism	map00564	16
Araip.IA04P	Glycerophospholipid metabolism	map00564	16
Araip.S8PXH	Glycerophospholipid metabolism	map00564	16
Araip.STR9D	Glycerophospholipid metabolism	map00564	16
Araip.N719Y	Glycerophospholipid metabolism	map00564	16
Araip.VC3BC	Glycerophospholipid metabolism	map00564	16
Araip.17FMZ	Glycerophospholipid metabolism	map00564	16
Araip.ZU8P9	Glycerophospholipid metabolism	map00564	16
Araip.6C4D5	Glycerophospholipid metabolism	map00564	16
Araip.33SF4	Glycerophospholipid metabolism	map00564	16
Araip.Z4JDU	Glycerophospholipid metabolism	map00564	16
Araip.VGR7G	Glycerophospholipid metabolism, Glycerolipid metabolism	map00564, map00561	16, 12
Araip.TSB8A	Glycerophospholipid metabolism, Glycerolipid metabolism	map00564, map00561	16, 12
Araip.WU7M8	Glycerophospholipid metabolism, Glycerolipid metabolism	map00564, map00561	16, 12
Araip.Y4C54	Glycerophospholipid metabolism, Glycerolipid metabolism	map00564, map00561	16, 12
Araip.Q7M7G	Glycerophospholipid metabolism, Glycerolipid metabolism	map00564, map00561	16, 12
Araip.K9NVC	Glycerophospholipid metabolism, Ether lipid metabolism	map00564, map00565	16, 5
Araip.03APC	Glycerophospholipid metabolism, Ether lipid metabolism	map00564, map00565	16, 5
Araip.PPN99	Glycerophospholipid metabolism, Ether lipid metabolism	map00564, map00565	16, 5
Araip.0C2UG	Glycerophospholipid metabolism, Ether lipid metabolism	map00564, map00565	16, 5
Araip.QK1BG	Glycerophospholipid metabolism, Ether lipid metabolism	map00564, map00565	16, 5
Araip.30HRF	Glycerophospholipid metabolism, Ether lipid metabolism	map00564, map00565	16, 5
Araip.67DP4	Glycerophospholipid metabolism, Ether lipid metabolism	map00564, map00565	16, 5
Araip.WAS0J	Ether lipid metabolism	map00565	5
Araip.J5VP6	Arachidonic acid metabolism, Chloroalkane and chloroalkene degradation	map00590, map00625	7, 4
Araip.UBP04	Arachidonic acid metabolism, Metabolism of xenobiotics by cytochrome P450	map00590, map00980	7, 7
Araip.ICV3K	Arachidonic acid metabolism, Metabolism of xenobiotics by cytochrome P450	map00590, map00980	7, 7
Araip.M5XPY	Arachidonic acid metabolism, Metabolism of xenobiotics by cytochrome P450	map00590, map00980	7, 7
Araip.J5QMQ	Arachidonic acid metabolism, Metabolism of xenobiotics by cytochrome P450, Chloroalkane and chloroalkene degradation	map00590, map00980, map00625	7, 7, 4
Araip.L7MLK	Arachidonic acid metabolism, Metabolism of xenobiotics by cytochrome P450, Chloroalkane and chloroalkene degradation	map00590, map00980, map00625	7, 7, 4
Araip.73614	Arachidonic acid metabolism, Metabolism of xenobiotics by cytochrome P450, Chloroalkane and chloroalkene degradation	map00590, map00980, map00625	7, 7, 4
Araip.78HT5	Arachidonic acid metabolism, Metabolism of xenobiotics by cytochrome P450, Chloroalkane and chloroalkene degradation	map00590, map00980, map00625	7, 7, 4
Araip.IWE8Z	Arachidonic acid metabolism, Metabolism of xenobiotics by cytochrome P450, Chloroalkane and chloroalkene degradation	map00590, map00980, map00625	7, 7, 4
Araip.LB22X	Linoleic acid metabolism, alpha-Linolenic acid metabolism	map00591, map00592	3, 10
Araip.Q8LFT	Linoleic acid metabolism, alpha-Linolenic acid metabolism	map00591, map00592	3, 10
Araip.X1W86	Linoleic acid metabolism, alpha-Linolenic acid metabolism	map00591, map00592	3, 10
Araip.20VGU	Linoleic acid metabolism, alpha-Linolenic acid metabolism, Glycerophospholipid metabolism, Arachidonic acid metabolism, Ether lipid metabolism	map00591, map00592, map00564, map00590, map00565	3, 10, 16, 7, 5
Araip.DU22K	Linoleic acid metabolism, alpha-Linolenic acid metabolism, Glycerophospholipid metabolism, Arachidonic acid metabolism, Ether lipid metabolism	map00591, map00592, map00564, map00590, map00565	3, 10, 16, 7, 5
Araip.GV8BT	Linoleic acid metabolism, alpha-Linolenic acid metabolism, Glycerophospholipid metabolism, Arachidonic acid metabolism, Ether lipid metabolism	map00591, map00592, map00564, map00590, map00565	3, 10, 16, 7, 5
Araip.S5AVW	alpha-Linolenic acid metabolism	map00592	10
Araip.DQ4L8	alpha-Linolenic acid metabolism	map00592	10
Araip.17941	alpha-Linolenic acid metabolism	map00592	10
Araip.EZ4HJ	alpha-Linolenic acid metabolism	map00592	10
Araip.I4CFI	alpha-Linolenic acid metabolism	map00592	10
Araip.RGB10	alpha-Linolenic acid metabolism	map00592	10
Araip.Q7E6I	alpha-Linolenic acid metabolism	map00592	10
Araip.S2HQW	alpha-Linolenic acid metabolism	map00592	10
Araip.I1WMT	alpha-Linolenic acid metabolism	map00592	10
Araip.V1CYC	alpha-Linolenic acid metabolism	map00592	10
Araip.V48DY	alpha-Linolenic acid metabolism	map00592	10
Araip.673NH	alpha-Linolenic acid metabolism	map00592	10
Araip.VH74R	alpha-Linolenic acid metabolism	map00592	10
Araip.LN188	alpha-Linolenic acid metabolism, Geraniol degradation, Fatty acid elongation, Biosynthesis of antibiotics, Ethylbenzene degradation, Valine, leucine and isoleucine degradation, Biosynthesis of unsaturated fatty acids, Fatty acid degradation, Benzoate degradation	map00592, map00281, map00062, map01130, map00642, map00280, map01040, map00071, map00362	10, 4, 5, 104, 1, 10, 6, 9, 4
Araip.ET7IL	alpha-Linolenic acid metabolism, Biosynthesis of unsaturated fatty acids, Fatty acid degradation	map00592, map01040, map00071	10, 6, 9
Araip.5EG7I	alpha-Linolenic acid metabolism, Biosynthesis of unsaturated fatty acids, Fatty acid degradation	map00592, map01040, map00071	10, 6, 9
Araip.ES9ZE	alpha-Linolenic acid metabolism, Biosynthesis of unsaturated fatty acids, Fatty acid degradation	map00592, map01040, map00071	10, 6, 9
Araip.7K2DP	alpha-Linolenic acid metabolism, Biosynthesis of unsaturated fatty acids, Fatty acid degradation	map00592, map01040, map00071	10, 6, 9
Araip.W689W	alpha-Linolenic acid metabolism, Biosynthesis of unsaturated fatty acids, Fatty acid degradation	map00592, map01040, map00071	10, 6, 9
Araip.QQ1ZS	Sphingolipid metabolism	map00600	8
Araip.953FR	Sphingolipid metabolism	map00600	8
Araip.P6D1W	Sphingolipid metabolism	map00600	8
Araip.W1QI3	Sphingolipid metabolism	map00600	8
Araip.1AP9K	Sphingolipid metabolism	map00600	8
Araip.PQ1FS	Sphingolipid metabolism, Other glycan degradation	map00600, map00511	8, 5
Araip.RKK5U	Sphingolipid metabolism, Other glycan degradation	map00600, map00511	8, 5
Araip.1MM96	Sphingolipid metabolism, Glycerophospholipid metabolism, Ether lipid metabolism, Glycerolipid metabolism	map00600, map00564, map00565, map00561	8, 16, 5, 12
Araip.GJ2VW	Glycosphingolipid biosynthesis - globo and isoglobo series, Glycosphingolipid biosynthesis - lacto and neolacto series	map00603, map00601	3, 1
Araip.B8DAB	Glycosphingolipid biosynthesis - globo and isoglobo series, Glycosphingolipid biosynthesis - ganglio series, Other glycan degradation, Glycosaminoglycan degradation, Amino sugar and nucleotide sugar metabolism, Various types of N-glycan biosynthesis	map00603, map00604, map00511, map00531, map00520, map00513	3, 2, 5, 3, 28, 1
Araip.9T02K	Glycosphingolipid biosynthesis - globo and isoglobo series, Glycosphingolipid biosynthesis - ganglio series, Other glycan degradation, Glycosaminoglycan degradation, Amino sugar and nucleotide sugar metabolism, Various types of N-glycan biosynthesis	map00603, map00604, map00511, map00531, map00520, map00513	3, 2, 5, 3, 28, 1
Araip.G2F1A	Pyruvate metabolism	map00620	18
Araip.275XA	Pyruvate metabolism	map00620	18
Araip.WX2AU	Pyruvate metabolism	map00620	18
Araip.KHA6T	Pyruvate metabolism	map00620	18
Araip.6LB90	Pyruvate metabolism	map00620	18
Araip.B05YD	Pyruvate metabolism, Glutathione metabolism, Biosynthesis of antibiotics, Valine, leucine and isoleucine degradation, Glyoxylate and dicarboxylate metabolism, Pentose phosphate pathway	map00620, map00480, map01130, map00280, map00630, map00030	18, 12, 104, 10, 16, 16
Araip.WE1Z2	Aminobenzoate degradation	map00627	5
Araip.X7QJG	Aminobenzoate degradation	map00627	5
Araip.SG7HP	Aminobenzoate degradation	map00627	5
Araip.NN141	Aminobenzoate degradation	map00627	5
Araip.A87CL	Aminobenzoate degradation	map00627	5
Araip.3867I	Aminobenzoate degradation	map00627	5
Araip.2KR54	Aminobenzoate degradation	map00627	5
Araip.VZI7Y	Aminobenzoate degradation	map00627	5
Araip.83CVJ	Aminobenzoate degradation	map00627	5
Araip.82J1L	Aminobenzoate degradation	map00627	5
Araip.ZVU0Z	Aminobenzoate degradation	map00627	5
Araip.WTW2C	Aminobenzoate degradation	map00627	5
Araip.SBT5M	Aminobenzoate degradation	map00627	5
Araip.H5TL1	Aminobenzoate degradation	map00627	5
Araip.QD7IJ	Aminobenzoate degradation	map00627	5
Araip.T7TAP	Aminobenzoate degradation	map00627	5
Araip.KU01P	Aminobenzoate degradation	map00627	5
Araip.SZ00A	Aminobenzoate degradation	map00627	5
Araip.QRT3N	Aminobenzoate degradation	map00627	5
Araip.38R19	Aminobenzoate degradation	map00627	5
Araip.422GS	Aminobenzoate degradation	map00627	5
Araip.CI87W	Aminobenzoate degradation	map00627	5
Araip.YLJ2W	Aminobenzoate degradation	map00627	5
Araip.DM3HR	Aminobenzoate degradation	map00627	5
Araip.VG3KL	Aminobenzoate degradation	map00627	5
Araip.13K29	Aminobenzoate degradation	map00627	5
Araip.IXI9R	Aminobenzoate degradation	map00627	5
Araip.A48MR	Aminobenzoate degradation	map00627	5
Araip.P6G60	Aminobenzoate degradation	map00627	5
Araip.ME59K	Aminobenzoate degradation	map00627	5
Araip.G03BG	Aminobenzoate degradation	map00627	5
Araip.DN1XY	Aminobenzoate degradation	map00627	5
Araip.NI3S3	Aminobenzoate degradation, Phenylalanine metabolism, beta-Alanine metabolism, Geraniol degradation, Propanoate metabolism, Primary bile acid biosynthesis, Valine, leucine and isoleucine degradation, Benzoate degradation, Carbon fixation pathways in prokaryotes, Caprolactam degradation, Tryptophan metabolism, alpha-Linolenic acid metabolism, Toluene degradation, Fatty acid elongation, Biosynthesis…	map00627, map00360, map00410, map00281, map00640, map00120, map00280, map00362, map00720, map00930, map00380, map00592, map00623, map00062, map01130, map00903, map01040, map00071, map00310, map00650	5, 19, 9, 4, 5, 1, 10, 4, 10, 3, 10, 10, 3, 5, 104, 2, 6, 9, 5, 9
Araip.43WXS	Aminobenzoate degradation, Tryptophan metabolism, Phenylalanine metabolism, Arginine and proline metabolism, Styrene degradation	map00627, map00380, map00360, map00330, map00643	5, 10, 19, 11, 3
Araip.S24CF	Aminobenzoate degradation, Tryptophan metabolism, Linoleic acid metabolism, Drug metabolism - cytochrome P450, Steroid hormone biosynthesis, Retinol metabolism, Fatty acid degradation, Arachidonic acid metabolism, Metabolism of xenobiotics by cytochrome P450, Caffeine metabolism	map00627, map00380, map00591, map00982, map00140, map00830, map00071, map00590, map00980, map00232	5, 10, 3, 6, 4, 4, 9, 7, 7, 1
Araip.J51X4	Aminobenzoate degradation, Tryptophan metabolism, Linoleic acid metabolism, Drug metabolism - cytochrome P450, Steroid hormone biosynthesis, Retinol metabolism, Fatty acid degradation, Arachidonic acid metabolism, Metabolism of xenobiotics by cytochrome P450, Caffeine metabolism	map00627, map00380, map00591, map00982, map00140, map00830, map00071, map00590, map00980, map00232	5, 10, 3, 6, 4, 4, 9, 7, 7, 1
Araip.L1D01	Aminobenzoate degradation, Tryptophan metabolism, Linoleic acid metabolism, Drug metabolism - cytochrome P450, Steroid hormone biosynthesis, Retinol metabolism, Fatty acid degradation, Arachidonic acid metabolism, Metabolism of xenobiotics by cytochrome P450, Caffeine metabolism	map00627, map00380, map00591, map00982, map00140, map00830, map00071, map00590, map00980, map00232	5, 10, 3, 6, 4, 4, 9, 7, 7, 1
Araip.S5EJ7	Aminobenzoate degradation, Tryptophan metabolism, Linoleic acid metabolism, Drug metabolism - cytochrome P450, Steroid hormone biosynthesis, Isoflavonoid biosynthesis, Retinol metabolism, Fatty acid degradation, Arachidonic acid metabolism, Metabolism of xenobiotics by cytochrome P450, Caffeine metabolism	map00627, map00380, map00591, map00982, map00140, map00943, map00830, map00071, map00590, map00980, map00232	5, 10, 3, 6, 4, 4, 4, 9, 7, 7, 1
Araip.WX8L5	Aminobenzoate degradation, Tryptophan metabolism, Linoleic acid metabolism, Drug metabolism - cytochrome P450, Steroid hormone biosynthesis, Isoflavonoid biosynthesis, Retinol metabolism, Fatty acid degradation, Arachidonic acid metabolism, Metabolism of xenobiotics by cytochrome P450, Caffeine metabolism	map00627, map00380, map00591, map00982, map00140, map00943, map00830, map00071, map00590, map00980, map00232	5, 10, 3, 6, 4, 4, 4, 9, 7, 7, 1
Araip.0G32G	Aminobenzoate degradation, Glycerophospholipid metabolism, Glycerolipid metabolism	map00627, map00564, map00561	5, 16, 12
Araip.R178N	Aminobenzoate degradation, Glycerophospholipid metabolism, Glycerolipid metabolism	map00627, map00564, map00561	5, 16, 12
Araip.QM8AJ	Aminobenzoate degradation, Glycerophospholipid metabolism, Glycerolipid metabolism	map00627, map00564, map00561	5, 16, 12
Araip.IXQ5W	Aminobenzoate degradation, Glycerophospholipid metabolism, Glycerolipid metabolism	map00627, map00564, map00561	5, 16, 12
Araip.99AMZ	Aminobenzoate degradation, Glycerophospholipid metabolism, Glycerolipid metabolism	map00627, map00564, map00561	5, 16, 12
Araip.34EII	Aminobenzoate degradation, Glycerophospholipid metabolism, Glycerolipid metabolism	map00627, map00564, map00561	5, 16, 12
Araip.D7WDH	Aminobenzoate degradation, Glycerophospholipid metabolism, Glycerolipid metabolism	map00627, map00564, map00561	5, 16, 12
Araip.J6PP8	Glyoxylate and dicarboxylate metabolism	map00630	16
Araip.QIV9F	Glyoxylate and dicarboxylate metabolism, Pentose and glucuronate interconversions	map00630, map00040	16, 10
Araip.3MR67	Glyoxylate and dicarboxylate metabolism, Nitrogen metabolism	map00630, map00910	16, 10
Araip.N1PSJ	Glyoxylate and dicarboxylate metabolism, Nitrogen metabolism	map00630, map00910	16, 10
Araip.AE7H5	Propanoate metabolism, Biosynthesis of antibiotics, Valine, leucine and isoleucine degradation	map00640, map01130, map00280	5, 104, 10
Araip.KF1D0	One carbon pool by folate, Glycine, serine and threonine metabolism	map00670, map00260	6, 16
Araip.W4S5H	One carbon pool by folate, Biosynthesis of antibiotics, Purine metabolism, Glyoxylate and dicarboxylate metabolism	map00670, map01130, map00230, map00630	6, 104, 27, 16
Araip.08VK1	One carbon pool by folate, Biosynthesis of antibiotics, Purine metabolism, Glyoxylate and dicarboxylate metabolism	map00670, map01130, map00230, map00630	6, 104, 27, 16
Araip.9K3G2	Methane metabolism	map00680	12
Araip.GJ7LV	Methane metabolism	map00680	12
Araip.10CFZ	Methane metabolism	map00680	12
Araip.TQV21	Methane metabolism, Glycine, serine and threonine metabolism, Biosynthesis of antibiotics	map00680, map00260, map01130	12, 16, 104
Araip.1117E	Methane metabolism, Glycine, serine and threonine metabolism, Biosynthesis of antibiotics, Glyoxylate and dicarboxylate metabolism	map00680, map00260, map01130, map00630	12, 16, 104, 16
Araip.I4ZZA	Methane metabolism, One carbon pool by folate, Glycine, serine and threonine metabolism, Cyanoamino acid metabolism, Biosynthesis of antibiotics, Glyoxylate and dicarboxylate metabolism	map00680, map00670, map00260, map00460, map01130, map00630	12, 6, 16, 6, 104, 16
Araip.9M15N	Methane metabolism, One carbon pool by folate, Glycine, serine and threonine metabolism, Cyanoamino acid metabolism, Biosynthesis of antibiotics, Glyoxylate and dicarboxylate metabolism	map00680, map00670, map00260, map00460, map01130, map00630	12, 6, 16, 6, 104, 16
Araip.UF6J5	Methane metabolism, One carbon pool by folate, Glycine, serine and threonine metabolism, Cyanoamino acid metabolism, Biosynthesis of antibiotics, Glyoxylate and dicarboxylate metabolism	map00680, map00670, map00260, map00460, map01130, map00630	12, 6, 16, 6, 104, 16
Araip.N74EU	Methane metabolism, One carbon pool by folate, Glycine, serine and threonine metabolism, Cyanoamino acid metabolism, Biosynthesis of antibiotics, Glyoxylate and dicarboxylate metabolism	map00680, map00670, map00260, map00460, map01130, map00630	12, 6, 16, 6, 104, 16
Araip.TH0I1	Carbon fixation in photosynthetic organisms	map00710	20
Araip.TJ4SX	Carbon fixation in photosynthetic organisms	map00710	20
Araip.KDQ4K	Carbon fixation in photosynthetic organisms	map00710	20
Araip.SI1NJ	Carbon fixation in photosynthetic organisms	map00710	20
Araip.B4THK	Carbon fixation in photosynthetic organisms	map00710	20
Araip.WY1SH	Carbon fixation in photosynthetic organisms	map00710	20
Araip.Y6V6D	Carbon fixation in photosynthetic organisms, Glycolysis / Gluconeogenesis, Pyruvate metabolism, Biosynthesis of antibiotics, Citrate cycle (TCA cycle)	map00710, map00010, map00620, map01130, map00020	20, 21, 18, 104, 8
Araip.LA152	Carbon fixation in photosynthetic organisms, Glycolysis / Gluconeogenesis, Methane metabolism, Biosynthesis of antibiotics, Pentose phosphate pathway, Fructose and mannose metabolism	map00710, map00010, map00680, map01130, map00030, map00051	20, 21, 12, 104, 16, 13
Araip.GJ91G	Carbon fixation in photosynthetic organisms, Glycolysis / Gluconeogenesis, Methane metabolism, Biosynthesis of antibiotics, Pentose phosphate pathway, Fructose and mannose metabolism	map00710, map00010, map00680, map01130, map00030, map00051	20, 21, 12, 104, 16, 13
Araip.D7597	Carbon fixation in photosynthetic organisms, Glycolysis / Gluconeogenesis, Methane metabolism, Biosynthesis of antibiotics, Pentose phosphate pathway, Fructose and mannose metabolism	map00710, map00010, map00680, map01130, map00030, map00051	20, 21, 12, 104, 16, 13
Araip.XS0WA	Carbon fixation in photosynthetic organisms, Glycolysis / Gluconeogenesis, Methane metabolism, Biosynthesis of antibiotics, Pentose phosphate pathway, Fructose and mannose metabolism	map00710, map00010, map00680, map01130, map00030, map00051	20, 21, 12, 104, 16, 13
Araip.44P3A	Carbon fixation in photosynthetic organisms, Glycolysis / Gluconeogenesis, Methane metabolism, Biosynthesis of antibiotics, Pentose phosphate pathway, Fructose and mannose metabolism	map00710, map00010, map00680, map01130, map00030, map00051	20, 21, 12, 104, 16, 13
Araip.X8GX1	Carbon fixation in photosynthetic organisms, Glycolysis / Gluconeogenesis, Methane metabolism, Biosynthesis of antibiotics, Pentose phosphate pathway, Fructose and mannose metabolism	map00710, map00010, map00680, map01130, map00030, map00051	20, 21, 12, 104, 16, 13
Araip.P5P82	Carbon fixation in photosynthetic organisms, Glycolysis / Gluconeogenesis, Methane metabolism, Biosynthesis of antibiotics, Pentose phosphate pathway, Fructose and mannose metabolism	map00710, map00010, map00680, map01130, map00030, map00051	20, 21, 12, 104, 16, 13
Araip.4Z02U	Carbon fixation in photosynthetic organisms, Glycolysis / Gluconeogenesis, Biosynthesis of antibiotics	map00710, map00010, map01130	20, 21, 104
Araip.IB6M8	Carbon fixation in photosynthetic organisms, Glycolysis / Gluconeogenesis, Biosynthesis of antibiotics	map00710, map00010, map01130	20, 21, 104
Araip.WHJ1H	Carbon fixation in photosynthetic organisms, Alanine, aspartate and glutamate metabolism, Arginine biosynthesis	map00710, map00250, map00220	20, 17, 10
Araip.EZ4VM	Carbon fixation in photosynthetic organisms, Phenylalanine metabolism, Tyrosine metabolism, Arginine biosynthesis, Novobiocin biosynthesis, Lysine biosynthesis, Cysteine and methionine metabolism, Arginine and proline metabolism, Alanine, aspartate and glutamate metabolism, Phenylalanine, tyrosine and tryptophan biosynthesis, Ubiquinone and other terpenoid-quinone biosynthesis, Histidine metaboli…	map00710, map00360, map00350, map00220, map00401, map00300, map00270, map00330, map00250, map00400, map00130, map00340, map01130, map00960, map00950	20, 19, 17, 10, 5, 4, 24, 11, 17, 18, 11, 7, 104, 6, 7
Araip.BWI4H	Carbon fixation in photosynthetic organisms, Phenylalanine metabolism, Tyrosine metabolism, Arginine biosynthesis, Novobiocin biosynthesis, Lysine biosynthesis, Cysteine and methionine metabolism, Arginine and proline metabolism, Alanine, aspartate and glutamate metabolism, Phenylalanine, tyrosine and tryptophan biosynthesis, Ubiquinone and other terpenoid-quinone biosynthesis, Histidine metaboli…	map00710, map00360, map00350, map00220, map00401, map00300, map00270, map00330, map00250, map00400, map00130, map00340, map01130, map00960, map00950	20, 19, 17, 10, 5, 4, 24, 11, 17, 18, 11, 7, 104, 6, 7
Araip.PX9HF	Carbon fixation in photosynthetic organisms, Phenylalanine metabolism, Tyrosine metabolism, Arginine biosynthesis, Novobiocin biosynthesis, Lysine biosynthesis, Cysteine and methionine metabolism, Arginine and proline metabolism, Alanine, aspartate and glutamate metabolism, Phenylalanine, tyrosine and tryptophan biosynthesis, Ubiquinone and other terpenoid-quinone biosynthesis, Histidine metaboli…	map00710, map00360, map00350, map00220, map00401, map00300, map00270, map00330, map00250, map00400, map00130, map00340, map01130, map00960, map00950	20, 19, 17, 10, 5, 4, 24, 11, 17, 18, 11, 7, 104, 6, 7
Araip.WGE5V	Carbon fixation in photosynthetic organisms, Phenylalanine metabolism, Tyrosine metabolism, Arginine biosynthesis, Novobiocin biosynthesis, Lysine biosynthesis, Cysteine and methionine metabolism, Arginine and proline metabolism, Alanine, aspartate and glutamate metabolism, Phenylalanine, tyrosine and tryptophan biosynthesis, Ubiquinone and other terpenoid-quinone biosynthesis, Histidine metaboli…	map00710, map00360, map00350, map00220, map00401, map00300, map00270, map00330, map00250, map00400, map00130, map00340, map01130, map00960, map00950	20, 19, 17, 10, 5, 4, 24, 11, 17, 18, 11, 7, 104, 6, 7
Araip.W9BFQ	Carbon fixation in photosynthetic organisms, Pyruvate metabolism	map00710, map00620	20, 18
Araip.G1WPG	Carbon fixation in photosynthetic organisms, Pyruvate metabolism	map00710, map00620	20, 18
Araip.RWB72	Carbon fixation in photosynthetic organisms, Pyruvate metabolism	map00710, map00620	20, 18
Araip.J5GX8	Carbon fixation in photosynthetic organisms, Pyruvate metabolism	map00710, map00620	20, 18
Araip.JZ063	Carbon fixation in photosynthetic organisms, Pyruvate metabolism	map00710, map00620	20, 18
Araip.F5MI5	Carbon fixation in photosynthetic organisms, Pyruvate metabolism	map00710, map00620	20, 18
Araip.7QT5G	Carbon fixation in photosynthetic organisms, Pyruvate metabolism, Benzoate degradation, C5-Branched dibasic acid metabolism	map00710, map00620, map00362, map00660	20, 18, 4, 3
Araip.Q7UP3	Carbon fixation in photosynthetic organisms, Pyruvate metabolism, Carbon fixation pathways in prokaryotes	map00710, map00620, map00720	20, 18, 10
Araip.C5W32	Carbon fixation in photosynthetic organisms, Methane metabolism, Pyruvate metabolism, Carbon fixation pathways in prokaryotes	map00710, map00680, map00620, map00720	20, 12, 18, 10
Araip.1IN9X	Carbon fixation in photosynthetic organisms, Methane metabolism, Pyruvate metabolism, Carbon fixation pathways in prokaryotes	map00710, map00680, map00620, map00720	20, 12, 18, 10
Araip.BSJ6S	Carbon fixation in photosynthetic organisms, Methane metabolism, Pyruvate metabolism, Carbon fixation pathways in prokaryotes	map00710, map00680, map00620, map00720	20, 12, 18, 10
Araip.866FF	Carbon fixation in photosynthetic organisms, Methane metabolism, Pyruvate metabolism, Biosynthesis of antibiotics, Glyoxylate and dicarboxylate metabolism, Cysteine and methionine metabolism, Carbon fixation pathways in prokaryotes, Citrate cycle (TCA cycle)	map00710, map00680, map00620, map01130, map00630, map00270, map00720, map00020	20, 12, 18, 104, 16, 24, 10, 8
Araip.Q2R8P	Carbon fixation in photosynthetic organisms, Methane metabolism, Pyruvate metabolism, Biosynthesis of antibiotics, Glyoxylate and dicarboxylate metabolism, Cysteine and methionine metabolism, Carbon fixation pathways in prokaryotes, Citrate cycle (TCA cycle)	map00710, map00680, map00620, map01130, map00630, map00270, map00720, map00020	20, 12, 18, 104, 16, 24, 10, 8
Araip.KT3YI	Carbon fixation in photosynthetic organisms, Methane metabolism, Pyruvate metabolism, Biosynthesis of antibiotics, Glyoxylate and dicarboxylate metabolism, Cysteine and methionine metabolism, Carbon fixation pathways in prokaryotes, Citrate cycle (TCA cycle)	map00710, map00680, map00620, map01130, map00630, map00270, map00720, map00020	20, 12, 18, 104, 16, 24, 10, 8
Araip.NB53C	Carbon fixation in photosynthetic organisms, Methane metabolism, Pyruvate metabolism, Biosynthesis of antibiotics, Glyoxylate and dicarboxylate metabolism, Cysteine and methionine metabolism, Carbon fixation pathways in prokaryotes, Citrate cycle (TCA cycle)	map00710, map00680, map00620, map01130, map00630, map00270, map00720, map00020	20, 12, 18, 104, 16, 24, 10, 8
Araip.9SP7M	Carbon fixation in photosynthetic organisms, Insect hormone biosynthesis, Nicotinate and nicotinamide metabolism, Tyrosine metabolism, Ascorbate and aldarate metabolism, beta-Alanine metabolism, Valine, leucine and isoleucine degradation, Pentose phosphate pathway, Tryptophan metabolism, Arginine and proline metabolism, Glycolysis / Gluconeogenesis, Alanine, aspartate and glutamate metabolism, Py…	map00710, map00981, map00760, map00350, map00053, map00410, map00280, map00030, map00380, map00330, map00010, map00250, map00620, map00340, map01130, map00903, map00071, map00310, map00650, map00040, map00625, map00561	20, 1, 5, 17, 8, 9, 10, 16, 10, 11, 21, 17, 18, 7, 104, 2, 9, 5, 9, 10, 4, 12
Araip.4V6B3	Carbon fixation in photosynthetic organisms, Insect hormone biosynthesis, Nicotinate and nicotinamide metabolism, Tyrosine metabolism, Ascorbate and aldarate metabolism, beta-Alanine metabolism, Valine, leucine and isoleucine degradation, Pentose phosphate pathway, Tryptophan metabolism, Arginine and proline metabolism, Glycolysis / Gluconeogenesis, Alanine, aspartate and glutamate metabolism, Py…	map00710, map00981, map00760, map00350, map00053, map00410, map00280, map00030, map00380, map00330, map00010, map00250, map00620, map00340, map01130, map00903, map00071, map00310, map00650, map00040, map00625, map00561	20, 1, 5, 17, 8, 9, 10, 16, 10, 11, 21, 17, 18, 7, 104, 2, 9, 5, 9, 10, 4, 12
Araip.AZU5V	Carbon fixation in photosynthetic organisms, Drug metabolism - other enzymes, Glycolysis / Gluconeogenesis, Pyrimidine metabolism, Methane metabolism, Biosynthesis of antibiotics, Pentose phosphate pathway, Fructose and mannose metabolism	map00710, map00983, map00010, map00240, map00680, map01130, map00030, map00051	20, 5, 21, 12, 12, 104, 16, 13
Araip.4E8PI	Carbon fixation in photosynthetic organisms, Drug metabolism - other enzymes, Pyrimidine metabolism	map00710, map00983, map00240	20, 5, 12
Araip.GTW9X	Carbon fixation in photosynthetic organisms, Biosynthesis of antibiotics, Pentose phosphate pathway, Pentose and glucuronate interconversions	map00710, map01130, map00030, map00040	20, 104, 16, 10
Araip.SG8LY	Carbon fixation in photosynthetic organisms, Biosynthesis of antibiotics, Pentose phosphate pathway, Fructose and mannose metabolism	map00710, map01130, map00030, map00051	20, 104, 16, 13
Araip.AR1NP	Carbon fixation in photosynthetic organisms, Biosynthesis of antibiotics, Pentose phosphate pathway, Fructose and mannose metabolism	map00710, map01130, map00030, map00051	20, 104, 16, 13
Araip.QYZ6U	Carbon fixation in photosynthetic organisms, Biosynthesis of antibiotics, Pentose phosphate pathway, Biosynthesis of ansamycins	map00710, map01130, map00030, map01051	20, 104, 16, 1
Araip.6H8MY	Carbon fixation in photosynthetic organisms, Biosynthesis of antibiotics, Glyoxylate and dicarboxylate metabolism	map00710, map01130, map00630	20, 104, 16
Araip.STV39	Carbon fixation in photosynthetic organisms, Biosynthesis of antibiotics, Glyoxylate and dicarboxylate metabolism	map00710, map01130, map00630	20, 104, 16
Araip.ZJ1XI	Carbon fixation in photosynthetic organisms, Biosynthesis of antibiotics, Glyoxylate and dicarboxylate metabolism	map00710, map01130, map00630	20, 104, 16
Araip.H1H6W	Carbon fixation in photosynthetic organisms, Biosynthesis of antibiotics, Glyoxylate and dicarboxylate metabolism	map00710, map01130, map00630	20, 104, 16
Araip.58Q5N	Carbon fixation in photosynthetic organisms, Biosynthesis of antibiotics, Glyoxylate and dicarboxylate metabolism	map00710, map01130, map00630	20, 104, 16
Araip.J7KW7	Carbon fixation in photosynthetic organisms, Biosynthesis of antibiotics, Glyoxylate and dicarboxylate metabolism	map00710, map01130, map00630	20, 104, 16
Araip.CSG3E	Thiamine metabolism	map00730	4
Araip.V731N	Thiamine metabolism	map00730	4
Araip.PHT1P	Riboflavin metabolism	map00740	5
Araip.V7Z56	Riboflavin metabolism	map00740	5
Araip.W40T4	Riboflavin metabolism	map00740	5
Araip.84ICS	Riboflavin metabolism	map00740	5
Araip.2S1IF	Riboflavin metabolism	map00740	5
Araip.8H3SQ	Riboflavin metabolism	map00740	5
Araip.VD2UK	Riboflavin metabolism	map00740	5
Araip.PP9AX	Vitamin B6 metabolism	map00750	3
Araip.W3YFG	Vitamin B6 metabolism	map00750	3
Araip.MC1F8	Vitamin B6 metabolism	map00750	3
Araip.JP12S	Vitamin B6 metabolism	map00750	3
Araip.0YS5Y	Nicotinate and nicotinamide metabolism	map00760	5
Araip.ZBT61	Nicotinate and nicotinamide metabolism	map00760	5
Araip.P86YJ	Nicotinate and nicotinamide metabolism	map00760	5
Araip.DZB29	Nicotinate and nicotinamide metabolism, Pyrimidine metabolism, Purine metabolism	map00760, map00240, map00230	5, 12, 27
Araip.PWF45	Pantothenate and CoA biosynthesis	map00770	6
Araip.56E0J	Folate biosynthesis	map00790	5
Araip.QSF67	Folate biosynthesis	map00790	5
Araip.J5BBQ	Folate biosynthesis, One carbon pool by folate	map00790, map00670	5, 6
Araip.H76LJ	Folate biosynthesis, One carbon pool by folate	map00790, map00670	5, 6
Araip.UI4QL	Folate biosynthesis, One carbon pool by folate	map00790, map00670	5, 6
Araip.J49VC	Folate biosynthesis, One carbon pool by folate	map00790, map00670	5, 6
Araip.QB2F1	Porphyrin and chlorophyll metabolism	map00860	14
Araip.93Z7C	Porphyrin and chlorophyll metabolism	map00860	14
Araip.W01F9	Porphyrin and chlorophyll metabolism	map00860	14
Araip.PJ399	Porphyrin and chlorophyll metabolism	map00860	14
Araip.DM29G	Porphyrin and chlorophyll metabolism	map00860	14
Araip.LL8C3	Porphyrin and chlorophyll metabolism	map00860	14
Araip.816XH	Porphyrin and chlorophyll metabolism	map00860	14
Araip.0V7N2	Porphyrin and chlorophyll metabolism	map00860	14
Araip.I54S8	Porphyrin and chlorophyll metabolism	map00860	14
Araip.0N4BX	Porphyrin and chlorophyll metabolism	map00860	14
Araip.Q0CU4	Porphyrin and chlorophyll metabolism	map00860	14
Araip.UI4ZB	Porphyrin and chlorophyll metabolism	map00860	14
Araip.2NV9I	Porphyrin and chlorophyll metabolism	map00860	14
Araip.RJ07Z	Porphyrin and chlorophyll metabolism	map00860	14
Araip.J5SXF	Porphyrin and chlorophyll metabolism	map00860	14
Araip.JQ4V7	Porphyrin and chlorophyll metabolism, Pentose phosphate pathway	map00860, map00030	14, 16
Araip.J9YV5	Terpenoid backbone biosynthesis	map00900	9
Araip.RHC93	Terpenoid backbone biosynthesis	map00900	9
Araip.4N7WF	Terpenoid backbone biosynthesis	map00900	9
Araip.LM2JS	Terpenoid backbone biosynthesis	map00900	9
Araip.NDU2E	Terpenoid backbone biosynthesis	map00900	9
Araip.EQK69	Terpenoid backbone biosynthesis	map00900	9
Araip.VSD73	Indole alkaloid biosynthesis	map00901	3
Araip.SZS88	Indole alkaloid biosynthesis	map00901	3
Araip.S58N9	Indole alkaloid biosynthesis	map00901	3
Araip.D20UJ	Indole alkaloid biosynthesis	map00901	3
Araip.S5E2W	Indole alkaloid biosynthesis	map00901	3
Araip.F2WNQ	Indole alkaloid biosynthesis	map00901	3
Araip.RWR0H	Indole alkaloid biosynthesis	map00901	3
Araip.JB3H0	Monoterpenoid biosynthesis	map00902	1
Araip.SB04G	Monoterpenoid biosynthesis	map00902	1
Araip.JRA2H	Diterpenoid biosynthesis	map00904	3
Araip.SF6BV	Diterpenoid biosynthesis	map00904	3
Araip.39H92	Diterpenoid biosynthesis	map00904	3
Araip.L4RII	Diterpenoid biosynthesis	map00904	3
Araip.09PL0	Diterpenoid biosynthesis	map00904	3
Araip.J44VI	Carotenoid biosynthesis	map00906	6
Araip.ZDV0R	Carotenoid biosynthesis	map00906	6
Araip.HWH2I	Carotenoid biosynthesis	map00906	6
Araip.WB5PP	Carotenoid biosynthesis	map00906	6
Araip.UIV2U	Carotenoid biosynthesis	map00906	6
Araip.WG1YT	Carotenoid biosynthesis	map00906	6
Araip.BM4R7	Carotenoid biosynthesis	map00906	6
Araip.LMI91	Carotenoid biosynthesis	map00906	6
Araip.RVY5J	Carotenoid biosynthesis	map00906	6
Araip.7AL39	Carotenoid biosynthesis	map00906	6
Araip.BYM6A	Carotenoid biosynthesis	map00906	6
Araip.XU3BG	Carotenoid biosynthesis	map00906	6
Araip.GNV0U	Carotenoid biosynthesis	map00906	6
Araip.P3CAI	Carotenoid biosynthesis	map00906	6
Araip.767YL	Carotenoid biosynthesis	map00906	6
Araip.LSW6W	Carotenoid biosynthesis	map00906	6
Araip.785T1	Carotenoid biosynthesis	map00906	6
Araip.UAQ6C	Carotenoid biosynthesis	map00906	6
Araip.Q2WID	Carotenoid biosynthesis	map00906	6
Araip.B6Q3S	Carotenoid biosynthesis	map00906	6
Araip.Y7AFG	Carotenoid biosynthesis	map00906	6
Araip.19Q4A	Carotenoid biosynthesis	map00906	6
Araip.8C7AS	Carotenoid biosynthesis	map00906	6
Araip.Y339H	Carotenoid biosynthesis	map00906	6
Araip.FRJ8B	Carotenoid biosynthesis	map00906	6
Araip.6BP0E	Carotenoid biosynthesis	map00906	6
Araip.A2AJ6	Carotenoid biosynthesis	map00906	6
Araip.5VP4Z	Carotenoid biosynthesis	map00906	6
Araip.7RH7Y	Carotenoid biosynthesis	map00906	6
Araip.P4XMZ	Carotenoid biosynthesis	map00906	6
Araip.FMC77	Carotenoid biosynthesis	map00906	6
Araip.NF709	Carotenoid biosynthesis	map00906	6
Araip.X5NU2	Carotenoid biosynthesis	map00906	6
Araip.VN84X	Carotenoid biosynthesis	map00906	6
Araip.A0XQU	Carotenoid biosynthesis	map00906	6
Araip.CC4A1	Carotenoid biosynthesis	map00906	6
Araip.GC0LN	Carotenoid biosynthesis	map00906	6
Araip.Q0F05	Carotenoid biosynthesis	map00906	6
Araip.EXQ89	Carotenoid biosynthesis	map00906	6
Araip.320GW	Carotenoid biosynthesis	map00906	6
Araip.B24DH	Carotenoid biosynthesis	map00906	6
Araip.6V5T5	Carotenoid biosynthesis	map00906	6
Araip.9ZC59	Carotenoid biosynthesis	map00906	6
Araip.2Y49P	Carotenoid biosynthesis	map00906	6
Araip.E9AXK	Carotenoid biosynthesis	map00906	6
Araip.VS99S	Carotenoid biosynthesis	map00906	6
Araip.RT6FK	Zeatin biosynthesis	map00908	3
Araip.SP6NR	Zeatin biosynthesis	map00908	3
Araip.M52X2	Zeatin biosynthesis	map00908	3
Araip.PRI0M	Zeatin biosynthesis	map00908	3
Araip.UY42T	Zeatin biosynthesis	map00908	3
Araip.L9MEB	Nitrogen metabolism	map00910	10
Araip.655BS	Nitrogen metabolism	map00910	10
Araip.RL9T9	Nitrogen metabolism	map00910	10
Araip.2T0SC	Nitrogen metabolism	map00910	10
Araip.YBR8J	Nitrogen metabolism	map00910	10
Araip.H7369	Nitrogen metabolism	map00910	10
Araip.T85A3	Nitrogen metabolism	map00910	10
Araip.4F18W	Nitrogen metabolism	map00910	10
Araip.T4TR1	Sulfur metabolism	map00920	10
Araip.7M0AS	Sulfur metabolism	map00920	10
Araip.E5PIG	Sulfur metabolism	map00920	10
Araip.UZ48U	Sulfur metabolism	map00920	10
Araip.3UD39	Sulfur metabolism	map00920	10
Araip.891PE	Sulfur metabolism, Purine metabolism	map00920, map00230	10, 27
Araip.6R4GG	Sulfur metabolism, Cyanoamino acid metabolism, Biosynthesis of antibiotics, Cysteine and methionine metabolism	map00920, map00460, map01130, map00270	10, 6, 104, 24
Araip.IA30F	Sulfur metabolism, Cyanoamino acid metabolism, Biosynthesis of antibiotics, Cysteine and methionine metabolism	map00920, map00460, map01130, map00270	10, 6, 104, 24
Araip.J7WAX	Sulfur metabolism, Biosynthesis of antibiotics, Cysteine and methionine metabolism	map00920, map01130, map00270	10, 104, 24
Araip.L1QD7	Sulfur metabolism, Biosynthesis of antibiotics, Cysteine and methionine metabolism	map00920, map01130, map00270	10, 104, 24
Araip.J4MMW	Sulfur metabolism, Biosynthesis of antibiotics, Cysteine and methionine metabolism	map00920, map01130, map00270	10, 104, 24
Araip.UT2V4	Sulfur metabolism, Biosynthesis of antibiotics, Cysteine and methionine metabolism	map00920, map01130, map00270	10, 104, 24
Araip.Q1UQI	Sulfur metabolism, Biosynthesis of antibiotics, Cysteine and methionine metabolism	map00920, map01130, map00270	10, 104, 24
Araip.W2EJQ	Sulfur metabolism, Biosynthesis of antibiotics, Cysteine and methionine metabolism	map00920, map01130, map00270	10, 104, 24
Araip.V9SF9	Caprolactam degradation, Glycolysis / Gluconeogenesis, Biosynthesis of antibiotics, Pentose and glucuronate interconversions, Glycerolipid metabolism	map00930, map00010, map01130, map00040, map00561	3, 21, 104, 10, 12
Araip.A326N	Caprolactam degradation, Glycolysis / Gluconeogenesis, Biosynthesis of antibiotics, Pentose and glucuronate interconversions, Glycerolipid metabolism	map00930, map00010, map01130, map00040, map00561	3, 21, 104, 10, 12
Araip.F49MZ	Caprolactam degradation, Glycolysis / Gluconeogenesis, Biosynthesis of antibiotics, Pentose and glucuronate interconversions, Glycerolipid metabolism	map00930, map00010, map01130, map00040, map00561	3, 21, 104, 10, 12
Araip.190E4	Caprolactam degradation, Glycolysis / Gluconeogenesis, Biosynthesis of antibiotics, Pentose and glucuronate interconversions, Glycerolipid metabolism	map00930, map00010, map01130, map00040, map00561	3, 21, 104, 10, 12
Araip.YN96J	Phenylpropanoid biosynthesis	map00940	14
Araip.DP3MP	Phenylpropanoid biosynthesis	map00940	14
Araip.N9ZCQ	Phenylpropanoid biosynthesis	map00940	14
Araip.U5BHC	Phenylpropanoid biosynthesis	map00940	14
Araip.T9RXM	Phenylpropanoid biosynthesis	map00940	14
Araip.75DC1	Phenylpropanoid biosynthesis	map00940	14
Araip.GIZ0F	Phenylpropanoid biosynthesis	map00940	14
Araip.Z1F3X	Phenylpropanoid biosynthesis	map00940	14
Araip.37EUG	Phenylpropanoid biosynthesis	map00940	14
Araip.WT1Z7	Phenylpropanoid biosynthesis	map00940	14
Araip.71E8A	Phenylpropanoid biosynthesis	map00940	14
Araip.49ZB8	Phenylpropanoid biosynthesis	map00940	14
Araip.7I0KV	Phenylpropanoid biosynthesis	map00940	14
Araip.WY33Y	Phenylpropanoid biosynthesis	map00940	14
Araip.T656T	Phenylpropanoid biosynthesis	map00940	14
Araip.MM1BS	Phenylpropanoid biosynthesis	map00940	14
Araip.TI6B2	Phenylpropanoid biosynthesis	map00940	14
Araip.1P50V	Phenylpropanoid biosynthesis	map00940	14
Araip.GM90H	Phenylpropanoid biosynthesis	map00940	14
Araip.43EWG	Phenylpropanoid biosynthesis	map00940	14
Araip.JFL5M	Phenylpropanoid biosynthesis	map00940	14
Araip.F9KI4	Phenylpropanoid biosynthesis	map00940	14
Araip.MJ6EI	Phenylpropanoid biosynthesis	map00940	14
Araip.0XM2P	Phenylpropanoid biosynthesis	map00940	14
Araip.Z0PJ4	Phenylpropanoid biosynthesis	map00940	14
Araip.K3RVL	Phenylpropanoid biosynthesis	map00940	14
Araip.5V6AL	Phenylpropanoid biosynthesis	map00940	14
Araip.G5ZJQ	Phenylpropanoid biosynthesis	map00940	14
Araip.X19TV	Phenylpropanoid biosynthesis	map00940	14
Araip.EP8RW	Phenylpropanoid biosynthesis	map00940	14
Araip.BKI6W	Phenylpropanoid biosynthesis	map00940	14
Araip.09WK1	Phenylpropanoid biosynthesis	map00940	14
Araip.TK6UX	Phenylpropanoid biosynthesis	map00940	14
Araip.H1RCV	Phenylpropanoid biosynthesis	map00940	14
Araip.80WHH	Phenylpropanoid biosynthesis	map00940	14
Araip.S0S72	Phenylpropanoid biosynthesis	map00940	14
Araip.I6165	Phenylpropanoid biosynthesis	map00940	14
Araip.GQI1J	Phenylpropanoid biosynthesis	map00940	14
Araip.FX5SI	Phenylpropanoid biosynthesis	map00940	14
Araip.72YG4	Phenylpropanoid biosynthesis	map00940	14
Araip.I8S6Q	Phenylpropanoid biosynthesis	map00940	14
Araip.HQ9VR	Phenylpropanoid biosynthesis	map00940	14
Araip.9KA0U	Phenylpropanoid biosynthesis	map00940	14
Araip.DI3SY	Phenylpropanoid biosynthesis	map00940	14
Araip.LXR9M	Phenylpropanoid biosynthesis	map00940	14
Araip.97GAP	Phenylpropanoid biosynthesis	map00940	14
Araip.T2765	Phenylpropanoid biosynthesis	map00940	14
Araip.U8V9W	Phenylpropanoid biosynthesis	map00940	14
Araip.WW4BP	Phenylpropanoid biosynthesis	map00940	14
Araip.BB34W	Phenylpropanoid biosynthesis	map00940	14
Araip.680GY	Phenylpropanoid biosynthesis	map00940	14
Araip.3W2BR	Phenylpropanoid biosynthesis	map00940	14
Araip.Y3A2A	Phenylpropanoid biosynthesis	map00940	14
Araip.2LT0K	Phenylpropanoid biosynthesis, Flavonoid biosynthesis	map00940, map00941	14, 12
Araip.I1474	Phenylpropanoid biosynthesis, Flavonoid biosynthesis	map00940, map00941	14, 12
Araip.V9GNF	Phenylpropanoid biosynthesis, Flavonoid biosynthesis	map00940, map00941	14, 12
Araip.I128H	Flavonoid biosynthesis	map00941	12
Araip.AK95Y	Flavonoid biosynthesis	map00941	12
Araip.N0KBQ	Flavonoid biosynthesis	map00941	12
Araip.I1C79	Flavonoid biosynthesis	map00941	12
Araip.80JA9	Flavonoid biosynthesis	map00941	12
Araip.M91DZ	Flavonoid biosynthesis	map00941	12
Araip.N0Z6R	Flavonoid biosynthesis	map00941	12
Araip.JD11C	Flavonoid biosynthesis	map00941	12
Araip.V284D	Flavonoid biosynthesis	map00941	12
Araip.MKZ27	Flavonoid biosynthesis	map00941	12
Araip.B8TJ0	Flavonoid biosynthesis	map00941	12
Araip.F60X2	Flavonoid biosynthesis	map00941	12
Araip.L3Q4J	Flavonoid biosynthesis	map00941	12
Araip.IA0U9	Flavonoid biosynthesis	map00941	12
Araip.RPE5K	Flavonoid biosynthesis	map00941	12
Araip.A9H3K	Flavonoid biosynthesis	map00941	12
Araip.ML9SJ	Flavonoid biosynthesis	map00941	12
Araip.8GH2C	Flavonoid biosynthesis	map00941	12
Araip.HY6IN	Isoflavonoid biosynthesis	map00943	4
Araip.94GCY	Isoflavonoid biosynthesis	map00943	4
Araip.P0HV6	Isoflavonoid biosynthesis	map00943	4
Araip.J7V7Q	Isoflavonoid biosynthesis	map00943	4
Araip.SXQ7X	Flavone and flavonol biosynthesis	map00944	5
Araip.IE5FR	Flavone and flavonol biosynthesis	map00944	5
Araip.A6765	Flavone and flavonol biosynthesis	map00944	5
Araip.JG4ZU	Flavone and flavonol biosynthesis	map00944	5
Araip.9P3Y0	Flavone and flavonol biosynthesis, Flavonoid biosynthesis	map00944, map00941	5, 12
Araip.QP8NM	Flavone and flavonol biosynthesis, Flavonoid biosynthesis	map00944, map00941	5, 12
Araip.21BTV	Flavone and flavonol biosynthesis, Flavonoid biosynthesis	map00944, map00941	5, 12
Araip.NGS4U	Flavone and flavonol biosynthesis, Flavonoid biosynthesis	map00944, map00941	5, 12
Araip.THJ4F	Stilbenoid, diarylheptanoid and gingerol biosynthesis	map00945	4
Araip.3T4SK	Stilbenoid, diarylheptanoid and gingerol biosynthesis	map00945	4
Araip.LS9BW	Stilbenoid, diarylheptanoid and gingerol biosynthesis	map00945	4
Araip.V9QDS	Stilbenoid, diarylheptanoid and gingerol biosynthesis	map00945	4
Araip.PF5R6	Stilbenoid, diarylheptanoid and gingerol biosynthesis	map00945	4
Araip.QB1YM	Stilbenoid, diarylheptanoid and gingerol biosynthesis	map00945	4
Araip.9Z32Z	Stilbenoid, diarylheptanoid and gingerol biosynthesis	map00945	4
Araip.FM6GG	Stilbenoid, diarylheptanoid and gingerol biosynthesis	map00945	4
Araip.8ZH5X	Stilbenoid, diarylheptanoid and gingerol biosynthesis	map00945	4
Araip.E7BUX	Stilbenoid, diarylheptanoid and gingerol biosynthesis	map00945	4
Araip.U7CA5	Stilbenoid, diarylheptanoid and gingerol biosynthesis	map00945	4
Araip.Q8ZS3	Stilbenoid, diarylheptanoid and gingerol biosynthesis	map00945	4
Araip.Z5UEI	Stilbenoid, diarylheptanoid and gingerol biosynthesis	map00945	4
Araip.73H5Y	Stilbenoid, diarylheptanoid and gingerol biosynthesis	map00945	4
Araip.S9JRR	Stilbenoid, diarylheptanoid and gingerol biosynthesis	map00945	4
Araip.YF2QF	Stilbenoid, diarylheptanoid and gingerol biosynthesis	map00945	4
Araip.TTM09	Stilbenoid, diarylheptanoid and gingerol biosynthesis	map00945	4
Araip.JY2CI	Stilbenoid, diarylheptanoid and gingerol biosynthesis, Phenylalanine metabolism, Ubiquinone and other terpenoid-quinone biosynthesis, Phenylpropanoid biosynthesis, Flavonoid biosynthesis	map00945, map00360, map00130, map00940, map00941	4, 19, 11, 14, 12
Araip.M5K02	Stilbenoid, diarylheptanoid and gingerol biosynthesis, Phenylalanine metabolism, Ubiquinone and other terpenoid-quinone biosynthesis, Phenylpropanoid biosynthesis, Flavonoid biosynthesis	map00945, map00360, map00130, map00940, map00941	4, 19, 11, 14, 12
Araip.UGN58	Stilbenoid, diarylheptanoid and gingerol biosynthesis, Phenylalanine metabolism, Phenylpropanoid biosynthesis, Flavonoid biosynthesis	map00945, map00360, map00940, map00941	4, 19, 14, 12
Araip.RK1ZX	Stilbenoid, diarylheptanoid and gingerol biosynthesis, Phenylalanine metabolism, Phenylpropanoid biosynthesis, Flavonoid biosynthesis	map00945, map00360, map00940, map00941	4, 19, 14, 12
Araip.XGB85	Stilbenoid, diarylheptanoid and gingerol biosynthesis, Phenylalanine metabolism, Phenylpropanoid biosynthesis, Flavonoid biosynthesis	map00945, map00360, map00940, map00941	4, 19, 14, 12
Araip.VAV3K	Stilbenoid, diarylheptanoid and gingerol biosynthesis, Phenylalanine metabolism, Phenylpropanoid biosynthesis, Flavonoid biosynthesis	map00945, map00360, map00940, map00941	4, 19, 14, 12
Araip.868JW	Stilbenoid, diarylheptanoid and gingerol biosynthesis, Phenylpropanoid biosynthesis, Flavonoid biosynthesis	map00945, map00940, map00941	4, 14, 12
Araip.J0VZ0	Stilbenoid, diarylheptanoid and gingerol biosynthesis, Phenylpropanoid biosynthesis, Flavonoid biosynthesis	map00945, map00940, map00941	4, 14, 12
Araip.NXK65	Stilbenoid, diarylheptanoid and gingerol biosynthesis, Phenylpropanoid biosynthesis, Flavonoid biosynthesis	map00945, map00940, map00941	4, 14, 12
Araip.9P65L	Stilbenoid, diarylheptanoid and gingerol biosynthesis, Phenylpropanoid biosynthesis, Flavonoid biosynthesis	map00945, map00940, map00941	4, 14, 12
Araip.S1KX0	Stilbenoid, diarylheptanoid and gingerol biosynthesis, Phenylpropanoid biosynthesis, Flavonoid biosynthesis	map00945, map00940, map00941	4, 14, 12
Araip.ZR7N4	Stilbenoid, diarylheptanoid and gingerol biosynthesis, Phenylpropanoid biosynthesis, Flavonoid biosynthesis	map00945, map00940, map00941	4, 14, 12
Araip.3A328	Stilbenoid, diarylheptanoid and gingerol biosynthesis, Phenylpropanoid biosynthesis, Flavonoid biosynthesis	map00945, map00940, map00941	4, 14, 12
Araip.TN5AU	Stilbenoid, diarylheptanoid and gingerol biosynthesis, Phenylpropanoid biosynthesis, Flavonoid biosynthesis	map00945, map00940, map00941	4, 14, 12
Araip.AH1XI	Stilbenoid, diarylheptanoid and gingerol biosynthesis, Phenylpropanoid biosynthesis, Flavonoid biosynthesis	map00945, map00940, map00941	4, 14, 12
Araip.1Y485	Stilbenoid, diarylheptanoid and gingerol biosynthesis, Phenylpropanoid biosynthesis, Flavonoid biosynthesis	map00945, map00940, map00941	4, 14, 12
Araip.J8XTW	Tropane, piperidine and pyridine alkaloid biosynthesis	map00960	6
Araip.AG2WX	Tropane, piperidine and pyridine alkaloid biosynthesis	map00960	6
Araip.TCC2A	Tropane, piperidine and pyridine alkaloid biosynthesis	map00960	6
Araip.94H0T	Aminoacyl-tRNA biosynthesis	map00970	2
Araip.KRG6B	Aminoacyl-tRNA biosynthesis	map00970	2
Araip.B8UR7	Insect hormone biosynthesis, Ascorbate and aldarate metabolism, beta-Alanine metabolism, Valine, leucine and isoleucine degradation, Tryptophan metabolism, Arginine and proline metabolism, Glycolysis / Gluconeogenesis, Pyruvate metabolism, Histidine metabolism, Biosynthesis of antibiotics, Limonene and pinene degradation, Fatty acid degradation, Lysine degradation, Pentose and glucuronate interco…	map00981, map00053, map00410, map00280, map00380, map00330, map00010, map00620, map00340, map01130, map00903, map00071, map00310, map00040, map00625, map00561	1, 8, 9, 10, 10, 11, 21, 18, 7, 104, 2, 9, 5, 10, 4, 12
Araip.798H5	Insect hormone biosynthesis, Ascorbate and aldarate metabolism, beta-Alanine metabolism, Retinol metabolism, Valine, leucine and isoleucine degradation, Tryptophan metabolism, Arginine and proline metabolism, Glycolysis / Gluconeogenesis, Pyruvate metabolism, Histidine metabolism, Biosynthesis of antibiotics, Limonene and pinene degradation, Fatty acid degradation, Lysine degradation, Pentose and…	map00981, map00053, map00410, map00830, map00280, map00380, map00330, map00010, map00620, map00340, map01130, map00903, map00071, map00310, map00040, map00625, map00561	1, 8, 9, 4, 10, 10, 11, 21, 18, 7, 104, 2, 9, 5, 10, 4, 12
Araip.F04PT	Insect hormone biosynthesis, Ascorbate and aldarate metabolism, beta-Alanine metabolism, Phenylpropanoid biosynthesis, Retinol metabolism, Valine, leucine and isoleucine degradation, Tryptophan metabolism, Arginine and proline metabolism, Glycolysis / Gluconeogenesis, Pyruvate metabolism, Histidine metabolism, Biosynthesis of antibiotics, Limonene and pinene degradation, Fatty acid degradation, L…	map00981, map00053, map00410, map00940, map00830, map00280, map00380, map00330, map00010, map00620, map00340, map01130, map00903, map00071, map00310, map00040, map00625, map00561	1, 8, 9, 14, 4, 10, 10, 11, 21, 18, 7, 104, 2, 9, 5, 10, 4, 12
Araip.MN08P	Insect hormone biosynthesis, Ascorbate and aldarate metabolism, beta-Alanine metabolism, Phenylpropanoid biosynthesis, Retinol metabolism, Valine, leucine and isoleucine degradation, Tryptophan metabolism, Arginine and proline metabolism, Glycolysis / Gluconeogenesis, Pyruvate metabolism, Histidine metabolism, Biosynthesis of antibiotics, Limonene and pinene degradation, Fatty acid degradation, L…	map00981, map00053, map00410, map00940, map00830, map00280, map00380, map00330, map00010, map00620, map00340, map01130, map00903, map00071, map00310, map00040, map00625, map00561	1, 8, 9, 14, 4, 10, 10, 11, 21, 18, 7, 104, 2, 9, 5, 10, 4, 12
Araip.DT9Q2	Insect hormone biosynthesis, Ascorbate and aldarate metabolism, beta-Alanine metabolism, Phenylpropanoid biosynthesis, Retinol metabolism, Valine, leucine and isoleucine degradation, Tryptophan metabolism, Arginine and proline metabolism, Glycolysis / Gluconeogenesis, Pyruvate metabolism, Histidine metabolism, Biosynthesis of antibiotics, Limonene and pinene degradation, Fatty acid degradation, L…	map00981, map00053, map00410, map00940, map00830, map00280, map00380, map00330, map00010, map00620, map00340, map01130, map00903, map00071, map00310, map00040, map00625, map00561	1, 8, 9, 14, 4, 10, 10, 11, 21, 18, 7, 104, 2, 9, 5, 10, 4, 12
Araip.Y8KWK	Insect hormone biosynthesis, Ascorbate and aldarate metabolism, beta-Alanine metabolism, Phenylpropanoid biosynthesis, Retinol metabolism, Valine, leucine and isoleucine degradation, Tryptophan metabolism, Arginine and proline metabolism, Glycolysis / Gluconeogenesis, Pyruvate metabolism, Histidine metabolism, Biosynthesis of antibiotics, Limonene and pinene degradation, Fatty acid degradation, L…	map00981, map00053, map00410, map00940, map00830, map00280, map00380, map00330, map00010, map00620, map00340, map01130, map00903, map00071, map00310, map00040, map00625, map00561	1, 8, 9, 14, 4, 10, 10, 11, 21, 18, 7, 104, 2, 9, 5, 10, 4, 12
Araip.53FAG	Insect hormone biosynthesis, Phenylalanine metabolism, Tyrosine metabolism, Ascorbate and aldarate metabolism, beta-Alanine metabolism, Valine, leucine and isoleucine degradation, Tryptophan metabolism, Arginine and proline metabolism, Glycolysis / Gluconeogenesis, Drug metabolism - cytochrome P450, Pyruvate metabolism, Histidine metabolism, Biosynthesis of antibiotics, Limonene and pinene degrad…	map00981, map00360, map00350, map00053, map00410, map00280, map00380, map00330, map00010, map00982, map00620, map00340, map01130, map00903, map00071, map00310, map00040, map00980, map00625, map00561	1, 19, 17, 8, 9, 10, 10, 11, 21, 6, 18, 7, 104, 2, 9, 5, 10, 7, 4, 12
Araip.H8KV6	Insect hormone biosynthesis, Phenylalanine metabolism, Tyrosine metabolism, Ascorbate and aldarate metabolism, beta-Alanine metabolism, Valine, leucine and isoleucine degradation, Tryptophan metabolism, Arginine and proline metabolism, Glycolysis / Gluconeogenesis, Drug metabolism - cytochrome P450, Pyruvate metabolism, Histidine metabolism, Biosynthesis of antibiotics, Limonene and pinene degrad…	map00981, map00360, map00350, map00053, map00410, map00280, map00380, map00330, map00010, map00982, map00620, map00340, map01130, map00903, map00071, map00310, map00040, map00980, map00625, map00561	1, 19, 17, 8, 9, 10, 10, 11, 21, 6, 18, 7, 104, 2, 9, 5, 10, 7, 4, 12
Araip.D1KUR	Insect hormone biosynthesis, Phenylalanine metabolism, Tyrosine metabolism, Ascorbate and aldarate metabolism, beta-Alanine metabolism, Valine, leucine and isoleucine degradation, Tryptophan metabolism, Arginine and proline metabolism, Glycolysis / Gluconeogenesis, Drug metabolism - cytochrome P450, Pyruvate metabolism, Histidine metabolism, Biosynthesis of antibiotics, Limonene and pinene degrad…	map00981, map00360, map00350, map00053, map00410, map00280, map00380, map00330, map00010, map00982, map00620, map00340, map01130, map00903, map00071, map00310, map00040, map00980, map00625, map00561	1, 19, 17, 8, 9, 10, 10, 11, 21, 6, 18, 7, 104, 2, 9, 5, 10, 7, 4, 12
Araip.7EF18	Insect hormone biosynthesis, Phenylalanine metabolism, Tyrosine metabolism, Ascorbate and aldarate metabolism, beta-Alanine metabolism, Valine, leucine and isoleucine degradation, Tryptophan metabolism, Arginine and proline metabolism, Glycolysis / Gluconeogenesis, Drug metabolism - cytochrome P450, Pyruvate metabolism, Histidine metabolism, Biosynthesis of antibiotics, Limonene and pinene degrad…	map00981, map00360, map00350, map00053, map00410, map00280, map00380, map00330, map00010, map00982, map00620, map00340, map01130, map00903, map00071, map00310, map00040, map00980, map00625, map00561	1, 19, 17, 8, 9, 10, 10, 11, 21, 6, 18, 7, 104, 2, 9, 5, 10, 7, 4, 12
Araip.BD6X3	Insect hormone biosynthesis, Phenylalanine metabolism, Tyrosine metabolism, Ascorbate and aldarate metabolism, beta-Alanine metabolism, Valine, leucine and isoleucine degradation, Tryptophan metabolism, Arginine and proline metabolism, Glycolysis / Gluconeogenesis, Drug metabolism - cytochrome P450, Pyruvate metabolism, Histidine metabolism, Biosynthesis of antibiotics, Limonene and pinene degrad…	map00981, map00360, map00350, map00053, map00410, map00280, map00380, map00330, map00010, map00982, map00620, map00340, map01130, map00903, map00071, map00310, map00040, map00980, map00625, map00561	1, 19, 17, 8, 9, 10, 10, 11, 21, 6, 18, 7, 104, 2, 9, 5, 10, 7, 4, 12
Araip.YPF2X	Drug metabolism - cytochrome P450	map00982	6
Araip.987U1	Drug metabolism - cytochrome P450	map00982	6
Araip.NCY17	Drug metabolism - cytochrome P450	map00982	6
Araip.Z4SZJ	Drug metabolism - cytochrome P450	map00982	6
Araip.2H58L	Drug metabolism - cytochrome P450	map00982	6
Araip.PC1NJ	Drug metabolism - cytochrome P450	map00982	6
Araip.J18II	Drug metabolism - cytochrome P450, Glutathione metabolism, Metabolism of xenobiotics by cytochrome P450	map00982, map00480, map00980	6, 12, 7
Araip.56C70	Drug metabolism - cytochrome P450, Glutathione metabolism, Metabolism of xenobiotics by cytochrome P450	map00982, map00480, map00980	6, 12, 7
Araip.PXN4X	Drug metabolism - cytochrome P450, Glutathione metabolism, Metabolism of xenobiotics by cytochrome P450	map00982, map00480, map00980	6, 12, 7
Araip.CL7PQ	Drug metabolism - cytochrome P450, Glutathione metabolism, Metabolism of xenobiotics by cytochrome P450	map00982, map00480, map00980	6, 12, 7
Araip.PY182	Drug metabolism - cytochrome P450, Glutathione metabolism, Metabolism of xenobiotics by cytochrome P450	map00982, map00480, map00980	6, 12, 7
Araip.0BL53	Drug metabolism - cytochrome P450, Glutathione metabolism, Metabolism of xenobiotics by cytochrome P450	map00982, map00480, map00980	6, 12, 7
Araip.V9X08	Drug metabolism - cytochrome P450, Glutathione metabolism, Metabolism of xenobiotics by cytochrome P450	map00982, map00480, map00980	6, 12, 7
Araip.RV92P	Drug metabolism - cytochrome P450, Glutathione metabolism, Metabolism of xenobiotics by cytochrome P450	map00982, map00480, map00980	6, 12, 7
Araip.65DGK	Drug metabolism - cytochrome P450, Glutathione metabolism, Metabolism of xenobiotics by cytochrome P450	map00982, map00480, map00980	6, 12, 7
Araip.TP4A9	Drug metabolism - cytochrome P450, Glutathione metabolism, Metabolism of xenobiotics by cytochrome P450	map00982, map00480, map00980	6, 12, 7
Araip.YL5F7	Drug metabolism - cytochrome P450, Glutathione metabolism, Metabolism of xenobiotics by cytochrome P450	map00982, map00480, map00980	6, 12, 7
Araip.Y9MKL	Drug metabolism - cytochrome P450, Glutathione metabolism, Metabolism of xenobiotics by cytochrome P450	map00982, map00480, map00980	6, 12, 7
Araip.3NB5C	Drug metabolism - cytochrome P450, Glutathione metabolism, Metabolism of xenobiotics by cytochrome P450	map00982, map00480, map00980	6, 12, 7
Araip.BHX6F	Drug metabolism - cytochrome P450, Glutathione metabolism, Metabolism of xenobiotics by cytochrome P450	map00982, map00480, map00980	6, 12, 7
Araip.PI28L	Drug metabolism - cytochrome P450, Glutathione metabolism, Metabolism of xenobiotics by cytochrome P450	map00982, map00480, map00980	6, 12, 7
Araip.H2A5J	Drug metabolism - cytochrome P450, Glutathione metabolism, Metabolism of xenobiotics by cytochrome P450	map00982, map00480, map00980	6, 12, 7
Araip.AH1BZ	Drug metabolism - cytochrome P450, Glutathione metabolism, Metabolism of xenobiotics by cytochrome P450	map00982, map00480, map00980	6, 12, 7
Araip.78E4M	Drug metabolism - cytochrome P450, Glutathione metabolism, Metabolism of xenobiotics by cytochrome P450	map00982, map00480, map00980	6, 12, 7
Araip.VJ5LB	Drug metabolism - cytochrome P450, Glutathione metabolism, Metabolism of xenobiotics by cytochrome P450	map00982, map00480, map00980	6, 12, 7
Araip.E9VCF	Drug metabolism - cytochrome P450, Glutathione metabolism, Metabolism of xenobiotics by cytochrome P450	map00982, map00480, map00980	6, 12, 7
Araip.567W8	Drug metabolism - cytochrome P450, Glutathione metabolism, Metabolism of xenobiotics by cytochrome P450	map00982, map00480, map00980	6, 12, 7
Araip.7WS9N	Drug metabolism - cytochrome P450, Glutathione metabolism, Metabolism of xenobiotics by cytochrome P450	map00982, map00480, map00980	6, 12, 7
Araip.N829R	Drug metabolism - cytochrome P450, Glutathione metabolism, Metabolism of xenobiotics by cytochrome P450	map00982, map00480, map00980	6, 12, 7
Araip.91599	Drug metabolism - cytochrome P450, Glutathione metabolism, Metabolism of xenobiotics by cytochrome P450	map00982, map00480, map00980	6, 12, 7
Araip.4F9Q5	Drug metabolism - cytochrome P450, Glutathione metabolism, Metabolism of xenobiotics by cytochrome P450	map00982, map00480, map00980	6, 12, 7
Araip.U0SXH	Drug metabolism - cytochrome P450, Glutathione metabolism, Metabolism of xenobiotics by cytochrome P450	map00982, map00480, map00980	6, 12, 7
Araip.5HK6K	Drug metabolism - cytochrome P450, Glutathione metabolism, Metabolism of xenobiotics by cytochrome P450	map00982, map00480, map00980	6, 12, 7
Araip.XA49Z	Drug metabolism - cytochrome P450, Glutathione metabolism, Metabolism of xenobiotics by cytochrome P450	map00982, map00480, map00980	6, 12, 7
Araip.25PWM	Drug metabolism - cytochrome P450, Glutathione metabolism, Metabolism of xenobiotics by cytochrome P450	map00982, map00480, map00980	6, 12, 7
Araip.L2SQL	Drug metabolism - cytochrome P450, Glutathione metabolism, Metabolism of xenobiotics by cytochrome P450	map00982, map00480, map00980	6, 12, 7
Araip.5K82A	Drug metabolism - cytochrome P450, Glutathione metabolism, Metabolism of xenobiotics by cytochrome P450	map00982, map00480, map00980	6, 12, 7
Araip.BPZ4T	Drug metabolism - cytochrome P450, Glutathione metabolism, Metabolism of xenobiotics by cytochrome P450	map00982, map00480, map00980	6, 12, 7
Araip.5F7F4	Drug metabolism - cytochrome P450, Glutathione metabolism, Metabolism of xenobiotics by cytochrome P450	map00982, map00480, map00980	6, 12, 7
Araip.CU8L0	Drug metabolism - cytochrome P450, Glutathione metabolism, Metabolism of xenobiotics by cytochrome P450	map00982, map00480, map00980	6, 12, 7
Araip.P3ATM	Drug metabolism - cytochrome P450, Glutathione metabolism, Metabolism of xenobiotics by cytochrome P450	map00982, map00480, map00980	6, 12, 7
Araip.BBB54	Drug metabolism - cytochrome P450, Glutathione metabolism, Metabolism of xenobiotics by cytochrome P450	map00982, map00480, map00980	6, 12, 7
Araip.G6U08	Drug metabolism - cytochrome P450, Glutathione metabolism, Metabolism of xenobiotics by cytochrome P450	map00982, map00480, map00980	6, 12, 7
Araip.R2FTY	Drug metabolism - cytochrome P450, Pyruvate metabolism, Glutathione metabolism, Metabolism of xenobiotics by cytochrome P450	map00982, map00620, map00480, map00980	6, 18, 12, 7
Araip.3BP83	Drug metabolism - cytochrome P450, Pyruvate metabolism, Glutathione metabolism, Metabolism of xenobiotics by cytochrome P450	map00982, map00620, map00480, map00980	6, 18, 12, 7
Araip.F8RVF	Drug metabolism - cytochrome P450, Pyruvate metabolism, Glutathione metabolism, Metabolism of xenobiotics by cytochrome P450	map00982, map00620, map00480, map00980	6, 18, 12, 7
Araip.D6VSK	Drug metabolism - cytochrome P450, Pyruvate metabolism, Glutathione metabolism, Metabolism of xenobiotics by cytochrome P450	map00982, map00620, map00480, map00980	6, 18, 12, 7
Araip.S3VSZ	Drug metabolism - other enzymes	map00983	5
Araip.I4JXQ	Drug metabolism - other enzymes	map00983	5
Araip.UT6J6	Drug metabolism - other enzymes, Ascorbate and aldarate metabolism, Drug metabolism - cytochrome P450, Steroid hormone biosynthesis, Retinol metabolism, Porphyrin and chlorophyll metabolism, Pentose and glucuronate interconversions, Metabolism of xenobiotics by cytochrome P450	map00983, map00053, map00982, map00140, map00830, map00860, map00040, map00980	5, 8, 6, 4, 4, 14, 10, 7
Araip.S3M1C	Drug metabolism - other enzymes, Purine metabolism	map00983, map00230	5, 27
Araip.Y9DP8	Drug metabolism - other enzymes, Purine metabolism	map00983, map00230	5, 27
Araip.L7MAN	Drug metabolism - other enzymes, Purine metabolism	map00983, map00230	5, 27
Araip.I71AR	Drug metabolism - other enzymes, Purine metabolism	map00983, map00230	5, 27
Araip.M9TCI	Drug metabolism - other enzymes, Purine metabolism	map00983, map00230	5, 27
Araip.MQT1S	Drug metabolism - other enzymes, Purine metabolism	map00983, map00230	5, 27
Araip.R19K2	Drug metabolism - other enzymes, Pyrimidine metabolism	map00983, map00240	5, 12
Araip.JK7V6	Drug metabolism - other enzymes, Pyrimidine metabolism	map00983, map00240	5, 12
Araip.N0AEC	Drug metabolism - other enzymes, Pyrimidine metabolism, Glycine, serine and threonine metabolism, Biosynthesis of antibiotics, Glyoxylate and dicarboxylate metabolism, Glycerolipid metabolism	map00983, map00240, map00260, map01130, map00630, map00561	5, 12, 16, 104, 16, 12
Araip.XS5TH	Drug metabolism - other enzymes, Methane metabolism	map00983, map00680	5, 12
Araip.PD5F8	Drug metabolism - other enzymes, Isoflavonoid biosynthesis	map00983, map00943	5, 4
Araip.J6PLI	Steroid degradation, Steroid hormone biosynthesis, Phenylpropanoid biosynthesis	map00984, map00140, map00940	1, 4, 14
Araip.Y03N6	Steroid degradation, Steroid hormone biosynthesis, Phenylpropanoid biosynthesis	map00984, map00140, map00940	1, 4, 14
Araip.YWZ84	Steroid degradation, Steroid hormone biosynthesis, Phenylpropanoid biosynthesis	map00984, map00140, map00940	1, 4, 14
Araip.31Q5V	Biosynthesis of unsaturated fatty acids	map01040	6
Araip.TVT35	Biosynthesis of vancomycin group antibiotics, Acarbose and validamycin biosynthesis, Biosynthesis of antibiotics, Amino sugar and nucleotide sugar metabolism, Polyketide sugar unit biosynthesis, Streptomycin biosynthesis	map01055, map00525, map01130, map00520, map00523, map00521	1, 1, 104, 28, 1, 5
Araip.66S40	Biosynthesis of vancomycin group antibiotics, Acarbose and validamycin biosynthesis, Biosynthesis of antibiotics, Polyketide sugar unit biosynthesis, Streptomycin biosynthesis	map01055, map00525, map01130, map00523, map00521	1, 1, 104, 1, 5
Araip.4M6WV	Biosynthesis of terpenoids and steroids, Carotenoid biosynthesis	map01062, map00906	1, 6
Araip.40X13	Biosynthesis of terpenoids and steroids, Carotenoid biosynthesis	map01062, map00906	1, 6
Araip.32EWF	Biosynthesis of terpenoids and steroids, Carotenoid biosynthesis	map01062, map00906	1, 6
Araip.PQE5H	Biosynthesis of antibiotics, Pentose phosphate pathway	map01130, map00030	104, 16
Araip.T8SMM	Biosynthesis of antibiotics, Pentose phosphate pathway	map01130, map00030	104, 16
Araip.VAS61	Biosynthesis of antibiotics, Synthesis and degradation of ketone bodies, Valine, leucine and isoleucine degradation, Terpenoid backbone biosynthesis, Butanoate metabolism	map01130, map00072, map00280, map00900, map00650	104, 2, 10, 9, 9
Araip.YUE7J	Biosynthesis of antibiotics, Synthesis and degradation of ketone bodies, Valine, leucine and isoleucine degradation, Terpenoid backbone biosynthesis, Butanoate metabolism	map01130, map00072, map00280, map00900, map00650	104, 2, 10, 9, 9
Araip.A515G	Biosynthesis of antibiotics, Synthesis and degradation of ketone bodies, Valine, leucine and isoleucine degradation, Terpenoid backbone biosynthesis, Butanoate metabolism	map01130, map00072, map00280, map00900, map00650	104, 2, 10, 9, 9
Araip.DM9DF	Biosynthesis of antibiotics, Steroid biosynthesis	map01130, map00100	104, 2
Araip.MPH2C	Biosynthesis of antibiotics, Steroid biosynthesis	map01130, map00100	104, 2
Araip.SGD3T	Biosynthesis of antibiotics, Steroid biosynthesis	map01130, map00100	104, 2
Araip.2D5S2	Biosynthesis of antibiotics, Steroid biosynthesis	map01130, map00100	104, 2
Araip.U1HLB	Biosynthesis of antibiotics, Steroid biosynthesis	map01130, map00100	104, 2
Araip.2Y1PV	Biosynthesis of antibiotics, Steroid biosynthesis	map01130, map00100	104, 2
Araip.IHS0X	Biosynthesis of antibiotics, Purine metabolism	map01130, map00230	104, 27
Araip.7PF1U	Biosynthesis of antibiotics, Purine metabolism	map01130, map00230	104, 27
Araip.B8Y5M	Biosynthesis of antibiotics, Purine metabolism	map01130, map00230	104, 27
Araip.9X1ZN	Biosynthesis of antibiotics, Purine metabolism	map01130, map00230	104, 27
Araip.BC51L	Biosynthesis of antibiotics, Purine metabolism	map01130, map00230	104, 27
Araip.GRD30	Biosynthesis of antibiotics, Purine metabolism, Pentose phosphate pathway	map01130, map00230, map00030	104, 27, 16
Araip.6P9G9	Biosynthesis of antibiotics, Purine metabolism, Thiamine metabolism	map01130, map00230, map00730	104, 27, 4
Araip.5N6GI	Biosynthesis of antibiotics, Lysine biosynthesis	map01130, map00300	104, 4
Araip.VD7Y0	Biosynthesis of antibiotics, Lysine biosynthesis, Monobactam biosynthesis	map01130, map00300, map00261	104, 4, 3
Araip.NZ168	Biosynthesis of antibiotics, Lysine biosynthesis, Monobactam biosynthesis	map01130, map00300, map00261	104, 4, 3
Araip.U9LFD	Biosynthesis of antibiotics, Lysine degradation, Citrate cycle (TCA cycle)	map01130, map00310, map00020	104, 5, 8
Araip.S6Q95	Biosynthesis of antibiotics, Glyoxylate and dicarboxylate metabolism	map01130, map00630	104, 16
Araip.DMC67	Biosynthesis of antibiotics, Glyoxylate and dicarboxylate metabolism	map01130, map00630	104, 16
Araip.3J27X	Biosynthesis of antibiotics, Glyoxylate and dicarboxylate metabolism, Carbon fixation pathways in prokaryotes, Citrate cycle (TCA cycle)	map01130, map00630, map00720, map00020	104, 16, 10, 8
Araip.R1DVQ	Biosynthesis of antibiotics, Glyoxylate and dicarboxylate metabolism, Carbon fixation pathways in prokaryotes, Citrate cycle (TCA cycle)	map01130, map00630, map00720, map00020	104, 16, 10, 8
Araip.XFW1X	Biosynthesis of antibiotics, Butanoate metabolism, Carbon fixation pathways in prokaryotes, Oxidative phosphorylation, Citrate cycle (TCA cycle)	map01130, map00650, map00720, map00190, map00020	104, 9, 10, 7, 8
Araip.JNJ91	Biosynthesis of antibiotics, Carbon fixation pathways in prokaryotes, Citrate cycle (TCA cycle)	map01130, map00720, map00020	104, 10, 8
Araip.ZS4AK	Biosynthesis of antibiotics, Carbon fixation pathways in prokaryotes, Citrate cycle (TCA cycle)	map01130, map00720, map00020	104, 10, 8
Araip.NL7BI	Biosynthesis of antibiotics, Thiamine metabolism, Terpenoid backbone biosynthesis	map01130, map00730, map00900	104, 4, 9
Araip.1WF4V	Biosynthesis of antibiotics, Thiamine metabolism, Terpenoid backbone biosynthesis	map01130, map00730, map00900	104, 4, 9
Araip.581AC	Biosynthesis of antibiotics, Thiamine metabolism, Terpenoid backbone biosynthesis	map01130, map00730, map00900	104, 4, 9
Araip.K461S	Biosynthesis of antibiotics, Thiamine metabolism, Terpenoid backbone biosynthesis	map01130, map00730, map00900	104, 4, 9
Araip.4XB1Y	Biosynthesis of antibiotics, Terpenoid backbone biosynthesis	map01130, map00900	104, 9
Araip.A6HCZ	Biosynthesis of antibiotics, Terpenoid backbone biosynthesis	map01130, map00900	104, 9
Araip.2B9XL	Biosynthesis of antibiotics, Terpenoid backbone biosynthesis	map01130, map00900	104, 9
Araip.P6MBI	Biosynthesis of antibiotics, Terpenoid backbone biosynthesis	map01130, map00900	104, 9
Araip.C6CHE	Biosynthesis of antibiotics, Biosynthesis of siderophore group nonribosomal peptides	map01130, map01053	104, 2
Araip.TQF5F	mTOR signaling pathway	map04150	1
Araip.Y7IQI	mTOR signaling pathway	map04150	1
Araip.P1N43	mTOR signaling pathway	map04150	1
Araip.IL3I2	mTOR signaling pathway	map04150	1
Araip.96FUL	mTOR signaling pathway	map04150	1
Araip.AH33F	mTOR signaling pathway	map04150	1
Araip.467WI	T cell receptor signaling pathway	map04660	2
Araip.1K6LL	T cell receptor signaling pathway	map04660	2
Araip.920HQ	T cell receptor signaling pathway	map04660	2
Araip.84TK2	T cell receptor signaling pathway	map04660	2
Araip.AH1WU	T cell receptor signaling pathway	map04660	2
Araip.0550V	T cell receptor signaling pathway	map04660	2
Araip.82B50	T cell receptor signaling pathway	map04660	2
Araip.58KHM	T cell receptor signaling pathway	map04660	2
Araip.RL3D3	T cell receptor signaling pathway	map04660	2
Araip.U3N1B	T cell receptor signaling pathway	map04660	2
Araip.ED8NP	T cell receptor signaling pathway	map04660	2
Araip.6VJ9V	T cell receptor signaling pathway	map04660	2
Araip.ADR3S	T cell receptor signaling pathway	map04660	2
Araip.1N4XS	T cell receptor signaling pathway	map04660	2
Araip.E391T	T cell receptor signaling pathway	map04660	2
Araip.DQG2N	T cell receptor signaling pathway	map04660	2
Araip.C3DTJ	T cell receptor signaling pathway	map04660	2
Araip.Z9TX4	T cell receptor signaling pathway	map04660	2
Araip.L02B7	T cell receptor signaling pathway	map04660	2
Araip.K9KUX	T cell receptor signaling pathway	map04660	2
Araip.B20QH	T cell receptor signaling pathway	map04660	2
Araip.477C2	T cell receptor signaling pathway	map04660	2
Araip.L9GIV	T cell receptor signaling pathway	map04660	2
Araip.MAZ6C	T cell receptor signaling pathway	map04660	2
Araip.M8LL8	T cell receptor signaling pathway, Th1 and Th2 cell differentiation	map04660, map04658	2, 1
Araip.N548I	T cell receptor signaling pathway, Th1 and Th2 cell differentiation	map04660, map04658	2, 1
Araip.E89GM	T cell receptor signaling pathway, Th1 and Th2 cell differentiation	map04660, map04658	2, 1
Araip.DXN47	T cell receptor signaling pathway, Th1 and Th2 cell differentiation	map04660, map04658	2, 1
Araip.X0VCZ	T cell receptor signaling pathway, Th1 and Th2 cell differentiation	map04660, map04658	2, 1
Araip.07K6B	T cell receptor signaling pathway, Th1 and Th2 cell differentiation	map04660, map04658	2, 1
Araip.CC2EP	T cell receptor signaling pathway, Th1 and Th2 cell differentiation	map04660, map04658	2, 1
Araip.0533E	T cell receptor signaling pathway, Th1 and Th2 cell differentiation	map04660, map04658	2, 1
Araip.M83JK	T cell receptor signaling pathway, Th1 and Th2 cell differentiation	map04660, map04658	2, 1
Araip.U02GD	T cell receptor signaling pathway, Th1 and Th2 cell differentiation	map04660, map04658	2, 1
Araip.ET1GA	T cell receptor signaling pathway, Th1 and Th2 cell differentiation	map04660, map04658	2, 1
Araip.S7NNV	T cell receptor signaling pathway, Th1 and Th2 cell differentiation	map04660, map04658	2, 1
Araip.H5ZC5	T cell receptor signaling pathway, Th1 and Th2 cell differentiation	map04660, map04658	2, 1
Araip.SPI9N	T cell receptor signaling pathway, Th1 and Th2 cell differentiation	map04660, map04658	2, 1
