# Supplementary material for: Comparative Transcriptome Analysis Identified Candidate Genes for Late Leaf Spot Resistance and Cause of Defoliation in Groundnut
Source: Int J Mol Sci. 2021 Apr 26;22(9):4491. doi: 10.3390/ijms22094491 (PMC8123497; doi:10.3390/ijms22094491)
Supplement: Supplementary file 1 [file ijms-22-04491-s001.zip › Supplementary Material/Suppl_tables/Table S11.xlsx]

## Sheet: Table S11
Supplementary Table 11. Unique pathways triggered in A-subgenome under N. personata infection
Pathway name	PathwayID	Number of genes Involved
Biosynthesis of antibiotics	map01130	189
Phenylpropanoid biosynthesis	map00940	110
Starch and sucrose metabolism	map00500	104
Purine metabolism	map00230	72
Pentose and glucuronate interconversions	map00040	64
Metabolism of xenobiotics by cytochrome P450	map00980	64
Glutathione metabolism	map00480	63
Drug metabolism - cytochrome P450	map00982	62
Amino sugar and nucleotide sugar metabolism	map00520	58
Glycolysis / Gluconeogenesis	map00010	54
Glycerolipid metabolism	map00561	52
Pyruvate metabolism	map00620	51
Carbon fixation in photosynthetic organisms	map00710	50
Carotenoid biosynthesis	map00906	49
Aminobenzoate degradation	map00627	46
Galactose metabolism	map00052	45
Cysteine and methionine metabolism	map00270	43
Flavonoid biosynthesis	map00941	43
Glycerophospholipid metabolism	map00564	43
Fatty acid degradation	map00071	40
T cell receptor signaling pathway	map04660	38
Glyoxylate and dicarboxylate metabolism	map00630	36
Pyrimidine metabolism	map00240	36
Phenylalanine metabolism	map00360	35
Oxidative phosphorylation	map00190	34
Ascorbate and aldarate metabolism	map00053	33
Methane metabolism	map00680	33
Stilbenoid, diarylheptanoid and gingerol biosynthesis	map00945	33
Alanine, aspartate and glutamate metabolism	map00250	32
Pentose phosphate pathway	map00030	32
alpha-Linolenic acid metabolism	map00592	30
Cyanoamino acid metabolism	map00460	30
Fructose and mannose metabolism	map00051	29
Valine leucine and isoleucine degradation	map00280	28
Arginine and proline metabolism	map00330	27
Tryptophan metabolism	map00380	27
Tyrosine metabolism	map00350	26
beta-Alanine metabolism	map00410	25
Glycine, serine and threonine metabolism	map00260	25
Chloroalkane and chloroalkene degradation	map00625	24
Sphingolipid metabolism	map00600	23
Histidine metabolism	map00340	21
Inositol phosphate metabolism	map00562	21
Carbon fixation pathways in prokaryotes	map00720	21
Other glycan degradation	map00511	20
Sulfur metabolism	map00920	20
Arachidonic acid metabolism	map00590	19
Lysine degradation	map00310	18
Ubiquinone and other terpenoid-quinone biosynthesis	map00130	18
Nitrogen metabolism	map00910	17
Porphyrin and chlorophyll metabolism	map00860	17
Terpenoid backbone biosynthesis	map00900	17
Drug metabolism - other enzymes	map00983	16
tyrosine and tryptophan biosynthesis	map00400	16
Fatty acid biosynthesis	map00061	15
Glycosaminoglycan degradation	map00531	15
Phosphatidylinositol signaling system	map04070	15
Retinol metabolism	map00830	15
Arginine biosynthesis	map00220	14
Th1 and Th2 cell differentiation	map04658	14
Limonene and pinene degradation	map00903	14
Ether lipid metabolism	map00565	13
Insect hormone biosynthesis	map00981	13
Glycosphingolipid biosynthesis - ganglio series	map00604	13
Citrate cycle	map00020	13
One carbon pool by folate	map00670	12
Butanoate metabolism	map00650	12
Biosynthesis of unsaturated fatty acids	map01040	11
Linoleic acid metabolism	map00591	11
Propanoate metabolism	map00640	11
Streptomycin biosynthesis	map00521	11
Steroid hormone biosynthesis	map00140	10
Cutin suberine and wax biosynthesis	map00073	9
Flavone and flavonol biosynthesis	map00944	9
Glycosaminoglycan biosynthesis - heparan sulfate / heparin	map00534	9
Tropane, piperidine and pyridine alkaloid biosynthesis	map00960	9
Valine, leucine and isoleucine biosynthesis	map00290	9
Indole alkaloid biosynthesis	map00901	8
Lysine biosynthesis	map00300	8
Isoquinoline alkaloid biosynthesis	map00950	8
Glycosphingolipid biosynthesis	map00603	7
Isoflavonoid biosynthesis	map00943	7
Pantothenate and CoA biosynthesis	map00770	7
Riboflavin metabolism	map00740	7
Selenocompound metabolism	map00450	7
Taurine and hypotaurine metabolism	map00430	7
Thiamine metabolism	map00730	7
Caprolactam degradation	map00930	6
Fatty acid elongation	map00062	6
Folate biosynthesis	map00790	6
mTOR signaling pathway	map04150	6
Nicotinate and nicotinamide metabolism	map00760	6
Steroid biosynthesis	map00100	6
Monobactam biosynthesis	map00261	6
Diterpenoid biosynthesis	map00904	5
Tetracycline biosynthesis	map00253	5
Vitamin B6 metabolism	map00750	5
Zeatin biosynthesis	map00908	5
tyrosine and tryptophan biosynthesis	map00401	5
Aflatoxin biosynthesis	map00254	5
Caffeine metabolism	map00232	5
Geraniol degradation	map00281	4
Glycosaminoglycan biosynthesis - chondroitin sulfate / dermatan sulfate	map00532	4
Photosynthesis	map00195	4
Synthesis and degradation of ketone bodies	map00072	4
Toluene degradation	map00623	4
Benzoate degradation	map00362	4
Naphthalene degradation	map00626	4
Biosynthesis of terpenoids and steroids	map01062	3
Steroid degradation	map00984	3
Biotin metabolism	map00780	3
Styrene degradation	map00643	3
C5-Branched dibasic acid metabolism	map00660	3
Glucosinolate biosynthesis	map00966	3
Aminoacyl-tRNA biosynthesis	map00970	2
Biosynthesis of vancomycin group antibiotics	map01055	2
Chlorocyclohexane and chlorobenzene degradation	map00361	2
Monoterpenoid biosynthesis	map00902	2
N-Glycan biosynthesis	map00510	2
Other types of O-glycan biosynthesis	map00514	2
Carbapenem biosynthesis	map00332	2
Biosynthesis of siderophore group nonribosomal peptides	map01053	2
Acarbose and validamycin biosynthesis	map00525	2
Primary bile acid biosynthesis	map00120	2
D-Glutamine and D-glutamate metabolism	map00471	2
Polyketide sugar unit biosynthesis	map00523	2
Neomycin, kanamycin and gentamicin biosynthesis	map00524	2
Betalain biosynthesis	map00965	2
Various types of N-glycan biosynthesis	map00513	2
Glycosphingolipid biosynthesis - lacto and neolacto series	map00601	1
Atrazine degradation	map00791	1
Fluorobenzoate degradation	map00364	1
D-Arginine and D-ornithine metabolism	map00472	1
Biosynthesis of ansamycins	map01051	1
Ethylbenzene degradation	map00642	1
