# Supplementary material for: Comparative Transcriptome Analysis Identified Candidate Genes for Late Leaf Spot Resistance and Cause of Defoliation in Groundnut
Source: Int J Mol Sci. 2021 Apr 26;22(9):4491. doi: 10.3390/ijms22094491 (PMC8123497; doi:10.3390/ijms22094491)
Supplement: Supplementary file 1 [file ijms-22-04491-s001.zip › Supplementary Material/Suppl_tables/Table S12.xlsx]

## Sheet: Table S12
Supplementary Table 12. Top differentially expressed genes impacting >10 pathways in A-subgenome under N. personata infection
SN	Seq	Pathway	Involved in no of pathways
1	Aradu.3DW3S	Arginine and proline metabolism, Fatty acid degradation, Tyrosine metabolism, Pyruvate metabolism, Limonene and pinene degradation, Histidine metabolism, Pentose and glucuronate interconversions, Valine, leucine and isoleucine degradation, Glycolysis / Gluconeogenesis, Chloroalkane and chloroalkene degradation, Insect hormone biosynthesis, Butanoate metabolism, beta-Alanine metabolism, Glycerolip…	22
2	Aradu.I79F7	Arginine and proline metabolism, Fatty acid degradation, Tyrosine metabolism, Pyruvate metabolism, Limonene and pinene degradation, Histidine metabolism, Pentose and glucuronate interconversions, Valine, leucine and isoleucine degradation, Glycolysis / Gluconeogenesis, Chloroalkane and chloroalkene degradation, Insect hormone biosynthesis, Butanoate metabolism, beta-Alanine metabolism, Glycerolip…	22
3	Aradu.08X37	Arginine and proline metabolism, Metabolism of xenobiotics by cytochrome P450, Fatty acid degradation, Tyrosine metabolism, Pyruvate metabolism, Limonene and pinene degradation, Histidine metabolism, Pentose and glucuronate interconversions, Caprolactam degradation, Valine, leucine and isoleucine degradation, Glycolysis / Gluconeogenesis, Drug metabolism - cytochrome P450, Chloroalkane and chloro…	21
4	Aradu.110X4	Arginine and proline metabolism, Metabolism of xenobiotics by cytochrome P450, Fatty acid degradation, Tyrosine metabolism, Pyruvate metabolism, Limonene and pinene degradation, Histidine metabolism, Pentose and glucuronate interconversions, Valine, leucine and isoleucine degradation, Glycolysis / Gluconeogenesis, Drug metabolism - cytochrome P450, Chloroalkane and chloroalkene degradation, Insec…	21
5	Aradu.E8JSD	Arginine and proline metabolism, Metabolism of xenobiotics by cytochrome P450, Fatty acid degradation, Tyrosine metabolism, Pyruvate metabolism, Limonene and pinene degradation, Histidine metabolism, Pentose and glucuronate interconversions, Valine, leucine and isoleucine degradation, Glycolysis / Gluconeogenesis, Drug metabolism - cytochrome P450, Chloroalkane and chloroalkene degradation, Insec…	21
6	Aradu.8BQ4V	Arginine and proline metabolism, Metabolism of xenobiotics by cytochrome P450, Fatty acid degradation, Tyrosine metabolism, Pyruvate metabolism, Limonene and pinene degradation, Histidine metabolism, Pentose and glucuronate interconversions, Valine, leucine and isoleucine degradation, Glycolysis / Gluconeogenesis, Drug metabolism - cytochrome P450, Chloroalkane and chloroalkene degradation, Insec…	20
7	Aradu.4V4IS	Arginine and proline metabolism, Metabolism of xenobiotics by cytochrome P450, Fatty acid degradation, Tyrosine metabolism, Pyruvate metabolism, Limonene and pinene degradation, Histidine metabolism, Pentose and glucuronate interconversions, Valine, leucine and isoleucine degradation, Glycolysis / Gluconeogenesis, Drug metabolism - cytochrome P450, Chloroalkane and chloroalkene degradation, Insec…	20
8	Aradu.BJU81	Arginine and proline metabolism, Metabolism of xenobiotics by cytochrome P450, Fatty acid degradation, Tyrosine metabolism, Pyruvate metabolism, Limonene and pinene degradation, Histidine metabolism, Pentose and glucuronate interconversions, Valine, leucine and isoleucine degradation, Glycolysis / Gluconeogenesis, Drug metabolism - cytochrome P450, Chloroalkane and chloroalkene degradation, Insec…	20
9	Aradu.ZIF6R	Arginine and proline metabolism, Metabolism of xenobiotics by cytochrome P450, Fatty acid degradation, Tyrosine metabolism, Pyruvate metabolism, Limonene and pinene degradation, Histidine metabolism, Pentose and glucuronate interconversions, Valine, leucine and isoleucine degradation, Glycolysis / Gluconeogenesis, Drug metabolism - cytochrome P450, Chloroalkane and chloroalkene degradation, Insec…	20
10	Aradu.Z3MEQ	Toluene degradation, Geraniol degradation, Fatty acid degradation, Benzoate degradation, Limonene and pinene degradation, Caprolactam degradation, Valine, leucine and isoleucine degradation, Aminobenzoate degradation, Butanoate metabolism, beta-Alanine metabolism, Carbon fixation pathways in prokaryotes, Biosynthesis of unsaturated fatty acids, Primary bile acid biosynthesis, Lysine degradation, …	20
11	Aradu.C0QT1	Arginine and proline metabolism, Retinol metabolism, Fatty acid degradation, Pyruvate metabolism, Limonene and pinene degradation, Histidine metabolism, Pentose and glucuronate interconversions, Valine, leucine and isoleucine degradation, Glycolysis / Gluconeogenesis, Chloroalkane and chloroalkene degradation, Insect hormone biosynthesis, beta-Alanine metabolism, Glycerolipid metabolism, Lysine d…	18
12	Aradu.DZ6L2	Arginine and proline metabolism, Retinol metabolism, Fatty acid degradation, Pyruvate metabolism, Limonene and pinene degradation, Histidine metabolism, Pentose and glucuronate interconversions, Valine, leucine and isoleucine degradation, Glycolysis / Gluconeogenesis, Chloroalkane and chloroalkene degradation, Insect hormone biosynthesis, beta-Alanine metabolism, Glycerolipid metabolism, Lysine d…	18
13	Aradu.F35IY	Arginine and proline metabolism, Retinol metabolism, Fatty acid degradation, Pyruvate metabolism, Limonene and pinene degradation, Histidine metabolism, Pentose and glucuronate interconversions, Valine, leucine and isoleucine degradation, Glycolysis / Gluconeogenesis, Chloroalkane and chloroalkene degradation, Insect hormone biosynthesis, beta-Alanine metabolism, Glycerolipid metabolism, Lysine d…	18
14	Aradu.83253	Arginine and proline metabolism, Retinol metabolism, Fatty acid degradation, Pyruvate metabolism, Limonene and pinene degradation, Histidine metabolism, Pentose and glucuronate interconversions, Valine, leucine and isoleucine degradation, Glycolysis / Gluconeogenesis, Chloroalkane and chloroalkene degradation, Insect hormone biosynthesis, beta-Alanine metabolism, Glycerolipid metabolism, Lysine d…	18
15	Aradu.F2VIG	Arginine and proline metabolism, Retinol metabolism, Fatty acid degradation, Pyruvate metabolism, Limonene and pinene degradation, Histidine metabolism, Pentose and glucuronate interconversions, Valine, leucine and isoleucine degradation, Glycolysis / Gluconeogenesis, Chloroalkane and chloroalkene degradation, Insect hormone biosynthesis, beta-Alanine metabolism, Glycerolipid metabolism, Lysine d…	17
16	Aradu.R63R7	Arginine and proline metabolism, Fatty acid degradation, Pyruvate metabolism, Limonene and pinene degradation, Histidine metabolism, Pentose and glucuronate interconversions, Valine, leucine and isoleucine degradation, Glycolysis / Gluconeogenesis, Chloroalkane and chloroalkene degradation, Insect hormone biosynthesis, beta-Alanine metabolism, Glycerolipid metabolism, Lysine degradation, Ascorbat…	16
17	Aradu.W80F3	Arginine and proline metabolism, Arginine biosynthesis, Tyrosine metabolism, Ubiquinone and other terpenoid-quinone biosynthesis, Isoquinoline alkaloid biosynthesis, Tropane, piperidine and pyridine alkaloid biosynthesis, Histidine metabolism, Lysine biosynthesis, Novobiocin biosynthesis, Carbon fixation in photosynthetic organisms, Phenylalanine metabolism, Cysteine and methionine metabolism, Al…	15
18	Aradu.3W0JX	Arginine and proline metabolism, Arginine biosynthesis, Tyrosine metabolism, Ubiquinone and other terpenoid-quinone biosynthesis, Isoquinoline alkaloid biosynthesis, Tropane, piperidine and pyridine alkaloid biosynthesis, Histidine metabolism, Lysine biosynthesis, Novobiocin biosynthesis, Carbon fixation in photosynthetic organisms, Phenylalanine metabolism, Cysteine and methionine metabolism, Al…	15
19	Aradu.IEK57	Arginine and proline metabolism, Arginine biosynthesis, Tyrosine metabolism, Ubiquinone and other terpenoid-quinone biosynthesis, Isoquinoline alkaloid biosynthesis, Tropane, piperidine and pyridine alkaloid biosynthesis, Histidine metabolism, Lysine biosynthesis, Novobiocin biosynthesis, Carbon fixation in photosynthetic organisms, Phenylalanine metabolism, Cysteine and methionine metabolism, Al…	15
20	Aradu.2IM5S	Arginine and proline metabolism, Arginine biosynthesis, Tyrosine metabolism, Ubiquinone and other terpenoid-quinone biosynthesis, Isoquinoline alkaloid biosynthesis, Tropane, piperidine and pyridine alkaloid biosynthesis, Histidine metabolism, Lysine biosynthesis, Novobiocin biosynthesis, Carbon fixation in photosynthetic organisms, Phenylalanine metabolism, Cysteine and methionine metabolism, Al…	15
21	Aradu.TI2CX	Retinol metabolism, Metabolism of xenobiotics by cytochrome P450, Fatty acid degradation, Tyrosine metabolism, Naphthalene degradation, Glycolysis / Gluconeogenesis, Drug metabolism - cytochrome P450, Chloroalkane and chloroalkene degradation, Glycine, serine and threonine metabolism, Biosynthesis of antibiotics, alpha-Linolenic acid metabolism, Methane metabolism	12
22	Aradu.49PAS	Caffeine metabolism, Retinol metabolism, Metabolism of xenobiotics by cytochrome P450, Fatty acid degradation, Isoflavonoid biosynthesis, Linoleic acid metabolism, Tryptophan metabolism, Drug metabolism - cytochrome P450, Aminobenzoate degradation, Arachidonic acid metabolism, Steroid hormone biosynthesis	11
23	Aradu.MI3AU	Caffeine metabolism, Retinol metabolism, Metabolism of xenobiotics by cytochrome P450, Fatty acid degradation, Isoflavonoid biosynthesis, Linoleic acid metabolism, Tryptophan metabolism, Drug metabolism - cytochrome P450, Aminobenzoate degradation, Arachidonic acid metabolism, Steroid hormone biosynthesis	11
24	Aradu.R2PKH	Retinol metabolism, Metabolism of xenobiotics by cytochrome P450, Fatty acid degradation, Tyrosine metabolism, Naphthalene degradation, Glycolysis / Gluconeogenesis, Drug metabolism - cytochrome P450, Chloroalkane and chloroalkene degradation, Glycine, serine and threonine metabolism, Biosynthesis of antibiotics, alpha-Linolenic acid metabolism	11
25	Aradu.7YM1I	Retinol metabolism, Metabolism of xenobiotics by cytochrome P450, Fatty acid degradation, Tyrosine metabolism, Naphthalene degradation, Glycolysis / Gluconeogenesis, Drug metabolism - cytochrome P450, Chloroalkane and chloroalkene degradation, Glycine, serine and threonine metabolism, Biosynthesis of antibiotics, alpha-Linolenic acid metabolism	11
26	Aradu.LH845	Caffeine metabolism, Retinol metabolism, Metabolism of xenobiotics by cytochrome P450, Fatty acid degradation, Linoleic acid metabolism, Tryptophan metabolism, Drug metabolism - cytochrome P450, Aminobenzoate degradation, Arachidonic acid metabolism, Steroid hormone biosynthesis	10
27	Aradu.P51B9	Caffeine metabolism, Retinol metabolism, Metabolism of xenobiotics by cytochrome P450, Fatty acid degradation, Linoleic acid metabolism, Tryptophan metabolism, Drug metabolism - cytochrome P450, Aminobenzoate degradation, Arachidonic acid metabolism, Steroid hormone biosynthesis	10
28	Aradu.8J00F	Caffeine metabolism, Retinol metabolism, Metabolism of xenobiotics by cytochrome P450, Fatty acid degradation, Linoleic acid metabolism, Tryptophan metabolism, Drug metabolism - cytochrome P450, Aminobenzoate degradation, Arachidonic acid metabolism, Steroid hormone biosynthesis	10
