# Supplementary material for: Comparative Transcriptome Analysis Identified Candidate Genes for Late Leaf Spot Resistance and Cause of Defoliation in Groundnut
Source: Int J Mol Sci. 2021 Apr 26;22(9):4491. doi: 10.3390/ijms22094491 (PMC8123497; doi:10.3390/ijms22094491)
Supplement: Supplementary file 1 [file ijms-22-04491-s001.zip › Supplementary Material/Suppl_tables/Table S13.xlsx]

## Sheet: Table S13
Supplementary Table 13. Top differentially expressed genes impacting >10 pathways in B- subgenome under N. personata infection
Seq	Pathway	Involved in total pathways
Araip.9SP7M	Carbon fixation in photosynthetic organisms, Insect hormone biosynthesis, Nicotinate and nicotinamide metabolism, Tyrosine metabolism, Ascorbate and aldarate metabolism, beta-Alanine metabolism, Valine, leucine and isoleucine degradation, Pentose phosphate pathway, Tryptophan metabolism, Arginine and proline metabolism, Glycolysis / Gluconeogenesis, Alanine, aspartate and glutamate metabolism, Py…	22
Araip.4V6B3	Carbon fixation in photosynthetic organisms, Insect hormone biosynthesis, Nicotinate and nicotinamide metabolism, Tyrosine metabolism, Ascorbate and aldarate metabolism, beta-Alanine metabolism, Valine, leucine and isoleucine degradation, Pentose phosphate pathway, Tryptophan metabolism, Arginine and proline metabolism, Glycolysis / Gluconeogenesis, Alanine, aspartate and glutamate metabolism, Py…	22
Araip.NI3S3	Aminobenzoate degradation, Phenylalanine metabolism, beta-Alanine metabolism, Geraniol degradation, Propanoate metabolism, Primary bile acid biosynthesis, Valine, leucine and isoleucine degradation, Benzoate degradation, Carbon fixation pathways in prokaryotes, Caprolactam degradation, Tryptophan metabolism, alpha-Linolenic acid metabolism, Toluene degradation, Fatty acid elongation, Biosynthesis…	20
Araip.53FAG	Insect hormone biosynthesis, Phenylalanine metabolism, Tyrosine metabolism, Ascorbate and aldarate metabolism, beta-Alanine metabolism, Valine, leucine and isoleucine degradation, Tryptophan metabolism, Arginine and proline metabolism, Glycolysis / Gluconeogenesis, Drug metabolism - cytochrome P450, Pyruvate metabolism, Histidine metabolism, Biosynthesis of antibiotics, Limonene and pinene degrad…	20
Araip.H8KV6	Insect hormone biosynthesis, Phenylalanine metabolism, Tyrosine metabolism, Ascorbate and aldarate metabolism, beta-Alanine metabolism, Valine, leucine and isoleucine degradation, Tryptophan metabolism, Arginine and proline metabolism, Glycolysis / Gluconeogenesis, Drug metabolism - cytochrome P450, Pyruvate metabolism, Histidine metabolism, Biosynthesis of antibiotics, Limonene and pinene degrad…	20
Araip.D1KUR	Insect hormone biosynthesis, Phenylalanine metabolism, Tyrosine metabolism, Ascorbate and aldarate metabolism, beta-Alanine metabolism, Valine, leucine and isoleucine degradation, Tryptophan metabolism, Arginine and proline metabolism, Glycolysis / Gluconeogenesis, Drug metabolism - cytochrome P450, Pyruvate metabolism, Histidine metabolism, Biosynthesis of antibiotics, Limonene and pinene degrad…	20
Araip.7EF18	Insect hormone biosynthesis, Phenylalanine metabolism, Tyrosine metabolism, Ascorbate and aldarate metabolism, beta-Alanine metabolism, Valine, leucine and isoleucine degradation, Tryptophan metabolism, Arginine and proline metabolism, Glycolysis / Gluconeogenesis, Drug metabolism - cytochrome P450, Pyruvate metabolism, Histidine metabolism, Biosynthesis of antibiotics, Limonene and pinene degrad…	20
Araip.BD6X3	Insect hormone biosynthesis, Phenylalanine metabolism, Tyrosine metabolism, Ascorbate and aldarate metabolism, beta-Alanine metabolism, Valine, leucine and isoleucine degradation, Tryptophan metabolism, Arginine and proline metabolism, Glycolysis / Gluconeogenesis, Drug metabolism - cytochrome P450, Pyruvate metabolism, Histidine metabolism, Biosynthesis of antibiotics, Limonene and pinene degrad…	20
Araip.F04PT	Insect hormone biosynthesis, Ascorbate and aldarate metabolism, beta-Alanine metabolism, Phenylpropanoid biosynthesis, Retinol metabolism, Valine, leucine and isoleucine degradation, Tryptophan metabolism, Arginine and proline metabolism, Glycolysis / Gluconeogenesis, Pyruvate metabolism, Histidine metabolism, Biosynthesis of antibiotics, Limonene and pinene degradation, Fatty acid degradation, L…	18
Araip.MN08P	Insect hormone biosynthesis, Ascorbate and aldarate metabolism, beta-Alanine metabolism, Phenylpropanoid biosynthesis, Retinol metabolism, Valine, leucine and isoleucine degradation, Tryptophan metabolism, Arginine and proline metabolism, Glycolysis / Gluconeogenesis, Pyruvate metabolism, Histidine metabolism, Biosynthesis of antibiotics, Limonene and pinene degradation, Fatty acid degradation, L…	18
Araip.DT9Q2	Insect hormone biosynthesis, Ascorbate and aldarate metabolism, beta-Alanine metabolism, Phenylpropanoid biosynthesis, Retinol metabolism, Valine, leucine and isoleucine degradation, Tryptophan metabolism, Arginine and proline metabolism, Glycolysis / Gluconeogenesis, Pyruvate metabolism, Histidine metabolism, Biosynthesis of antibiotics, Limonene and pinene degradation, Fatty acid degradation, L…	18
Araip.Y8KWK	Insect hormone biosynthesis, Ascorbate and aldarate metabolism, beta-Alanine metabolism, Phenylpropanoid biosynthesis, Retinol metabolism, Valine, leucine and isoleucine degradation, Tryptophan metabolism, Arginine and proline metabolism, Glycolysis / Gluconeogenesis, Pyruvate metabolism, Histidine metabolism, Biosynthesis of antibiotics, Limonene and pinene degradation, Fatty acid degradation, L…	18
Araip.798H5	Insect hormone biosynthesis, Ascorbate and aldarate metabolism, beta-Alanine metabolism, Retinol metabolism, Valine, leucine and isoleucine degradation, Tryptophan metabolism, Arginine and proline metabolism, Glycolysis / Gluconeogenesis, Pyruvate metabolism, Histidine metabolism, Biosynthesis of antibiotics, Limonene and pinene degradation, Fatty acid degradation, Lysine degradation, Pentose and…	17
Araip.B8UR7	Insect hormone biosynthesis, Ascorbate and aldarate metabolism, beta-Alanine metabolism, Valine, leucine and isoleucine degradation, Tryptophan metabolism, Arginine and proline metabolism, Glycolysis / Gluconeogenesis, Pyruvate metabolism, Histidine metabolism, Biosynthesis of antibiotics, Limonene and pinene degradation, Fatty acid degradation, Lysine degradation, Pentose and glucuronate interco…	16
Araip.EZ4VM	Carbon fixation in photosynthetic organisms, Phenylalanine metabolism, Tyrosine metabolism, Arginine biosynthesis, Novobiocin biosynthesis, Lysine biosynthesis, Cysteine and methionine metabolism, Arginine and proline metabolism, Alanine, aspartate and glutamate metabolism, Phenylalanine, tyrosine and tryptophan biosynthesis, Ubiquinone and other terpenoid-quinone biosynthesis, Histidine metaboli…	15
Araip.BWI4H	Carbon fixation in photosynthetic organisms, Phenylalanine metabolism, Tyrosine metabolism, Arginine biosynthesis, Novobiocin biosynthesis, Lysine biosynthesis, Cysteine and methionine metabolism, Arginine and proline metabolism, Alanine, aspartate and glutamate metabolism, Phenylalanine, tyrosine and tryptophan biosynthesis, Ubiquinone and other terpenoid-quinone biosynthesis, Histidine metaboli…	15
Araip.PX9HF	Carbon fixation in photosynthetic organisms, Phenylalanine metabolism, Tyrosine metabolism, Arginine biosynthesis, Novobiocin biosynthesis, Lysine biosynthesis, Cysteine and methionine metabolism, Arginine and proline metabolism, Alanine, aspartate and glutamate metabolism, Phenylalanine, tyrosine and tryptophan biosynthesis, Ubiquinone and other terpenoid-quinone biosynthesis, Histidine metaboli…	15
Araip.WGE5V	Carbon fixation in photosynthetic organisms, Phenylalanine metabolism, Tyrosine metabolism, Arginine biosynthesis, Novobiocin biosynthesis, Lysine biosynthesis, Cysteine and methionine metabolism, Arginine and proline metabolism, Alanine, aspartate and glutamate metabolism, Phenylalanine, tyrosine and tryptophan biosynthesis, Ubiquinone and other terpenoid-quinone biosynthesis, Histidine metaboli…	15
Araip.HT80S	Geraniol degradation, Primary bile acid biosynthesis, Valine, leucine and isoleucine degradation, Benzoate degradation, Carbon fixation pathways in prokaryotes, Caprolactam degradation, Tryptophan metabolism, Toluene degradation, Fatty acid elongation, Biosynthesis of antibiotics, Fatty acid degradation, Lysine degradation, Butanoate metabolism	13
Araip.ET82K	Glycolysis / Gluconeogenesis, Tyrosine metabolism, Naphthalene degradation, Methane metabolism, alpha-Linolenic acid metabolism, Glycine, serine and threonine metabolism, Drug metabolism - cytochrome P450, Biosynthesis of antibiotics, Retinol metabolism, Fatty acid degradation, Metabolism of xenobiotics by cytochrome P450, Chloroalkane and chloroalkene degradation	12
Araip.S5EJ7	Aminobenzoate degradation, Tryptophan metabolism, Linoleic acid metabolism, Drug metabolism - cytochrome P450, Steroid hormone biosynthesis, Isoflavonoid biosynthesis, Retinol metabolism, Fatty acid degradation, Arachidonic acid metabolism, Metabolism of xenobiotics by cytochrome P450, Caffeine metabolism	11
Araip.WX8L5	Aminobenzoate degradation, Tryptophan metabolism, Linoleic acid metabolism, Drug metabolism - cytochrome P450, Steroid hormone biosynthesis, Isoflavonoid biosynthesis, Retinol metabolism, Fatty acid degradation, Arachidonic acid metabolism, Metabolism of xenobiotics by cytochrome P450, Caffeine metabolism	11
Araip.V4D1L	Glycolysis / Gluconeogenesis, Tyrosine metabolism, Naphthalene degradation, alpha-Linolenic acid metabolism, Glycine, serine and threonine metabolism, Drug metabolism - cytochrome P450, Biosynthesis of antibiotics, Retinol metabolism, Fatty acid degradation, Metabolism of xenobiotics by cytochrome P450, Chloroalkane and chloroalkene degradation	11
Araip.BYV00	Glycolysis / Gluconeogenesis, Tyrosine metabolism, Naphthalene degradation, alpha-Linolenic acid metabolism, Glycine, serine and threonine metabolism, Drug metabolism - cytochrome P450, Biosynthesis of antibiotics, Retinol metabolism, Fatty acid degradation, Metabolism of xenobiotics by cytochrome P450, Chloroalkane and chloroalkene degradation	11
Araip.IG434	Glycolysis / Gluconeogenesis, Tyrosine metabolism, Naphthalene degradation, alpha-Linolenic acid metabolism, Glycine, serine and threonine metabolism, Drug metabolism - cytochrome P450, Biosynthesis of antibiotics, Retinol metabolism, Fatty acid degradation, Metabolism of xenobiotics by cytochrome P450, Chloroalkane and chloroalkene degradation	11
Araip.S24CF	Aminobenzoate degradation, Tryptophan metabolism, Linoleic acid metabolism, Drug metabolism - cytochrome P450, Steroid hormone biosynthesis, Retinol metabolism, Fatty acid degradation, Arachidonic acid metabolism, Metabolism of xenobiotics by cytochrome P450, Caffeine metabolism	10
Araip.J51X4	Aminobenzoate degradation, Tryptophan metabolism, Linoleic acid metabolism, Drug metabolism - cytochrome P450, Steroid hormone biosynthesis, Retinol metabolism, Fatty acid degradation, Arachidonic acid metabolism, Metabolism of xenobiotics by cytochrome P450, Caffeine metabolism	10
Araip.L1D01	Aminobenzoate degradation, Tryptophan metabolism, Linoleic acid metabolism, Drug metabolism - cytochrome P450, Steroid hormone biosynthesis, Retinol metabolism, Fatty acid degradation, Arachidonic acid metabolism, Metabolism of xenobiotics by cytochrome P450, Caffeine metabolism	10
