# Supplementary material for: Comparative Transcriptome Analysis Identified Candidate Genes for Late Leaf Spot Resistance and Cause of Defoliation in Groundnut
Source: Int J Mol Sci. 2021 Apr 26;22(9):4491. doi: 10.3390/ijms22094491 (PMC8123497; doi:10.3390/ijms22094491)
Supplement: Supplementary file 1 [file ijms-22-04491-s001.zip › Supplementary Material/Suppl_tables/Table S14.xlsx]

## Sheet: Table S14
Supplementary Table 14. Differentially expressed genes triggering antibiotic biosynthesis pathways in A- and B- subgenomes at disease development and symptom development stages
A. Genes involved in antibiotic biosynthesis pathways from A. duranensis subgenome
Disease development stage
Sample	gene_id	Chromosome	locus	FPKM_Sample1	FPKM_Sample2	log2(fold_change)	p_value	q_value	regulation	annotation
Disease_Dev_TAG24_Vs_Disease_Dev_ICGV13208	Aradu.NH8IF	Aradu.A06	Aradu.A06:4341067-4345512	1.79884	11.3263	2.65454	5e-05	0.00759046	UP	dehydroquinate dehydratase%2C putative / shikimate dehydrogenase%2C putative%3B IPR013708 (Shikimate dehydrogenase substrate binding%2C N-terminal)%2C IPR013785 (Aldolase-type TIM barrel)%2C IPR016040 (NAD(P)-binding domain)%3B GO:0003824 (catalytic activity)%2C GO:0003855 (3-dehydroquinate dehydratase activity)%2C GO:0004764 (shikimate 3-dehydrogenase (NADP+) activity)%2C GO:0055114 (oxidation-r…
Disease_Dev_TAG24_Vs_Disease_Dev_GPBD4	Aradu.8HL1Z	Aradu.A05	Aradu.A05:19878276-19878943	1.77108	11.644	2.71688	0.0015	0.110847	UP	tryptophan synthase beta-subunit 2%3B IPR006654 (Tryptophan synthase%2C beta chain)%3B GO:0004834 (tryptophan synthase activity)%2C GO:0006568 (tryptophan metabolic process)
Disease_Dev_TAG24_Vs_Disease_Dev_ICGV13208	Aradu.3W0JX	Aradu.A03	Aradu.A03:19892298-19900025	8.75149	39.1269	2.16056	5e-05	0.00759046	UP	tyrosine aminotransferase 3%3B IPR021178 (Tyrosine transaminase)%3B GO:0003824 (catalytic activity)%2C GO:0006520 (cellular amino acid metabolic process)%2C GO:0008483 (transaminase activity)%2C GO:0009058 (biosynthetic process)%2C GO:0030170 (pyridoxal phosphate binding)
Disease_Dev_GPBD4_Vs_disease_Dev_ICGV13208	Aradu.TI2CX	Aradu.A08	Aradu.A08:23464297-23466900	5.03125	34.564	2.78028	5e-05	0.00751786	UP	alcohol dehydrogenase 1%3B IPR002085 (Alcohol dehydrogenase superfamily%2C zinc-type)%2C IPR011032 (GroES (chaperonin 10)-like)%2C IPR013149 (Alcohol dehydrogenase%2C C-terminal)%2C IPR016040 (NAD(P)-binding domain)%3B GO:0008270 (zinc ion binding)%2C GO:0016491 (oxidoreductase activity)%2C GO:0055114 (oxidation-reduction process)
Disease_Dev_TAG24_Vs_Disease_Dev_ICGV13208	Aradu.TI2CX	Aradu.A08	Aradu.A08:23464297-23466900	5.09235	34.2085	2.74795	5e-05	0.00759046	UP	alcohol dehydrogenase 1%3B IPR002085 (Alcohol dehydrogenase superfamily%2C zinc-type)%2C IPR011032 (GroES (chaperonin 10)-like)%2C IPR013149 (Alcohol dehydrogenase%2C C-terminal)%2C IPR016040 (NAD(P)-binding domain)%3B GO:0008270 (zinc ion binding)%2C GO:0016491 (oxidoreductase activity)%2C GO:0055114 (oxidation-reduction process)
Disease_Dev_TAG24_Vs_Disease_Dev_GPBD4	Aradu.IH2EE	Aradu.A05	Aradu.A05:19876896-19878236	1.38686	12.8826	3.21554	0.00015	0.0174905	UP	tryptophan synthase beta chain%3B IPR006654 (Tryptophan synthase%2C beta chain)%3B GO:0004834 (tryptophan synthase activity)%2C GO:0006568 (tryptophan metabolic process)
Disease_Dev_GPBD4_Vs_disease_Dev_ICGV13208	Aradu.F0IZ7	Aradu.A02	Aradu.A02:76143425-76158283	11.9382	48.8523	2.03284	5e-05	0.00751786	UP	delta-1-pyrroline-5-carboxylate synthetase%3B IPR001057 (Glutamate/acetylglutamate kinase)%2C IPR016161 (Aldehyde/histidinol dehydrogenase)%3B GO:0003824 (catalytic activity)%2C GO:0004349 (glutamate 5-kinase activity)%2C GO:0004350 (glutamate-5-semialdehyde dehydrogenase activity)%2C GO:0005737 (cytoplasm)%2C GO:0006561 (proline biosynthetic process)%2C GO:0008152 (metabolic process)%2C GO:00164…
Disease_Dev_TAG24_Vs_Disease_Dev_ICGV13208	Aradu.F0IZ7	Aradu.A02	Aradu.A02:76143425-76158283	8.26491	48.3499	2.54844	5e-05	0.00759046	UP	delta-1-pyrroline-5-carboxylate synthetase%3B IPR001057 (Glutamate/acetylglutamate kinase)%2C IPR016161 (Aldehyde/histidinol dehydrogenase)%3B GO:0003824 (catalytic activity)%2C GO:0004349 (glutamate 5-kinase activity)%2C GO:0004350 (glutamate-5-semialdehyde dehydrogenase activity)%2C GO:0005737 (cytoplasm)%2C GO:0006561 (proline biosynthetic process)%2C GO:0008152 (metabolic process)%2C GO:00164…
Symptom Development stage
Sample	gene_id	Chromosome	locus	FPKM_Sample1	FPKM_Sample2	log2(fold_change)	p_value	q_value	regulation	annotation
Symptom_Dev_TAG24_Vs_Symptom_Dev_GPBD4	Aradu.W80F3	Aradu.A10	Aradu.A10:93460632-93465378	54.1001	12.1872	-2.15027	0.00015	0.0188338	DOWN	aspartate aminotransferase 3%3B IPR000796 (Aspartate/other aminotransferase)%2C IPR015424 (Pyridoxal phosphate-dependent transferase)%3B GO:0003824 (catalytic activity)%2C GO:0006520 (cellular amino acid metabolic process)%2C GO:0008483 (transaminase activity)%2C GO:0009058 (biosynthetic process)%2C GO:0030170 (pyridoxal phosphate binding)
Symptom_Dev_GPBD4_Vs_Symptom_Dev_ICGV13208	Aradu.J1PHS	Aradu.A03	Aradu.A03:123440081-123443886	18.3933	188.411	3.35663	5e-05	0.00605323	UP	1-deoxy-D-xylulose 5-phosphate synthase 1%3B IPR005477 (Deoxyxylulose-5-phosphate synthase)%2C IPR009014 (Transketolase%2C C-terminal/Pyruvate-ferredoxin oxidoreductase%2C domain II)%3B GO:0003824 (catalytic activity)%2C GO:0008152 (metabolic process)%2C GO:0008661 (1-deoxy-D-xylulose-5-phosphate synthase activity)%2C GO:0016114 (terpenoid biosynthetic process)
Symptom_Dev_TAG24_Vs_Symptom_Dev_GPBD4	Aradu.J1PHS	Aradu.A03	Aradu.A03:123440081-123443886	178.995	18.1752	-3.29988	5e-05	0.00729708	DOWN	1-deoxy-D-xylulose 5-phosphate synthase 1%3B IPR005477 (Deoxyxylulose-5-phosphate synthase)%2C IPR009014 (Transketolase%2C C-terminal/Pyruvate-ferredoxin oxidoreductase%2C domain II)%3B GO:0003824 (catalytic activity)%2C GO:0008152 (metabolic process)%2C GO:0008661 (1-deoxy-D-xylulose-5-phosphate synthase activity)%2C GO:0016114 (terpenoid biosynthetic process)
Symptom_Dev_GPBD4_Vs_Symptom_Dev_ICGV13208	Aradu.3W0JX	Aradu.A03	Aradu.A03:19892298-19900025	53.5454	7.69523	-2.79873	5e-05	0.00605323	DOWN	tyrosine aminotransferase 3%3B IPR021178 (Tyrosine transaminase)%3B GO:0003824 (catalytic activity)%2C GO:0006520 (cellular amino acid metabolic process)%2C GO:0008483 (transaminase activity)%2C GO:0009058 (biosynthetic process)%2C GO:0030170 (pyridoxal phosphate binding)
Symptom_Dev_GPBD4_Vs_Symptom_Dev_ICGV13208	Aradu.QD8G9	Aradu.A07	Aradu.A07:76361-82791	16.1191	88.1986	2.45198	5e-05	0.00605323	UP	aldo/keto reductase family oxidoreductase%3B IPR001395 (Aldo/keto reductase)%2C IPR023210 (NADP-dependent oxidoreductase domain)%3B GO:0016491 (oxidoreductase activity)%2C GO:0055114 (oxidation-reduction process)
Symptom_Dev_GPBD4_Vs_Symptom_Dev_ICGV13208	Aradu.V8MCV	Aradu.A10	Aradu.A10:5847816-5850617	2.74386	51.6918	4.23566	5e-05	0.00605323	UP	LL-diaminopimelate aminotransferase%3B IPR015424 (Pyridoxal phosphate-dependent transferase)%2C IPR019942 (LL-diaminopimelate aminotransferase%2C plants and Chlamydia type)%3B GO:0003824 (catalytic activity)%2C GO:0009058 (biosynthetic process)%2C GO:0009089 (lysine biosynthetic process via diaminopimelate)%2C GO:0030170 (pyridoxal phosphate binding)
Symptom_Dev_TAG24_Vs_Symptom_Dev_GPBD4	Aradu.V8MCV	Aradu.A10	Aradu.A10:5847816-5850617	24.2907	2.7113	-3.16335	0.00035	0.035919	DOWN	LL-diaminopimelate aminotransferase%3B IPR015424 (Pyridoxal phosphate-dependent transferase)%2C IPR019942 (LL-diaminopimelate aminotransferase%2C plants and Chlamydia type)%3B GO:0003824 (catalytic activity)%2C GO:0009058 (biosynthetic process)%2C GO:0009089 (lysine biosynthetic process via diaminopimelate)%2C GO:0030170 (pyridoxal phosphate binding)
B. Genes involved in antibiotic biosynthesis pathways from A. ipaensis subgenome
Disease Development stages
Sample	gene_id	locus	locus	FPKM_Sample1	FPKM_Sample2	log2(fold_change)	p_value	q_value	regulation	Annotations
Disease_Dev_GPBD4_Vs_disease_Dev_ICGV13208	Araip.AZ4G5	Araip.B02	Araip.B02:87267526-87282049	11.8543	48.9851	2.04694	5e-05	0.00675216	UP	delta-1-pyrroline-5-carboxylate synthetase%3B IPR001057 (Glutamate/acetylglutamate kinase)%2C IPR016161 (Aldehyde/histidinol dehydrogenase)%3B GO:0003824 (catalytic activity)%2C GO:0004349 (glutamate 5-kinase activity)%2C GO:0004350 (glutamate-5-semialdehyde dehydrogenase activity)%2C GO:0005737 (cytoplasm)%2C GO:0006561 (proline biosynthetic process)%2C GO:0008152 (metabolic process)%2C GO:00164…
Disease_Dev_TAG24_Vs_Disease_Dev_ICGV13208	Araip.AZ4G5	Araip.B02	Araip.B02:87267526-87282049	8.20031	48.3918	2.56101	5e-05	0.00737232	UP	delta-1-pyrroline-5-carboxylate synthetase%3B IPR001057 (Glutamate/acetylglutamate kinase)%2C IPR016161 (Aldehyde/histidinol dehydrogenase)%3B GO:0003824 (catalytic activity)%2C GO:0004349 (glutamate 5-kinase activity)%2C GO:0004350 (glutamate-5-semialdehyde dehydrogenase activity)%2C GO:0005737 (cytoplasm)%2C GO:0006561 (proline biosynthetic process)%2C GO:0008152 (metabolic process)%2C GO:00164…
Disease_Dev_TAG24_Vs_Disease_Dev_ICGV13208	Araip.PX9HF	Araip.B03	Araip.B03:22414300-22422306	8.10937	35.4403	2.12773	5e-05	0.00737232	UP	tyrosine aminotransferase 3%3B IPR021178 (Tyrosine transaminase)%3B GO:0003824 (catalytic activity)%2C GO:0006520 (cellular amino acid metabolic process)%2C GO:0008483 (transaminase activity)%2C GO:0009058 (biosynthetic process)%2C GO:0030170 (pyridoxal phosphate binding)
Disease_Dev_TAG24_Vs_Disease_Dev_GPBD4	Araip.CM5I1	Araip.B05	Araip.B05:20153342-20157416	1.1272	9.05429	3.00586	5e-05	0.00592346	UP	tryptophan synthase beta chain%3B IPR023026 (Tryptophan synthase beta chain/beta chain-like)%3B GO:0000162 (tryptophan biosynthetic process)%2C GO:0004834 (tryptophan synthase activity)%2C GO:0006568 (tryptophan metabolic process)
Disease_Dev_GPBD4_Vs_disease_Dev_ICGV13208	Araip.ET82K	Araip.B08	Araip.B08:1609373-1611925	5.12147	33.9474	2.72867	5e-05	0.00675216	UP	alcohol dehydrogenase 1%3B IPR002085 (Alcohol dehydrogenase superfamily%2C zinc-type)%2C IPR011032 (GroES (chaperonin 10)-like)%2C IPR013149 (Alcohol dehydrogenase%2C C-terminal)%2C IPR016040 (NAD(P)-binding domain)%3B GO:0008270 (zinc ion binding)%2C GO:0016491 (oxidoreductase activity)%2C GO:0055114 (oxidation-reduction process)
Disease_Dev_TAG24_Vs_Disease_Dev_ICGV13208	Araip.ET82K	Araip.B08	Araip.B08:1609373-1611925	5.05627	33.536	2.72956	5e-05	0.00737232	UP	alcohol dehydrogenase 1%3B IPR002085 (Alcohol dehydrogenase superfamily%2C zinc-type)%2C IPR011032 (GroES (chaperonin 10)-like)%2C IPR013149 (Alcohol dehydrogenase%2C C-terminal)%2C IPR016040 (NAD(P)-binding domain)%3B GO:0008270 (zinc ion binding)%2C GO:0016491 (oxidoreductase activity)%2C GO:0055114 (oxidation-reduction process)
Disease_Dev_TAG24_Vs_Disease_Dev_ICGV13208	Araip.DQ8EI	Araip.B07	Araip.B07:125210401-125213633	1.3531	6.68479	2.30461	0.00025	0.0272808	UP	branched-chain amino acid transaminase 2%3B IPR001544 (Aminotransferase%2C class IV)%3B GO:0003824 (catalytic activity)%2C GO:0004084 (branched-chain-amino-acid transaminase activity)%2C GO:0008152 (metabolic process)%2C GO:0009081 (branched-chain amino acid metabolic process)
Symptom development stage
Sample	gene_id	Chromosome	locus	FPKM_Sample1	FPKM_Sample2	log2(fold_change)	p_value	q_value	regulation	annotation
Symptom_Dev_GPBD4_Vs_Symptom_Dev_ICGV13208	Araip.5N6GI	Araip.B10	Araip.B10:10178689-10181705	2.56303	48.8638	4.25285	5e-05	0.00584106	UP	LL-diaminopimelate aminotransferase%3B IPR015424 (Pyridoxal phosphate-dependent transferase)%2C IPR019942 (LL-diaminopimelate aminotransferase%2C plants and Chlamydia type)%3B GO:0003824 (catalytic activity)%2C GO:0009058 (biosynthetic process)%2C GO:0009089 (lysine biosynthetic process via diaminopimelate)%2C GO:0030170 (pyridoxal phosphate binding)
Symptom_Dev_TAG24_Vs_Symptom_Dev_GPBD4	Araip.5N6GI	Araip.B10	Araip.B10:10178689-10181705	23.0273	2.53067	-3.18576	0.0001	0.011852	DOWN	LL-diaminopimelate aminotransferase%3B IPR015424 (Pyridoxal phosphate-dependent transferase)%2C IPR019942 (LL-diaminopimelate aminotransferase%2C plants and Chlamydia type)%3B GO:0003824 (catalytic activity)%2C GO:0009058 (biosynthetic process)%2C GO:0009089 (lysine biosynthetic process via diaminopimelate)%2C GO:0030170 (pyridoxal phosphate binding)
Symptom_Dev_GPBD4_Vs_Symptom_Dev_ICGV13208	Araip.581AC	Araip.B03	Araip.B03:124103878-124107675	19.6084	194.715	3.31182	5e-05	0.00584106	UP	1-deoxy-D-xylulose 5-phosphate synthase 1%3B IPR005477 (Deoxyxylulose-5-phosphate synthase)%2C IPR009014 (Transketolase%2C C-terminal/Pyruvate-ferredoxin oxidoreductase%2C domain II)%3B GO:0003824 (catalytic activity)%2C GO:0008152 (metabolic process)%2C GO:0008661 (1-deoxy-D-xylulose-5-phosphate synthase activity)%2C GO:0016114 (terpenoid biosynthetic process)
Symptom_Dev_TAG24_Vs_Symptom_Dev_GPBD4	Araip.581AC	Araip.B03	Araip.B03:124103878-124107675	184.051	19.3608	-3.24889	5e-05	0.00660601	DOWN	1-deoxy-D-xylulose 5-phosphate synthase 1%3B IPR005477 (Deoxyxylulose-5-phosphate synthase)%2C IPR009014 (Transketolase%2C C-terminal/Pyruvate-ferredoxin oxidoreductase%2C domain II)%3B GO:0003824 (catalytic activity)%2C GO:0008152 (metabolic process)%2C GO:0008661 (1-deoxy-D-xylulose-5-phosphate synthase activity)%2C GO:0016114 (terpenoid biosynthetic process)
Symptom_Dev_GPBD4_Vs_Symptom_Dev_ICGV13208	Araip.A326N	Araip.B07	Araip.B07:578100-584130	16.3146	97.1666	2.5743	5e-05	0.00584106	UP	aldo/keto reductase family oxidoreductase%3B IPR001395 (Aldo/keto reductase)%2C IPR023210 (NADP-dependent oxidoreductase domain)%3B GO:0016491 (oxidoreductase activity)%2C GO:0055114 (oxidation-reduction process)
Symptom_Dev_GPBD4_Vs_Symptom_Dev_ICGV13208	Araip.PX9HF	Araip.B03	Araip.B03:22414300-22422306	49.2304	6.87523	-2.84007	5e-05	0.00584106	DOWN	tyrosine aminotransferase 3%3B IPR021178 (Tyrosine transaminase)%3B GO:0003824 (catalytic activity)%2C GO:0006520 (cellular amino acid metabolic process)%2C GO:0008483 (transaminase activity)%2C GO:0009058 (biosynthetic process)%2C GO:0030170 (pyridoxal phosphate binding)
Symptom_Dev_TAG24_Vs_Symptom_Dev_GPBD4	Araip.5L3CH	Araip.B01	Araip.B01:50967249-50970942	6.64557	1.19345	-2.47725	0.00955	0.307867	DOWN	pyruvate dehydrogenase E1 component%2C alpha subunit%3B IPR001017 (Dehydrogenase%2C E1 component)%3B GO:0008152 (metabolic process)
