# Supplementary material for: Comparative Transcriptome Analysis Identified Candidate Genes for Late Leaf Spot Resistance and Cause of Defoliation in Groundnut
Source: Int J Mol Sci. 2021 Apr 26;22(9):4491. doi: 10.3390/ijms22094491 (PMC8123497; doi:10.3390/ijms22094491)
Supplement: Supplementary file 1 [file ijms-22-04491-s001.zip › Supplementary Material/Suppl_tables/Table S15.xlsx]

## Sheet: Table S15
Supplementary Table 15. Differentially expressed genes triggering phenylpropanoid biosynthesis pathways in A- and B- subgenomes at disease development and symptom development stages
A. Genes involved in phenylpropanoid biosynthesis pathway from A. duranensis subgenome
Sample	gene_id	Chromosome	locus	FPKM_Sample1	FPKM_Sample2	log2(fold_change)	p_value	q_value	Regulation	annotation
Disease_Dev_GPBD4_Vs_disease_Dev_ICGV13208	Araip.A9BPK	Araip.B01	Araip.B01:9886908-9890667	103.499	4.73305	-4.4507	5e-05	0.00675216	DOWN	Eukaryotic aspartyl protease family protein%3B IPR001461 (Aspartic peptidase)%2C IPR021109 (Aspartic peptidase domain)%3B GO:0004190 (aspartic-type endopeptidase activity)%2C GO:0006508 (proteolysis)		caffeoyl-CoA 3-O-methyltransferase%3B IPR002935 (O-methyltransferase%2C family 3)%3B GO:0008171 (O-methyltransferase activity)
Disease_Dev_TAG24_Vs_Disease_Dev_ICGV13208	Araip.N9ZCQ	Araip.B08	Araip.B08:4500421-4502857	45.0012	11.0192	-2.02994	5e-05	0.00737232	DOWN	copper/zinc superoxide dismutase 2%3B IPR001424 (Superoxide dismutase%2C copper/zinc binding domain)%3B GO:0006801 (superoxide metabolic process)%2C GO:0046872 (metal ion binding)%2C GO:0055114 (oxidation-reduction process)		lysosomal beta glucosidase-like isoform X1 [Glycine max]%3B IPR002772 (Glycoside hydrolase family 3 C-terminal domain)%2C IPR017853 (Glycoside hydrolase%2C superfamily)%2C IPR026892 (Glycoside hydrolase family 3)%3B GO:0005975 (carbohydrate metabolic process)
Disease_Dev_TAG24_Vs_Disease_Dev_GPBD4	Araip.U5BHC	Araip.B03	Araip.B03:9649284-9651259	1.39927	5.70314	2.02708	0.0093	0.339871	UP	Peroxidase superfamily protein%3B IPR010255 (Haem peroxidase)%3B GO:0004601 (peroxidase activity)%2C GO:0006979 (response to oxidative stress)%2C GO:0020037 (heme binding)%2C GO:0055114 (oxidation-reduction process)		zinc-binding alcohol dehydrogenase family protein%3B IPR002085 (Alcohol dehydrogenase superfamily%2C zinc-type)%2C IPR016040 (NAD(P)-binding domain)%2C IPR020843 (Polyketide synthase%2C enoylreductase)%3B GO:0008270 (zinc ion binding)%2C GO:0016491 (oxidoreductase activity)%2C GO:0055114 (oxidation-reduction process)
Disease_Dev_TAG24_Vs_Disease_Dev_ICGV13208	Araip.H1RCV	Araip.B04	Araip.B04:9787279-9791363	1.93814	8.26214	2.09184	0.00045	0.0409814	UP	Peroxidase superfamily protein%3B IPR010255 (Haem peroxidase)%3B GO:0004601 (peroxidase activity)%2C GO:0006979 (response to oxidative stress)%2C GO:0020037 (heme binding)%2C GO:0055114 (oxidation-reduction process)		cinnamyl-alcohol dehydrogenase%3B IPR002085 (Alcohol dehydrogenase superfamily%2C zinc-type)%2C IPR016040 (NAD(P)-binding domain)%2C IPR020843 (Polyketide synthase%2C enoylreductase)%3B GO:0008270 (zinc ion binding)%2C GO:0016491 (oxidoreductase activity)%2C GO:0055114 (oxidation-reduction process)
Disease_Dev_TAG24_Vs_Disease_Dev_GPBD4	Araip.BB34W	Araip.B04	Araip.B04:128649387-128657551	7.55468	1.5393	-2.2951	0.0002	0.0187243	DOWN	UDP-Glycosyltransferase superfamily protein%3B IPR002213 (UDP-glucuronosyl/UDP-glucosyltransferase)%3B GO:0008152 (metabolic process)		Peroxidase superfamily protein%3B IPR010255 (Haem peroxidase)%3B GO:0004601 (peroxidase activity)%2C GO:0006979 (response to oxidative stress)%2C GO:0020037 (heme binding)%2C GO:0055114 (oxidation-reduction process)
Symptom development stage
Sample	gene_id	Chromosome	locus	FPKM_Sample1	FPKM_Sample2	log2(fold_change)	p_value	q_value	Regulation	annotation
Symptom_Dev_TAG24_Vs_Symptom_Dev_GPBD4	Aradu.8I3T0	Aradu.A07	Aradu.A07:8601960-8603917	5.01126	20.5508	2.03595	0.00205	0.122863	UP	Peroxidase superfamily protein%3B IPR010255 (Haem peroxidase)%3B GO:0004601 (peroxidase activity)%2C GO:0006979 (response to oxidative stress)%2C GO:0020037 (heme binding)%2C GO:0055114 (oxidation-reduction process)
Symptom_Dev_TAG24_Vs_Symptom_Dev_ICGV13208	Aradu.8I3T0	Aradu.A07	Aradu.A07:8601960-8603917	4.92653	26.0648	2.40346	5e-05	0.00852731	UP	Peroxidase superfamily protein%3B IPR010255 (Haem peroxidase)%3B GO:0004601 (peroxidase activity)%2C GO:0006979 (response to oxidative stress)%2C GO:0020037 (heme binding)%2C GO:0055114 (oxidation-reduction process)
Symptom_Dev_TAG24_Vs_Symptom_Dev_GPBD4	Aradu.AYI97	Aradu.A04	Aradu.A04:8538821-8542068	1.82527	7.53145	2.04482	0.0195	0.519884	UP	peroxidase 2%3B IPR010255 (Haem peroxidase)%3B GO:0004601 (peroxidase activity)%2C GO:0006979 (response to oxidative stress)%2C GO:0020037 (heme binding)%2C GO:0055114 (oxidation-reduction process)
Symptom_Dev_TAG24_Vs_Symptom_Dev_ICGV13208	Aradu.X18JC	Aradu.A07	Aradu.A07:6152240-6156119	1.16027	4.7558	2.03523	0.00055	0.0594832	UP	lysosomal beta glucosidase-like isoform X1 [Glycine max]%3B IPR002772 (Glycoside hydrolase family 3 C-terminal domain)%2C IPR017853 (Glycoside hydrolase%2C superfamily)%2C IPR026892 (Glycoside hydrolase family 3)%3B GO:0005975 (carbohydrate metabolic process)
Symptom_Dev_TAG24_Vs_Symptom_Dev_GPBD4	Aradu.FUM6Z	Aradu.A04	Aradu.A04:118723729-118726521	44.6399	10.2338	-2.12499	0.00035	0.035919	DOWN	UDP-Glycosyltransferase superfamily protein%3B IPR002213 (UDP-glucuronosyl/UDP-glucosyltransferase)%3B GO:0008152 (metabolic process)
Symptom_Dev_TAG24_Vs_Symptom_Dev_ICGV13208	Aradu.FUM6Z	Aradu.A04	Aradu.A04:118723729-118726521	43.8854	9.72317	-2.17424	5e-05	0.00852731	DOWN	UDP-Glycosyltransferase superfamily protein%3B IPR002213 (UDP-glucuronosyl/UDP-glucosyltransferase)%3B GO:0008152 (metabolic process)
Symptom_Dev_GPBD4_Vs_Symptom_Dev_ICGV13208	Aradu.RW4KA	Aradu.A10	Aradu.A10:109124519-109125889	6.98058	1.12593	-2.63223	0.01855	0.545312	DOWN	O-methyltransferase 1%3B IPR001077 (O-methyltransferase%2C family 2)%3B GO:0008171 (O-methyltransferase activity)
Symptom_Dev_TAG24_Vs_Symptom_Dev_GPBD4	Aradu.F6C6R	Aradu.A10	Aradu.A10:5116549-5130862	162.782	37.5489	-2.1161	0.00015	0.0188338	DOWN	alcohol dehydrogenase 1%3B IPR002085 (Alcohol dehydrogenase superfamily%2C zinc-type)%2C IPR016040 (NAD(P)-binding domain)%2C IPR020843 (Polyketide synthase%2C enoylreductase)%3B GO:0008270 (zinc ion binding)%2C GO:0016491 (oxidoreductase activity)%2C GO:0055114 (oxidation-reduction process)
B. Genes involved in phenylpropanoid biosynthesis pathway from A. ipaensis subgenome
Disease develoment stage
Sample	gene_id	Chromosome	locus	FPKM_Sample1	FPKM_Sample2	log2(fold_change)	p_value	q_value	Regulation	annotation
Disease_Dev_TAG24_Vs_Disease_Dev_GPBD4	Aradu.FUM6Z	Aradu.A04	Aradu.A04:118723729-118726521	14.3137	3.05296	-2.22912	0.0002	0.022099	DOWN	UDP-Glycosyltransferase superfamily protein%3B IPR002213 (UDP-glucuronosyl/UDP-glucosyltransferase)%3B GO:0008152 (metabolic process)
Disease_Dev_TAG24_Vs_Disease_Dev_GPBD4	Aradu.U8NZD	Aradu.A03	Aradu.A03:6655406-6657355	1.29301	5.85177	2.17814	0.00415	0.227652	UP	Peroxidase superfamily protein%3B IPR010255 (Haem peroxidase)%3B GO:0004601 (peroxidase activity)%2C GO:0006979 (response to oxidative stress)%2C GO:0020037 (heme binding)%2C GO:0055114 (oxidation-reduction process)
Disease_Dev_GPBD4_Vs_disease_Dev_ICGV13208	Aradu.BP38Y	Aradu.A02	Aradu.A02:81781349-81793767	1.02511	5.39567	2.39602	0.0002	0.0251685	UP	beta glucosidase 11%3B IPR001360 (Glycoside hydrolase%2C family 1)%2C IPR017853 (Glycoside hydrolase%2C superfamily)%3B GO:0005975 (carbohydrate metabolic process)
Disease_Dev_GPBD4_Vs_disease_Dev_ICGV13208	Aradu.X9PNA	Aradu.A01	Aradu.A01:7077700-7094090	111.469	22.6752	-2.29746	5e-05	0.00751786	DOWN	Peroxidase superfamily protein%3B IPR010255 (Haem peroxidase)%3B GO:0004601 (peroxidase activity)%2C GO:0006979 (response to oxidative stress)%2C GO:0020037 (heme binding)%2C GO:0055114 (oxidation-reduction process)
Disease_Dev_TAG24_Vs_Disease_Dev_GPBD4	Aradu.X9PNA	Aradu.A01	Aradu.A01:7077700-7094090	22.2232	110.346	2.3119	5e-05	0.00698916	UP	Peroxidase superfamily protein%3B IPR010255 (Haem peroxidase)%3B GO:0004601 (peroxidase activity)%2C GO:0006979 (response to oxidative stress)%2C GO:0020037 (heme binding)%2C GO:0055114 (oxidation-reduction process)
Symptom development stage
Sample	gene_id	Chromosome	locus	FPKM_Sample1	FPKM_Sample2	log2(fold_change)	p_value	q_value	Regulation	annotation
Symptom_Dev_TAG24_Vs_Symptom_Dev_GPBD4	Araip.XGB85	Araip.B05	Araip.B05:140035469-140037169	377.071	52.3019	-2.8499	5e-05	0.00660601	DOWN	caffeoyl-CoA 3-O-methyltransferase%3B IPR002935 (O-methyltransferase%2C family 3)%3B GO:0008171 (O-methyltransferase activity)
Symptom_Dev_TAG24_Vs_Symptom_Dev_ICGV13208	Araip.C9ASY	Araip.B07	Araip.B07:5746341-5750246	1.16022	4.71621	2.02323	0.00105	0.0787632	UP	lysosomal beta glucosidase-like isoform X1 [Glycine max]%3B IPR002772 (Glycoside hydrolase family 3 C-terminal domain)%2C IPR017853 (Glycoside hydrolase%2C superfamily)%2C IPR026892 (Glycoside hydrolase family 3)%3B GO:0005975 (carbohydrate metabolic process)
Symptom_Dev_TAG24_Vs_Symptom_Dev_GPBD4	Araip.EP8RW	Araip.B10	Araip.B10:9181473-9186652	192.598	44.8791	-2.10148	0.00015	0.0158371	DOWN	zinc-binding alcohol dehydrogenase family protein%3B IPR002085 (Alcohol dehydrogenase superfamily%2C zinc-type)%2C IPR016040 (NAD(P)-binding domain)%2C IPR020843 (Polyketide synthase%2C enoylreductase)%3B GO:0008270 (zinc ion binding)%2C GO:0016491 (oxidoreductase activity)%2C GO:0055114 (oxidation-reduction process)
Symptom_Dev_TAG24_Vs_Symptom_Dev_GPBD4	Araip.TK6UX	Araip.B10	Araip.B10:9166650-9168700	78.3346	17.7701	-2.1402	0.0001	0.011852	DOWN	cinnamyl-alcohol dehydrogenase%3B IPR002085 (Alcohol dehydrogenase superfamily%2C zinc-type)%2C IPR016040 (NAD(P)-binding domain)%2C IPR020843 (Polyketide synthase%2C enoylreductase)%3B GO:0008270 (zinc ion binding)%2C GO:0016491 (oxidoreductase activity)%2C GO:0055114 (oxidation-reduction process)
Symptom_Dev_TAG24_Vs_Symptom_Dev_ICGV13208	Araip.72YG4	Araip.B07	Araip.B07:8425870-8427952	3.54421	18.0681	2.34991	5e-05	0.00699382	UP	Peroxidase superfamily protein%3B IPR010255 (Haem peroxidase)%3B GO:0004601 (peroxidase activity)%2C GO:0006979 (response to oxidative stress)%2C GO:0020037 (heme binding)%2C GO:0055114 (oxidation-reduction process)
Symptom_Dev_TAG24_Vs_Symptom_Dev_GPBD4	Araip.BB34W	Araip.B04	Araip.B04:128649387-128657551	19.0832	4.28399	-2.15528	0.00015	0.0158371	DOWN	UDP-Glycosyltransferase superfamily protein%3B IPR002213 (UDP-glucuronosyl/UDP-glucosyltransferase)%3B GO:0008152 (metabolic process)
Symptom_Dev_TAG24_Vs_Symptom_Dev_ICGV13208	Araip.BB34W	Araip.B04	Araip.B04:128649387-128657551	18.7717	4.68895	-2.00122	5e-05	0.00699382	DOWN	UDP-Glycosyltransferase superfamily protein%3B IPR002213 (UDP-glucuronosyl/UDP-glucosyltransferase)%3B GO:0008152 (metabolic process)
