# Supplementary material for: Comparative Transcriptome Analysis Identified Candidate Genes for Late Leaf Spot Resistance and Cause of Defoliation in Groundnut
Source: Int J Mol Sci. 2021 Apr 26;22(9):4491. doi: 10.3390/ijms22094491 (PMC8123497; doi:10.3390/ijms22094491)
Supplement: Supplementary file 1 [file ijms-22-04491-s001.zip › Supplementary Material/Suppl_tables/Table S16.xlsx]

## Sheet: Table S16
Supplementary Table 16. Differentially expressed genes triggering flavonoid biosynthesis pathways in A- and B- subgenomes at disease development and symptom development stages
A. Genes involved in flavonoid biosynthesis pathway from A. duranensis subgenome
Disease development stage
Sample	gene_id	Chromosome	locus	FPKM_Sample1	FPKM_Sample2	log2(fold_change)	p_value	q_value	Regulation	annotation
Disease_Dev_GPBD4_Vs_disease_Dev_ICGV13208	Aradu.WB4GB	Aradu.A06	Aradu.A06:93250792-93255394	6.21064	63.6078	3.35639	5e-05	0.00751786	UP	chalcone synthase-like [Glycine max]
Disease_Dev_TAG24_Vs_Disease_Dev_ICGV13208	Aradu.WB4GB	Aradu.A06	Aradu.A06:93250792-93255394	13.2877	62.9535	2.2442	5e-05	0.00759046	UP	chalcone synthase-like [Glycine max]
Symptom development stage
Sample	gene_id	Chromosome	locus	FPKM_Sample1	FPKM_Sample2	log2(fold_change)	p_value	q_value	Regulation	annotation
Symptom_Dev_GPBD4_Vs_Symptom_Dev_ICGV13208	Aradu.0J3SA	Aradu.A01	Aradu.A01:94983951-94984803	64.2589	323.618	2.33232	5e-05	0.00605323	UP	disease-resistance response protein
Symptom_Dev_GPBD4_Vs_Symptom_Dev_ICGV13208	Aradu.49PAS	Aradu.A04	Aradu.A04:20800676-20804904	11.274	46.8364	2.05462	5e-05	0.00605323	UP	Cytochrome P450 superfamily protein
Symptom_Dev_TAG24_Vs_Symptom_Dev_GPBD4	Aradu.49PAS	Aradu.A04	Aradu.A04:20800676-20804904	67.6891	11.1403	-2.60314	5e-05	0.00729708	DOWN	Cytochrome P450 superfamily protein
Symptom_Dev_GPBD4_Vs_Symptom_Dev_ICGV13208	Aradu.MI3AU	Aradu.A03	Aradu.A03:131334210-131336131	4.94049	21.7657	2.13933	5e-05	0.00605323	UP	Cytochrome P450 superfamily protein
Symptom_Dev_GPBD4_Vs_Symptom_Dev_ICGV13208	Aradu.QD8G9	Aradu.A07	Aradu.A07:76361-82791	16.1191	88.1986	2.45198	5e-05	0.00605323	UP	aldo/keto reductase family oxidoreductase
Symptom_Dev_GPBD4_Vs_Symptom_Dev_ICGV13208	Aradu.YC5B5	Aradu.A03	Aradu.A03:8292184-8294622	21.7756	145.037	2.73563	5e-05	0.00605323	UP	chalcone synthase
Symptom_Dev_TAG24_Vs_Symptom_Dev_GPBD4	Aradu.YC5B5	Aradu.A03	Aradu.A03:8292184-8294622	121.137	21.5172	-2.49308	5e-05	0.00729708	DOWN	chalcone synthase
Symptom_Dev_GPBD4_Vs_Symptom_Dev_ICGV13208	Aradu.H641H	Aradu.A10	Aradu.A10:107635453-107638803	18.4135	127.417	2.79073	5e-05	0.00605323	UP	dihydroflavonol 4-reductase
Symptom_Dev_TAG24_Vs_Symptom_Dev_GPBD4	Aradu.H641H	Aradu.A10	Aradu.A10:107635453-107638803	154.06	18.195	-3.08188	5e-05	0.00729708	DOWN	dihydroflavonol 4-reductase
Symptom_Dev_GPBD4_Vs_Symptom_Dev_ICGV13208	Aradu.XHP2L	Aradu.A02	Aradu.A02:86951804-86954585	68.1788	308.073	2.17588	5e-05	0.00605323	UP	dihydroflavonol 4-reductase
Symptom_Dev_TAG24_Vs_Symptom_Dev_GPBD4	Aradu.XHP2L	Aradu.A02	Aradu.A02:86951804-86954585	342.66	67.37	-2.3466	5e-05	0.00729708	DOWN	dihydroflavonol 4-reductase
Symptom_Dev_GPBD4_Vs_Symptom_Dev_ICGV13208	Aradu.7065G	Aradu.A07	Aradu.A07:64517-66113	34.8478	297.25	3.09254	5e-05	0.00605323	DOWN	aldo/keto reductase family oxidoreductase
Symptom_Dev_TAG24_Vs_Symptom_Dev_GPBD4	Aradu.7065G	Aradu.A07	Aradu.A07:64517-66113	362.443	34.4343	-3.39584	5e-05	0.00729708	DOWN	aldo/keto reductase family oxidoreductase
Symptom_Dev_GPBD4_Vs_Symptom_Dev_ICGV13208	Aradu.J6XSM	Aradu.A04	Aradu.A04:11029029-11030449	39.3635	253.698	2.68818	5e-05	0.00605323	UP	chalcone synthase
Symptom_Dev_TAG24_Vs_Symptom_Dev_GPBD4	Aradu.J6XSM	Aradu.A04	Aradu.A04:11029029-11030449	195.376	38.8964	-2.32855	5e-05	0.00729708	DOWN	chalcone synthase
Symptom_Dev_GPBD4_Vs_Symptom_Dev_ICGV13208	Aradu.C09GA	Aradu.A09	Aradu.A09:1935755-1938509	16.6946	137.67	3.04376	5e-05	0.00605323	UP	O-methyltransferase family protein
Symptom_Dev_TAG24_Vs_Symptom_Dev_GPBD4	Aradu.C09GA	Aradu.A09	Aradu.A09:1935755-1938509	222.401	16.4966	-3.75292	5e-05	0.00729708	DOWN	O-methyltransferase family protein
B. Genes involved in flavonoid biosynthesis pathway from A. ipaensis subgenome
Disease development stage
Sample	gene_id	Chromosome	locus	FPKM_Sample1	FPKM_Sample2	log2(fold_change)	p_value	q_value	Regulation	annotation
Disease_Dev_GPBD4_Vs_disease_Dev_ICGV13208	Araip.JD11C	Araip.B06	Araip.B06:115739105-115742862	6.69899	70.013	3.38561	5e-05	0.00675216	UP	Araip.JD11C		chalcone synthase-like [Glycine max]%3B IPR011141 (Polyketide synthase%2C type III)%2C IPR016039 (Thiolase-like)%3B GO:0003824 (catalytic activity)%2C GO:0008152 (metabolic process)%2C GO:0009058 (biosynthetic process)
Disease_Dev_TAG24_Vs_Disease_Dev_ICGV13208	Araip.JD11C	Araip.B06	Araip.B06:115739105-115742862	14.8156	69.1643	2.22291	5e-05	0.00737232	UP	Araip.JD11C		chalcone synthase-like [Glycine max]%3B IPR011141 (Polyketide synthase%2C type III)%2C IPR016039 (Thiolase-like)%3B GO:0003824 (catalytic activity)%2C GO:0008152 (metabolic process)%2C GO:0009058 (biosynthetic process)
Symptom development stage
Sample	gene_id	Chromosome	locus	FPKM_Sample1	FPKM_Sample2	log2(fold_change)	p_value	q_value	Regulation	annotation
Symptom_Dev_GPBD4_Vs_Symptom_Dev_ICGV13208	Araip.S5EJ7	Araip.B03	Araip.B03:132421146-132423078	4.97087	21.5294	2.11474	5e-05	0.00584106	UP	Araip.S5EJ7	Cytochrome P450 superfamily protein%3B IPR001128 (Cytochrome P450)%3B GO:0005506 (iron ion binding)%2C GO:0020037 (heme binding)%2C GO:0055114 (oxidation-reduction process)
Symptom_Dev_GPBD4_Vs_Symptom_Dev_ICGV13208	Araip.WX8L5	Araip.B04	Araip.B04:20449467-20452689	9.01512	47.3836	2.39397	5e-05	0.00584106	UP	Araip.WX8L5	Cytochrome P450 superfamily protein%3B IPR001128 (Cytochrome P450)%3B GO:0005506 (iron ion binding)%2C GO:0020037 (heme binding)%2C GO:0055114 (oxidation-reduction process)
Symptom_Dev_TAG24_Vs_Symptom_Dev_GPBD4	Araip.WX8L5	Araip.B04	Araip.B04:20449467-20452689	65.8485	8.90133	-2.88706	5e-05	0.00660601	DOWN	Araip.WX8L5	Cytochrome P450 superfamily protein%3B IPR001128 (Cytochrome P450)%3B GO:0005506 (iron ion binding)%2C GO:0020037 (heme binding)%2C GO:0055114 (oxidation-reduction process)
Symptom_Dev_TAG24_Vs_Symptom_Dev_GPBD4	Araip.XGB85	Araip.B05	Araip.B05:140035469-140037169	377.071	52.3019	-2.8499	5e-05	0.00660601	DOWN	Araip.XGB85	caffeoyl-CoA 3-O-methyltransferase%3B IPR002935 (O-methyltransferase%2C family 3)%3B GO:0008171 (O-methyltransferase activity)
Symptom_Dev_GPBD4_Vs_Symptom_Dev_ICGV13208	Araip.AK95Y	Araip.B10	Araip.B10:134424788-134428343	20.6082	141.797	2.78254	5e-05	0.00584106	UP	Araip.AK95Y	dihydroflavonol 4-reductase%3B IPR001509 (NAD-dependent epimerase/dehydratase)%2C IPR016040 (NAD(P)-binding domain)%3B GO:0003824 (catalytic activity)%2C GO:0044237 (cellular metabolic process)%2C GO:0050662 (coenzyme binding)
Symptom_Dev_TAG24_Vs_Symptom_Dev_GPBD4	Araip.AK95Y	Araip.B10	Araip.B10:134424788-134428343	173.426	20.348	-3.09136	5e-05	0.00660601	DOWN	Araip.AK95Y	dihydroflavonol 4-reductase%3B IPR001509 (NAD-dependent epimerase/dehydratase)%2C IPR016040 (NAD(P)-binding domain)%3B GO:0003824 (catalytic activity)%2C GO:0044237 (cellular metabolic process)%2C GO:0050662 (coenzyme binding)
Symptom_Dev_GPBD4_Vs_Symptom_Dev_ICGV13208	Araip.N0KBQ	Araip.B02	Araip.B02:100111101-100111697	1.13092	6.82456	2.59324	0.1752	0.999178	UP	Araip.N0KBQ	NAD(P)-binding Rossmann-fold superfamily protein%3B IPR001509 (NAD-dependent epimerase/dehydratase)%2C IPR016040 (NAD(P)-binding domain)%3B GO:0003824 (catalytic activity)%2C GO:0044237 (cellular metabolic process)%2C GO:0050662 (coenzyme binding)
Symptom_Dev_TAG24_Vs_Symptom_Dev_GPBD4	Araip.N0KBQ	Araip.B02	Araip.B02:100111101-100111697	9.34311	1.11664	-3.06474	0.1926	0.999074	DOWN	Araip.N0KBQ	NAD(P)-binding Rossmann-fold superfamily protein%3B IPR001509 (NAD-dependent epimerase/dehydratase)%2C IPR016040 (NAD(P)-binding domain)%3B GO:0003824 (catalytic activity)%2C GO:0044237 (cellular metabolic process)%2C GO:0050662 (coenzyme binding)
Symptom_Dev_GPBD4_Vs_Symptom_Dev_ICGV13208	Araip.I1C79	Araip.B02	Araip.B02:100113090-100115807	81.7997	370.404	2.17893	5e-05	0.00584106	UP	Araip.I1C79	dihydroflavonol 4-reductase%3B IPR001509 (NAD-dependent epimerase/dehydratase)%2C IPR016040 (NAD(P)-binding domain)%3B GO:0003824 (catalytic activity)%2C GO:0044237 (cellular metabolic process)%2C GO:0050662 (coenzyme binding)
Symptom_Dev_TAG24_Vs_Symptom_Dev_GPBD4	Araip.I1C79	Araip.B02	Araip.B02:100113090-100115807	406.104	80.7672	-2.33001	5e-05	0.00660601	DOWN	Araip.I1C79	dihydroflavonol 4-reductase%3B IPR001509 (NAD-dependent epimerase/dehydratase)%2C IPR016040 (NAD(P)-binding domain)%3B GO:0003824 (catalytic activity)%2C GO:0044237 (cellular metabolic process)%2C GO:0050662 (coenzyme binding)
Symptom_Dev_GPBD4_Vs_Symptom_Dev_ICGV13208	Araip.MKZ27	Araip.B07	Araip.B07:592443-594110	37.9788	321.649	3.08222	5e-05	0.00584106	UP	Araip.MKZ27	aldo/keto reductase family oxidoreductase%3B IPR001395 (Aldo/keto reductase)%2C IPR023210 (NADP-dependent oxidoreductase domain)%3B GO:0016491 (oxidoreductase activity)%2C GO:0055114 (oxidation-reduction process)
Symptom_Dev_TAG24_Vs_Symptom_Dev_GPBD4	Araip.MKZ27	Araip.B07	Araip.B07:592443-594110	386.09	37.4994	-3.364	5e-05	0.00660601	DOWN	Araip.MKZ27	aldo/keto reductase family oxidoreductase%3B IPR001395 (Aldo/keto reductase)%2C IPR023210 (NADP-dependent oxidoreductase domain)%3B GO:0016491 (oxidoreductase activity)%2C GO:0055114 (oxidation-reduction process)
Symptom_Dev_GPBD4_Vs_Symptom_Dev_ICGV13208	Araip.B8TJ0	Araip.B04	Araip.B04:12655554-12657109	38.9205	250.702	2.68737	5e-05	0.00584106	UP	Araip.B8TJ0	chalcone synthase [Glycine max]%3B IPR011141 (Polyketide synthase%2C type III)%2C IPR016039 (Thiolase-like)%3B GO:0003824 (catalytic activity)%2C GO:0008152 (metabolic process)%2C GO:0009058 (biosynthetic process)
Symptom_Dev_TAG24_Vs_Symptom_Dev_GPBD4	Araip.B8TJ0	Araip.B04	Araip.B04:12655554-12657109	193.137	38.4292	-2.32935	5e-05	0.00660601	DOWN	Araip.B8TJ0	chalcone synthase [Glycine max]%3B IPR011141 (Polyketide synthase%2C type III)%2C IPR016039 (Thiolase-like)%3B GO:0003824 (catalytic activity)%2C GO:0008152 (metabolic process)%2C GO:0009058 (biosynthetic process)
Symptom_Dev_GPBD4_Vs_Symptom_Dev_ICGV13208	Araip.IA0U9	Araip.B03	Araip.B03:11447447-11449968	19.2772	128.068	2.73195	5e-05	0.00584106	UP	Araip.IA0U9	chalcone synthase [Glycine max]%3B IPR011141 (Polyketide synthase%2C type III)%2C IPR016039 (Thiolase-like)%3B GO:0003824 (catalytic activity)%2C GO:0008152 (metabolic process)%2C GO:0009058 (biosynthetic process)
Symptom_Dev_TAG24_Vs_Symptom_Dev_GPBD4	Araip.IA0U9	Araip.B03	Araip.B03:11447447-11449968	106.267	19.0338	-2.48106	5e-05	0.00660601	DOWN	Araip.IA0U9	chalcone synthase [Glycine max]%3B IPR011141 (Polyketide synthase%2C type III)%2C IPR016039 (Thiolase-like)%3B GO:0003824 (catalytic activity)%2C GO:0008152 (metabolic process)%2C GO:0009058 (biosynthetic process)
Symptom_Dev_TAG24_Vs_Symptom_Dev_GPBD4	Araip.P0HV6	Araip.B04	Araip.B04:131691348-131699104	3.29242	31.0067	3.23536	5e-05	0.00660601	UP	Araip.P0HV6	O-methyltransferase family protein%3B IPR001077 (O-methyltransferase%2C family 2)%2C IPR012967 (Plant methyltransferase dimerisation)%3B GO:0008171 (O-methyltransferase activity)%2C GO:0046983 (protein dimerization activity)
Symptom_Dev_TAG24_Vs_Symptom_Dev_ICGV13208	Araip.P0HV6	Araip.B04	Araip.B04:131691348-131699104	3.23866	26.3362	3.02358	5e-05	0.00699382	UP	Araip.P0HV6	O-methyltransferase family protein%3B IPR001077 (O-methyltransferase%2C family 2)%2C IPR012967 (Plant methyltransferase dimerisation)%3B GO:0008171 (O-methyltransferase activity)%2C GO:0046983 (protein dimerization activity)
