# Supplementary material for: Comparative Transcriptome Analysis Identified Candidate Genes for Late Leaf Spot Resistance and Cause of Defoliation in Groundnut
Source: Int J Mol Sci. 2021 Apr 26;22(9):4491. doi: 10.3390/ijms22094491 (PMC8123497; doi:10.3390/ijms22094491)
Supplement: Supplementary file 1 [file ijms-22-04491-s001.zip › Supplementary Material/Suppl_tables/Table S17.xlsx]

## Sheet: Table S17
Supplementary Table 17. Primer sequences used for validation of important DEGs using qRT-PCR
SN	Gene ID/ Gene name	F/R	Seq (5'-3')	Length (bp)
1	(Aradu.1V83A) kunitz trypsin inhibitor	F	GGCGTGGACACTTGAATTTT	20
		R	CGATCAACAACCACACCAAC	20
2	(Aradu.25DKA) Bifunctional inhibitor/lipid-transfer protein/seed storage 2S albumin superfamily protein	F	GCTGGAGAGTGTGGAAGGAC	20
		R	AGGGACAGTAATGGCAGTGG	20
3	(Aradu.32P5Q) Oxysterol-binding family protein	F	AAATGGCCAAGTTGATGGAG	20
		R	GAAACAGCAGCAGGGAGAAC	20
4	(Aradu.42MBK) UDP-glucuronic acid decarboxylase 5-like isoform X3 [Glycine max]	F	ATGATGAGGGGAAGCGTATG	20
		R	CGGAGATCCCCAAAGGTATT	20
5	(Aradu.440M4) Defensin related	F	CTCAGGAGGGAGTGGTGAAA	20
		R	CACACCAACACGCCATTTT	19
6	(Aradu.9K9IH) transcription factor ORG2-like protein	F	GCAGCAGCAATGAACAAGAA	20
		R	TCCTCCAAAGGTGTCAAAGG	20
7	(Aradu.F0D6Z) ZIP zinc/iron transport family protein	F	AGCAGCATTGGCTCTGAAAT	20
		R	CCTGAGAACGCCTTTACCAA	20
8	(Aradu.I3E1J) desiccation-related protein PCC13-62-like [Glycine max]	F	CTGAATTGCAAAACCCCACT	20
		R	TTCCGAGCTTGTCCCTAAGA	20
9	(Aradu.KQ4EG) DHHC-type zinc finger family protein	F	CGAAGGATTTGATCACCATTG	21
		R	GGCGAGAACCTCTCTTGAAA	20
10	(Aradu.L3677) GDSL-like Lipase/Acylhydrolase superfamily protein	F	GCCACCATTGGGTTGTTTAC	20
		R	TTCCACAGCAACCTCTCCTT	20
11	(Aradu.MJ134) Plant invertase/pectin methylesterase inhibitor superfamily protein	F	TTCCGTTGGGCAGATAAAAG	20
		R	ATCCTCGCAGCATTCAAAAC	20
12	(Aradu.RB14Z) MYB transcription factor MYB114 isoform X2 [Glycine max]	F	ATCCCCAATGTCATCCGTTA	20
		R	CCGATAGAGTCATCCCGAAA	20
13	(Aradu.T5FHF) beta-fructofuranosidase	F	CCTTGATTGATGGGTCGATT	20
		R	AACTTTGCTGGCTTCATGCT	20
14	(Aradu.U8NZD) Peroxidase superfamily protein	F	GACCTTCCACTTGCCTCAGA	20
		R	GTCCAATGGCGACAACTTTT	20
16	(Araip.00EYQ ) Disease resistance protein (TIR-NBS-LRR class) family	F	GCCATCTGGAACGAACTTGT	20
		R	TGGTAAGTTCCGCTCTGCTT	20
17	(Araip.36N6E) polyphenol oxidase A1	F	AATGCCTTCCATCTTCGTTG	20
		R	GCTTCCGAAGAACAGAGTGG	20
18	(Araip.8ZP6J) 5-methylthioadenosine/S-adenosylhomocysteine deaminase n	F	CTCTTGCGGTTGGAAAGAAG	20
		R	GCCCTCTTCACAAGTTCAGC	20
19	(Araip.94GCY) O-methyltransferase family protein	F	ATGAGGGGAATCAAACACCA	20
		R	TTGGCTACCATTCCAGTTCC	20
20	(Araip.BHU8R) Protein kinase superfamily protein	F	CGAAAGGAGTACGACGGAAA	20
		R	CTGCAGAAACGCGAACATAG	20
21	(Araip.DN5WT) chitinase A	F	GGCCAAGGTATCCAAGATGA	20
		R	CCTTCAACAGCACCTCCAAT	20
22	(Araip.E30MW) Cell wall protein Exp4 n	F	TTCAACAATGGCTTGAGCTG	20
		R	GAAAGCAGGCTCAGCAAGAT	20
23	(Araip.FE1BT) Ulp1 protease family	F	TTCGAAAAATTGGGTTGGAG	20
		R	GGTCTTCAACCTTGCCCATA	20
24	(Araip.G4DKZ) Calcium-binding protein cnx1 n	F	AGGACTGGGATGAGAGAGCA	20
		R	CAACCAGGAGCAGAGTCACA	20
25	(Araip.I9KX3) disease-resistance response protein	F	CGACTCCATCACCCCTAAGA	20
		R	AGCCTCATCTATTGCCTCCA	20
26	(Araip.J9YV5) terpene synthase 03	F	AGGTGCGTGGGTTAATGAAG	20
		R	GCTGTCTGAGGAAACGGAAG	20
27	(Araip.K0BUY) glutathione peroxidase 6	F	CTCACAATGTGGGTTGACCA	20
		R	GCCTTGTCAAAAATGGGAAA	20
28	(Araip.LGM59) basic helix-loop-helix (bHLH) DNA-binding superfamily protein	F	GCTTGACATGCAGCAAAAGA	20
		R	AAGAGCTGCAATGGCTGTTT	20
29	(Araip.MXY7L) Protein Kinases	F	AGGACACGAGTCCCAGAAGA	20
		R	GGAAATAACAGCCCAGGACA	20
30	(Araip.P7PCB) ABC transporter family protein	F	ACGAGCGGTTCGATTCTTAT	20
		R	CCTCACAGACTGAAGCCACA	20
31	(Araip.Q2NZW) callose synthase 5	F	TAAATCTGGGCTCCCTTCAA	20
		R	GCATTGATAGCCCTCCGTTA	20
32	(Araip.Q4U1F) subtilisin-like serine protease 2	F	GGCTGAGATTGAACCAAGGA	20
		R	TGTTCCATCGCTCCACAATA	20
33	(Araip.Q6KXG) expansin 11	F	CTACGGGTACGAGGACGAAG	20
		R	CTGGAGAGGGACAAAGATCG	20
34	(Araip.Q7EYZ) lipoxygenase 3	F	AAGATTGGTGGCGTTTTGAC	20
		R	ACCACCCTTGGAGTTCAGTG	20
35	(Araip.SJ1NN) Leucine carboxyl methyltransferase	F	GCAAGGGATGACAGGCTATG	20
		R	TCACTGCTGCTTCTCCAACTT	21
36	(Araip.T1SIZ) flowering locus protein T	F	GCTCAAGCCATCCCAAATTA	20
		R	TACGCCACAACCTCTTCTCC	20
37	(Araip.T7GKY) Transducin/WD40 repeat-like superfamily protein	F	GGAGGGAGCAGTCCAAAACT	20
		R	AATAACCCAAACTCCCAGCA	20
38	(Araip.YCN52) disease resistance protein (TIR-NBS-LRR class)	F	TGCTGACATTGTGGGGAGTA	20
		R	GCAAGCAACCCAAAGTTGTT	20
39	(Araip.ZD9NB) Cytochrome P450 superfamily protein	F	GGCACTTTTGTCAGGAGAGG	20
		R	GCCAAGTCTTTTCCCAAACA	20
