# Supplementary material for: Comparative Transcriptome Analysis Identified Candidate Genes for Late Leaf Spot Resistance and Cause of Defoliation in Groundnut
Source: Int J Mol Sci. 2021 Apr 26;22(9):4491. doi: 10.3390/ijms22094491 (PMC8123497; doi:10.3390/ijms22094491)
Supplement: Supplementary file 1 [file ijms-22-04491-s001.zip › Supplementary Material/Suppl_tables/Table S18.xlsx]

## Sheet: Table S18
Suppelementary Table 18. Highly upregulated DEGs during symptom development stage causing senescence and and defoliation in susceptible lines
GeneID	locus	sample_1	sample_2	FPKM1	FPKM2	log2(fold_change)	p_value	q_value	Regulation	Annotation
Disease development stage @ 1 DPI
Aradu.U6LTE	Aradu.A04:9437461-9438456	LLSD1_GPBD4	LLSD1_TAG24	13.5871	3.26426	-2.05741	0.19175	0.99933	DOWN	ethylene-responsive nuclear protein / ethylene-regulated nuclear protein (ERT2)
Araip.K0USX	Araip.B04:10920701-10921809	LLSD1_GPBD4	LLSD1_TAG24	15.073	3.44745	-2.12837	0.2014	0.999317	DOWN	ethylene-responsive nuclear protein / ethylene-regulated nuclear protein (ERT2)
Araip.BUP6F	Araip.B06:1148893-1149271	LLSD1_GPBD4	LLSD1_TAG24	20.7992	2.73095	-2.92905	0.15975	0.999317	DOWN	ethylene-responsive transcription factor 1B%3B IPR016177 (DNA-binding domain)%3B GO:0003677 (DNA binding)%2C GO:0003700 (sequence-specific DNA binding transcription factor activity)
Aradu.E2TII	Aradu.A10:2580694-2581408	LLSD1_GPBD4	LLSD1_TAG24	58.9599	4.0344	-3.86931	0.02675	0.99933	DOWN	ethylene-responsive transcription factor 4-like [Glycine max]%3B IPR016177 (DNA-binding domain)%3B GO:0003677 (DNA binding)%2C GO:0003700 (sequence-specific DNA binding transcription factor activity)
Araip.AKR06	Araip.B10:4162390-4163104	LLSD1_GPBD4	LLSD1_TAG24	51.8768	3.46586	-3.9038	0.0436	0.999317	DOWN	ethylene-responsive transcription factor 4-like [Glycine max]%3B IPR016177 (DNA-binding domain)%3B GO:0003677 (DNA binding)%2C GO:0003700 (sequence-specific DNA binding transcription factor activity)
Aradu.IJ0MB	Aradu.A06:10394175-10396410	LLSD1_GPBD4	LLSD1_TAG24	213.984	44.5423	-2.26425	0.0966	0.99933	DOWN	dehydration-induced protein (ERD15)
Araip.3B3PP	Araip.B06:5416699-5417325	LLSD1_GPBD4	LLSD1_TAG24	454.732	91.0857	-2.31972	0.07255	0.999317	DOWN	dehydration-induced protein (ERD15)
Araip.T27HA	Araip.B08:128435085-128437220	LLSD1_GPBD4	LLSD1_TAG24	5.82001	1.31696	-2.1438	0.40515	0.999317	DOWN	auxin response factor 2%3B IPR010525 (Auxin response factor)%3B GO:0003677 (DNA binding)%2C GO:0005634 (nucleus)%2C GO:0009725 (response to hormone)
Disease development stage @ 3 DPI
Aradu.KH5IZ	Aradu.A01:33523066-33525174	LLSD3_GPBD4-3	LLSD3_TAG24-4	2.71817	30.5544	3.49067	0.04285	0.99933	UP	expansin-like B1%3B IPR007118 (Expansin/Lol pI)%3B GO:0005576 (extracellular region)
Araip.8W42M	Araip.B03:131294135-131296492	LLSD3_GPBD4-3	LLSD3_TAG24-4	18.755	75.2894	2.00518	0.12395	0.999317	UP	stress up-regulated Nod 19 protein%3B IPR011692 (Stress up-regulated Nod 19)
Disease development stage @ 7 DPI
Araip.21REB	Araip.B06:134101253-134109481	LLSD7_ICGV13208-2	LLSD7_TAG24-3	22.0391	4.19012	-2.395	0.04945	0.999317	DOWN	ERD (early-responsive to dehydration stress) family protein%3B IPR003864 (Domain of unknown function DUF221)%3B GO:0016020 (membrane)
Araip.AKR06	Araip.B10:4162390-4163104	LLSD7_ICGV13208-2	LLSD7_TAG24-3	11.4275	2.59942	-2.13625	0.2914	0.999317	DOWN	ethylene-responsive transcription factor 4-like [Glycine max]%3B IPR016177 (DNA-binding domain)%3B GO:0003677 (DNA binding)%2C GO:0003700 (sequence-specific DNA binding transcription factor activity)
Symptom development stage @ 21 DPI
Aradu.GB4U4	Aradu.A02:83464964-83467234	LLSD21_GPBD4-3	LLSD21_TAG24-2	4.21499	1.04269	-2.01521	0.2946	0.99933	DOWN	ethylene-responsive transcription factor 1A-like [Glycine max]%3B IPR016177 (DNA-binding domain)%3B GO:0003677 (DNA binding)%2C GO:0003700 (sequence-specific DNA binding transcription factor activity)
symptom development stage @ 35 DPI
Aradu.GB4U4	Aradu.A02:83464964-83467234	LLSD35_GPBD4-3	LLSD35_TAG24-3	1.26647	10.2248	3.01319	0.07745	0.99933	UP	ethylene-responsive transcription factor 1A-like [Glycine max]%3B IPR016177 (DNA-binding domain)%3B GO:0003677 (DNA binding)%2C GO:0003700 (sequence-specific DNA binding transcription factor activity)
Araip.3JJ8N	Araip.B02:95218195-95220486	LLSD35_GPBD4-3	LLSD35_TAG24-3	1.52859	10.6314	2.79807	0.1075	0.999317	UP	ethylene-responsive transcription factor 1A-like [Glycine max]%3B IPR016177 (DNA-binding domain)%3B GO:0003677 (DNA binding)%2C GO:0003700 (sequence-specific DNA binding transcription factor activity)
Araip.BUP6F	Araip.B06:1148893-1149271	LLSD35_GPBD4-3	LLSD35_TAG24-3	1.36226	7.584	2.47696	0.22995	0.999317	UP	ethylene-responsive transcription factor 1B%3B IPR016177 (DNA-binding domain)%3B GO:0003677 (DNA binding)%2C GO:0003700 (sequence-specific DNA binding transcription factor activity)
Araip.RA8PB	Araip.B02:4685350-4685602	LLSD35_GPBD4-3	LLSD35_TAG24-3	157.256	19.7936	-2.99	0.07705	0.999317	DOWN	ethylene-responsive transcription factor 3 [Glycine max]%3B IPR016177 (DNA-binding domain)%3B GO:0003677 (DNA binding)%2C GO:0003700 (sequence-specific DNA binding transcription factor activity)
Araip.24GT1	Araip.B02:104618504-104620090	LLSD35_GPBD4-3	LLSD35_TAG24-3	13.4153	3.28375	-2.03046	0.2283	0.999317	DOWN	late embryogenesis abundant protein%3B IPR004926 (Late embryogenesis abundant protein%2C LEA-5)%3B GO:0006950 (response to stress)
Aradu.39QNU	Aradu.A02:90804252-90805831	LLSD35_GPBD4-3	LLSD35_TAG24-3	13.4137	1.78373	-2.91074	0.24795	0.99933	DOWN	late embryogenesis abundant protein%3B IPR004926 (Late embryogenesis abundant protein%2C LEA-5)%3B GO:0006950 (response to stress)
symptom development stage @ 50 DPI
Aradu.Y3BW3	Aradu.A04:121002414-121003008	LLSD50_GPBD4-1	LLSD50_TAG24-2	1.67789	10.0303	2.57965	0.1986	0.99933	UP	ethylene-responsive transcription factor 1B%3B IPR016177 (DNA-binding domain)%3B GO:0003677 (DNA binding)%2C GO:0003700 (sequence-specific DNA binding transcription factor activity)
Araip.ZCG46	Araip.B04:131239386-131239980	LLSD50_GPBD4-1	LLSD50_TAG24-2	2.05393	8.9216	2.11892	0.1561	0.999317	UP	ethylene-responsive transcription factor 1B%3B IPR016177 (DNA-binding domain)%3B GO:0003677 (DNA binding)%2C GO:0003700 (sequence-specific DNA binding transcription factor activity)
Araip.8W42M	Araip.B03:131294135-131296492	LLSD50_GPBD4-1	LLSD50_TAG24-2	10.2751	320.286	4.96214	0.00215	0.585285	UP	stress up-regulated Nod 19 protein%3B IPR011692 (Stress up-regulated Nod 19)
Aradu.T4WFS	Aradu.A03:130306410-130308542	LLSD50_GPBD4-1	LLSD50_TAG24-2	9.17827	267.745	4.86649	0.0033	0.512751	UP	stress up-regulated Nod 19 protein%3B IPR011692 (Stress up-regulated Nod 19)
Aradu.B8V9A	Aradu.A06:109465907-109474017	LLSD50_GPBD4-1	LLSD50_TAG24-2	1.08027	5.79758	2.42406	0.13335	0.99933	UP	ERD (early-responsive to dehydration stress) family protein%3B IPR003864 (Domain of unknown function DUF221)%3B GO:0016020 (membrane)
Araip.21REB	Araip.B06:134101253-134109481	LLSD50_GPBD4-1	LLSD50_TAG24-2	1.14332	5.42053	2.24521	0.1666	0.999317	UP	ERD (early-responsive to dehydration stress) family protein%3B IPR003864 (Domain of unknown function DUF221)%3B GO:0016020 (membrane)
