# Supplementary material for: Comparative Transcriptome Analysis Identified Candidate Genes for Late Leaf Spot Resistance and Cause of Defoliation in Groundnut
Source: Int J Mol Sci. 2021 Apr 26;22(9):4491. doi: 10.3390/ijms22094491 (PMC8123497; doi:10.3390/ijms22094491)
Supplement: Supplementary file 1 [file ijms-22-04491-s001.zip › Supplementary Material/Suppl_tables/Table S2.xlsx]

## Sheet: Table S2
Supplementary Table 2. Differentially expressed genes between control and stressed samples of same genotype at disease development (DD) and symptom development (SD) stages.
S. No.	Sample1 Vs Sample2	gene_id	Chromosome	locus	FPKM_Sample1_control	FPKM_Sample2_stress	log2(fold_change)	p_value	q_value	regulation	annotation
1	GPBD4_Control_Vs_GPBD4_Stressed	Aradu.23DFM	Adur1509	Adur1509:7869-8842	5.29518	1.29569	-2.03096	0.0011	0.0954903	DOWN	RRNA intron-encoded homing endonuclease n%3D1 Tax%3DMedicago truncatula RepID%3DG7K0D8_MEDTR
2	GPBD4_Control_Vs_GPBD4_Stressed	Aradu.SU6L8	Adur2716	Adur2716:973-1395	9.94934	2.39698	-2.05338	0.0011	0.0954903	DOWN	oligopeptide transporter
3	GPBD4_Control_Vs_GPBD4_Stressed	Aradu.12ETV	Aradu.A01	Aradu.A01:1569689-1571818	24.9309	102.819	2.0441	5e-05	0.00868094	UP	jasmonic acid carboxyl methyltransferase%3B IPR005299 (SAM dependent carboxyl methyltransferase)%3B GO:0008168 (methyltransferase activity)
4	GPBD4_Control_Vs_GPBD4_Stressed	Aradu.GS29Q	Aradu.A01	Aradu.A01:8220588-8223847	9.3935	38.0699	2.01892	5e-05	0.00868094	UP	kunitz trypsin inhibitor 1%3B IPR002160 (Proteinase inhibitor I3%2C Kunitz legume)%3B GO:0004866 (endopeptidase inhibitor activity)
5	GPBD4_Control_Vs_GPBD4_Stressed	Aradu.K27AT	Aradu.A01	Aradu.A01:26904606-26905184	10.6773	1.96686	-2.44058	0.00045	0.0478407	DOWN	hypothetical protein
6	GPBD4_Control_Vs_GPBD4_Stressed	Aradu.B5CS7	Aradu.A02	Aradu.A02:85610210-85613696	1.97638	24.1509	3.61114	5e-05	0.00868094	UP	SPX domain gene 3%3B IPR004331 (SPX%2C N-terminal)
7	GPBD4_Control_Vs_GPBD4_Stressed	Aradu.J3PLI	Aradu.A02	Aradu.A02:52364133-52371629	16.9315	101.603	2.58516	5e-05	0.00868094	UP	EG45-like domain containing protein-like [Glycine max]%3B IPR009009 (RlpA-like double-psi beta-barrel domain)
8	GPBD4_Control_Vs_GPBD4_Stressed	Aradu.0XC64	Aradu.A03	Aradu.A03:113898913-113900722	87.8889	15.0776	-2.54327	5e-05	0.00868094	DOWN	Unknown protein
9	GPBD4_Control_Vs_GPBD4_Stressed	Aradu.1R2ZD	Aradu.A03	Aradu.A03:126770319-126771702	1.01338	4.77334	2.23583	5e-05	0.00868094	UP	uncharacterized protein LOC100820285 isoform X2 [Glycine max]%3B IPR005134 (Uncharacterised protein family UPF0114)
10	GPBD4_Control_Vs_GPBD4_Stressed	Aradu.8KH6E	Aradu.A03	Aradu.A03:122548203-122551352	1.77109	10.2454	2.53226	5e-05	0.00868094	UP	MADS-box family protein%3B IPR002100 (Transcription factor%2C MADS-box)%3B GO:0003677 (DNA binding)%2C GO:0046983 (protein dimerization activity)
11	GPBD4_Control_Vs_GPBD4_Stressed	Aradu.JRF6F	Aradu.A03	Aradu.A03:120894976-120896992	10.2235	2.07943	-2.29763	5e-05	0.00868094	DOWN	uncharacterized protein LOC100795477 [Glycine max]
12	GPBD4_Control_Vs_GPBD4_Stressed	Aradu.T4WFS	Aradu.A03	Aradu.A03:130306410-130308542	44.6836	8.53253	-2.3887	5e-05	0.00868094	DOWN	stress up-regulated Nod 19 protein%3B IPR011692 (Stress up-regulated Nod 19)
13	GPBD4_Control_Vs_GPBD4_Stressed	Aradu.YFQ3P	Aradu.A03	Aradu.A03:110319904-110321231	4.38232	17.7329	2.01666	5e-05	0.00868094	UP	NAC domain containing protein 102%3B IPR003441 (NAC domain)%3B GO:0003677 (DNA binding)
14	GPBD4_Control_Vs_GPBD4_Stressed	Aradu.56C76	Aradu.A04	Aradu.A04:10716984-10718721	1.03128	10.3655	3.32928	5e-05	0.00868094	UP	chalcone synthase [Glycine max]%3B IPR011141 (Polyketide synthase%2C type III)%2C IPR016039 (Thiolase-like)%3B GO:0003824 (catalytic activity)%2C GO:0008152 (metabolic process)%2C GO:0009058 (biosynthetic process)
15	GPBD4_Control_Vs_GPBD4_Stressed	Aradu.9BM9J	Aradu.A04	Aradu.A04:11054254-11056291	3.02906	12.3601	2.02874	5e-05	0.00868094	UP	chalcone synthase [Glycine max]%3B IPR011141 (Polyketide synthase%2C type III)%2C IPR016039 (Thiolase-like)%3B GO:0003824 (catalytic activity)%2C GO:0008152 (metabolic process)%2C GO:0009058 (biosynthetic process)
16	GPBD4_Control_Vs_GPBD4_Stressed	Aradu.ETY3A	Aradu.A04	Aradu.A04:11112722-11114706	1.03683	7.32358	2.82037	5e-05	0.00868094	UP	chalcone synthase [Glycine max]%3B IPR011141 (Polyketide synthase%2C type III)%2C IPR016039 (Thiolase-like)%3B GO:0003824 (catalytic activity)%2C GO:0008152 (metabolic process)%2C GO:0009058 (biosynthetic process)
17	GPBD4_Control_Vs_GPBD4_Stressed	Aradu.G80S0	Aradu.A04	Aradu.A04:10968648-10970160	1.01457	4.76319	2.23106	5e-05	0.00868094	UP	chalcone synthase [Glycine max]%3B IPR011141 (Polyketide synthase%2C type III)%2C IPR016039 (Thiolase-like)%3B GO:0003824 (catalytic activity)%2C GO:0008152 (metabolic process)%2C GO:0009058 (biosynthetic process)
18	GPBD4_Control_Vs_GPBD4_Stressed	Aradu.H9IK5	Aradu.A04	Aradu.A04:10764666-10766177	1.88342	10.9185	2.53534	5e-05	0.00868094	UP	chalcone synthase [Glycine max]%3B IPR011141 (Polyketide synthase%2C type III)%2C IPR016039 (Thiolase-like)%3B GO:0003824 (catalytic activity)%2C GO:0008152 (metabolic process)%2C GO:0009058 (biosynthetic process)
19	GPBD4_Control_Vs_GPBD4_Stressed	Aradu.K2677	Aradu.A04	Aradu.A04:10523115-10525012	1.20078	4.99943	2.05779	5e-05	0.00868094	UP	chalcone synthase [Glycine max]%3B IPR011141 (Polyketide synthase%2C type III)%2C IPR016039 (Thiolase-like)%3B GO:0003824 (catalytic activity)%2C GO:0008152 (metabolic process)%2C GO:0009058 (biosynthetic process)
20	GPBD4_Control_Vs_GPBD4_Stressed	Aradu.LZ0RH	Aradu.A04	Aradu.A04:10471621-10473114	1.71563	7.79099	2.18307	5e-05	0.00868094	UP	chalcone synthase [Glycine max]%3B IPR011141 (Polyketide synthase%2C type III)%2C IPR016039 (Thiolase-like)%3B GO:0003824 (catalytic activity)%2C GO:0008152 (metabolic process)%2C GO:0009058 (biosynthetic process)
21	GPBD4_Control_Vs_GPBD4_Stressed	Aradu.P2LIW	Aradu.A04	Aradu.A04:11109621-11111683	2.27128	11.2564	2.30917	5e-05	0.00868094	UP	chalcone synthase [Glycine max]%3B IPR011141 (Polyketide synthase%2C type III)%2C IPR016039 (Thiolase-like)%3B GO:0003824 (catalytic activity)%2C GO:0008152 (metabolic process)%2C GO:0009058 (biosynthetic process)
22	GPBD4_Control_Vs_GPBD4_Stressed	Aradu.SZ6Y0	Aradu.A04	Aradu.A04:3725385-3727628	508.9	86.3612	-2.55893	5e-05	0.00868094	DOWN	endo-1%2C3%3B 1%2C4-beta-D-glucanase-like [Glycine max]%3B IPR002925 (Dienelactone hydrolase)%3B GO:0016787 (hydrolase activity)
23	GPBD4_Control_Vs_GPBD4_Stressed	Aradu.WG391	Aradu.A04	Aradu.A04:120481456-120482541	14.8134	75.5892	2.35128	5e-05	0.00868094	UP	Unknown protein
24	GPBD4_Control_Vs_GPBD4_Stressed	Aradu.ZWT01	Aradu.A04	Aradu.A04:10723333-10725328	2.00196	12.1846	2.60557	5e-05	0.00868094	UP	chalcone synthase [Glycine max]%3B IPR011141 (Polyketide synthase%2C type III)%2C IPR016039 (Thiolase-like)%3B GO:0003824 (catalytic activity)%2C GO:0008152 (metabolic process)%2C GO:0009058 (biosynthetic process)
25	GPBD4_Control_Vs_GPBD4_Stressed	Aradu.71JL3	Aradu.A05	Aradu.A05:35182960-35184274	4.92285	20.679	2.0706	5e-05	0.00868094	UP	thioredoxin 2%3B IPR005746 (Thioredoxin)%2C IPR012336 (Thioredoxin-like fold)%3B GO:0006662 (glycerol ether metabolic process)%2C GO:0015035 (protein disulfide oxidoreductase activity)%2C GO:0045454 (cell redox homeostasis)
26	GPBD4_Control_Vs_GPBD4_Stressed	Aradu.8J00F	Aradu.A05	Aradu.A05:7170154-7172055	3.20731	12.9425	2.01268	5e-05	0.00868094	UP	Cytochrome P450 superfamily protein%3B IPR001128 (Cytochrome P450)%3B GO:0005506 (iron ion binding)%2C GO:0020037 (heme binding)%2C GO:0055114 (oxidation-reduction process)
27	GPBD4_Control_Vs_GPBD4_Stressed	Aradu.94LVA	Aradu.A05	Aradu.A05:106103999-106108502	18.6576	3.58721	-2.37883	5e-05	0.00868094	DOWN	F-box protein PP2-A13%3B IPR001810 (F-box domain)%2C IPR025886 (Phloem protein 2-like)%3B GO:0005515 (protein binding)
28	GPBD4_Control_Vs_GPBD4_Stressed	Aradu.80YRY	Aradu.A06	Aradu.A06:91252931-91254915	1.7644	12.3856	2.81141	5e-05	0.00868094	UP	flowering locus protein T%3B IPR008914 (Phosphatidylethanolamine-binding protein PEBP)
29	GPBD4_Control_Vs_GPBD4_Stressed	Aradu.D4J1F	Aradu.A06	Aradu.A06:95636386-95639209	57.2871	400.854	2.80679	5e-05	0.00868094	UP	Glycerophosphodiester phosphodiesterase GDE1 n%3D2 Tax%3DTriticeae RepID%3DM8BLH1_AEGTA%3B IPR004129 (Glycerophosphoryl diester phosphodiesterase)%3B GO:0006071 (glycerol metabolic process)%2C GO:0006629 (lipid metabolic process)%2C GO:0008081 (phosphoric diester hydrolase activity)%2C GO:0008889 (glycerophosphodiester phosphodiesterase activity)
30	GPBD4_Control_Vs_GPBD4_Stressed	Aradu.DV7BB	Aradu.A06	Aradu.A06:5744298-5744781	2.45847	9.94429	2.01611	0.0002	0.0255376	UP	protein NIM1-INTERACTING 1-like isoform X2 [Glycine max]
31	GPBD4_Control_Vs_GPBD4_Stressed	Aradu.JM7KB	Aradu.A06	Aradu.A06:7070983-7073818	2.63654	13.65	2.37219	5e-05	0.00868094	UP	glycerol-3-phosphate acyltransferase 2%3B IPR002123 (Phospholipid/glycerol acyltransferase)%3B GO:0008152 (metabolic process)
32	GPBD4_Control_Vs_GPBD4_Stressed	Aradu.NI3N5	Aradu.A06	Aradu.A06:111095155-111099698	2.2721	15.3553	2.75664	5e-05	0.00868094	UP	Lipin family protein%3B IPR007651 (Lipin%2C N-terminal)%2C IPR013209 (LNS2%2C Lipin/Ned1/Smp2)%2C IPR023214 (HAD-like domain)
33	GPBD4_Control_Vs_GPBD4_Stressed	Aradu.QPP4F	Aradu.A06	Aradu.A06:8823221-8825659	6.52115	1.56803	-2.05618	0.0001	0.0150831	DOWN	Flavin-containing monooxygenase family protein%3B IPR013027 (FAD-dependent pyridine nucleotide-disulphide oxidoreductase)%3B GO:0016491 (oxidoreductase activity)%2C GO:0055114 (oxidation-reduction process)
34	GPBD4_Control_Vs_GPBD4_Stressed	Aradu.YT3QV	Aradu.A06	Aradu.A06:96849201-96850871	11.3405	1.89138	-2.58398	5e-05	0.00868094	DOWN	uncharacterized protein LOC100526959 isoform X4 [Glycine max]
35	GPBD4_Control_Vs_GPBD4_Stressed	Aradu.Z6NV1	Aradu.A06	Aradu.A06:16177566-16178727	4.79939	22.6817	2.24061	5e-05	0.00868094	UP	phosphate transporter 1%3B 7%3B IPR005828 (General substrate transporter)%2C IPR016196 (Major facilitator superfamily domain%2C general substrate transporter)%3B GO:0016021 (integral component of membrane)%2C GO:0022857 (transmembrane transporter activity)%2C GO:0055085 (transmembrane transport)
36	GPBD4_Control_Vs_GPBD4_Stressed	Aradu.JJU8Z	Aradu.A07	Aradu.A07:6738494-6741269	5.59843	30.0397	2.42378	5e-05	0.00868094	UP	receptor like protein 35%3B IPR001611 (Leucine-rich repeat)%2C IPR003591 (Leucine-rich repeat%2C typical subtype)%2C IPR013210 (Leucine-rich repeat-containing N-terminal%2C type 2)%3B GO:0005515 (protein binding)
37	GPBD4_Control_Vs_GPBD4_Stressed	Aradu.S14WF	Aradu.A07	Aradu.A07:60019109-60023241	2.88532	11.6556	2.01422	5e-05	0.00868094	UP	Membrane transport protein-like n%3D2 Tax%3DOryza sativa subsp. japonica RepID%3DQ6H4F0_ORYSJ%3B IPR011701 (Major facilitator superfamily)%2C IPR016196 (Major facilitator superfamily domain%2C general substrate transporter)%3B GO:0016021 (integral component of membrane)%2C GO:0055085 (transmembrane transport)
38	GPBD4_Control_Vs_GPBD4_Stressed	Aradu.XLV7R	Aradu.A07	Aradu.A07:1311373-1312674	1.0384	5.31483	2.35566	5e-05	0.00868094	UP	Heavy metal transport/detoxification superfamily protein%2C putative n%3D1 Tax%3DTheobroma cacao RepID%3DUPI00042B042A
39	GPBD4_Control_Vs_GPBD4_Stressed	Aradu.348PZ	Aradu.A08	Aradu.A08:17251361-17254597	7.70863	1.47185	-2.38884	5e-05	0.00868094	DOWN	branched-chain amino acid transaminase 2%3B IPR001544 (Aminotransferase%2C class IV)%3B GO:0003824 (catalytic activity)%2C GO:0004084 (branched-chain-amino-acid transaminase activity)%2C GO:0008152 (metabolic process)%2C GO:0009081 (branched-chain amino acid metabolic process)
40	GPBD4_Control_Vs_GPBD4_Stressed	Aradu.4M6CF	Aradu.A08	Aradu.A08:2968197-2968998	1.35011	10.1833	2.91506	5e-05	0.00868094	UP	syringolide-induced protein 14-1-1 [Glycine max]
41	GPBD4_Control_Vs_GPBD4_Stressed	Aradu.90BJM	Aradu.A08	Aradu.A08:27990487-27992854	1.67843	7.74836	2.20678	5e-05	0.00868094	UP	fatty acyl-CoA reductase%3B IPR016040 (NAD(P)-binding domain)%2C IPR026055 (Fatty acyl-CoA reductase)%3B GO:0080019 (fatty-acyl-CoA reductase (alcohol-forming) activity)
42	GPBD4_Control_Vs_GPBD4_Stressed	Aradu.G3AR6	Aradu.A08	Aradu.A08:4984857-4986281	3.76806	24.7524	2.71567	5e-05	0.00868094	UP	2%2C3-diketo-5-methylthio-1-phosphopentane phosphatase%3B IPR006383 (HAD-superfamily hydrolase%2C subfamily IB%2C PSPase-like)%2C IPR023214 (HAD-like domain)%3B GO:0008152 (metabolic process)%2C GO:0016791 (phosphatase activity)
43	GPBD4_Control_Vs_GPBD4_Stressed	Aradu.UXN6T	Aradu.A08	Aradu.A08:46083445-46085088	5.22223	31.2416	2.58073	5e-05	0.00868094	UP	NAC domain protein%2C%3B IPR003441 (NAC domain)%3B GO:0003677 (DNA binding)
44	GPBD4_Control_Vs_GPBD4_Stressed	Aradu.78K64	Aradu.A09	Aradu.A09:8043188-8046037	1.57212	8.89614	2.50047	5e-05	0.00868094	UP	blue copper protein-like [Glycine max]%3B IPR008972 (Cupredoxin)%3B GO:0005507 (copper ion binding)%2C GO:0009055 (electron carrier activity)
45	GPBD4_Control_Vs_GPBD4_Stressed	Aradu.KSI0H	Aradu.A09	Aradu.A09:28600992-28611731	3.9864	23.6964	2.57151	5e-05	0.00868094	UP	phospholipase D P2%3B IPR011993 (Pleckstrin homology-like domain)%2C IPR015679 (Phospholipase D family)%2C IPR025202 (Phospholipase D-like domain)%3B GO:0003824 (catalytic activity)%2C GO:0008152 (metabolic process)
46	GPBD4_Control_Vs_GPBD4_Stressed	Aradu.SB4BD	Aradu.A09	Aradu.A09:115676012-115677553	7.17608	34.8839	2.28129	5e-05	0.00868094	UP	chromodomain-helicase-DNA-binding protein 1-like isoform X2 [Glycine max]%3B IPR001650 (Helicase%2C C-terminal)%2C IPR027417 (P-loop containing nucleoside triphosphate hydrolase)%3B GO:0003676 (nucleic acid binding)%2C GO:0004386 (helicase activity)%2C GO:0005524 (ATP binding)
47	GPBD4_Control_Vs_GPBD4_Stressed	Aradu.35GJA	Aradu.A10	Aradu.A10:107102302-107106178	12.7174	65.3108	2.36052	5e-05	0.00868094	UP	unknown protein%3B FUNCTIONS IN: molecular_function unknown%3B LOCATED IN: chloroplast
48	GPBD4_Control_Vs_GPBD4_Stressed	Aradu.B7WMP	Aradu.A10	Aradu.A10:75653947-75655893	3.10136	13.1613	2.08533	0.00105	0.0945509	UP	WRKY family transcription factor%3B IPR003657 (DNA-binding WRKY)%3B GO:0003700 (sequence-specific DNA binding transcription factor activity)%2C GO:0043565 (sequence-specific DNA binding)
49	GPBD4_Control_Vs_GPBD4_Stressed	Aradu.G0NJW	Aradu.A10	Aradu.A10:73499322-73502393	4.93235	31.8919	2.69284	5e-05	0.00868094	UP	flowering locus protein T%3B IPR008914 (Phosphatidylethanolamine-binding protein PEBP)
50	GPBD4_Control_Vs_GPBD4_Stressed	Aradu.Q0ZLX	Aradu.A10	Aradu.A10:66035866-66051145	10.3681	41.5772	2.00364	0.00345	0.210782	UP	2-oxoglutarate (2OG) and Fe(II)-dependent oxygenase superfamily protein%3B IPR005123 (Oxoglutarate/iron-dependent dioxygenase)%2C IPR026992 (Non-haem dioxygenase N-terminal domain)%2C IPR027443 (Isopenicillin N synthase-like)%3B GO:0016491 (oxidoreductase activity)%2C GO:0055114 (oxidation-reduction process)
51	GPBD4_Control_Vs_GPBD4_Stressed	Araip.BH5Q5	Araip.B01	Araip.B01:21713792-21716030	3.00111	12.0294	2.00299	5e-05	0.00901207	UP	Cytochrome P450 superfamily protein%3B IPR001128 (Cytochrome P450)%3B GO:0005506 (iron ion binding)%2C GO:0020037 (heme binding)%2C GO:0055114 (oxidation-reduction process)
52	GPBD4_Control_Vs_GPBD4_Stressed	Araip.I4CFI	Araip.B01	Araip.B01:12863456-12867654	24.5913	99.0264	2.00967	5e-05	0.00901207	UP	jasmonic acid carboxyl methyltransferase%3B IPR005299 (SAM dependent carboxyl methyltransferase)%3B GO:0008168 (methyltransferase activity)
53	GPBD4_Control_Vs_GPBD4_Stressed	Araip.3G35C	Araip.B02	Araip.B02:64342636-64343427	1.79755	7.43888	2.04905	0.0004	0.0464622	UP	transcription factor RADIALIS-like [Glycine max]%3B IPR009057 (Homeodomain-like)%3B GO:0003677 (DNA binding)%2C GO:0003682 (chromatin binding)
54	GPBD4_Control_Vs_GPBD4_Stressed	Araip.B9V1J	Araip.B02	Araip.B02:98597502-98598793	5.75676	1.09934	-2.38862	5e-05	0.00901207	DOWN	uncharacterized protein LOC100791441 [Glycine max]
55	GPBD4_Control_Vs_GPBD4_Stressed	Araip.G779L	Araip.B02	Araip.B02:98336972-98341374	1.71986	21.1492	3.62024	5e-05	0.00901207	UP	SPX domain gene 3%3B IPR004331 (SPX%2C N-terminal)
56	GPBD4_Control_Vs_GPBD4_Stressed	Araip.Q6KXG	Araip.B02	Araip.B02:61991543-62008328	21.3442	112.189	2.39402	5e-05	0.00901207	UP	expansin 11%3B IPR009009 (RlpA-like double-psi beta-barrel domain)
57	GPBD4_Control_Vs_GPBD4_Stressed	Araip.2G7N3	Araip.B03	Araip.B03:121519566-121521401	12.067	2.15268	-2.48686	5e-05	0.00901207	DOWN	uncharacterized protein LOC100795477 [Glycine max]
58	GPBD4_Control_Vs_GPBD4_Stressed	Araip.8NR3H	Araip.B03	Araip.B03:111878869-111880200	4.21172	17.0892	2.0206	5e-05	0.00901207	UP	NAC domain containing protein 102%3B IPR003441 (NAC domain)%3B GO:0003677 (DNA binding)
59	GPBD4_Control_Vs_GPBD4_Stressed	Araip.8W42M	Araip.B03	Araip.B03:131294135-131296492	49.2305	9.25681	-2.41097	5e-05	0.00901207	DOWN	stress up-regulated Nod 19 protein%3B IPR011692 (Stress up-regulated Nod 19)
60	GPBD4_Control_Vs_GPBD4_Stressed	Araip.F0RXE	Araip.B03	Araip.B03:123179115-123182258	1.71969	10.1957	2.56774	5e-05	0.00901207	UP	MADS-box family protein%3B IPR002100 (Transcription factor%2C MADS-box)%3B GO:0003677 (DNA binding)%2C GO:0046983 (protein dimerization activity)
61	GPBD4_Control_Vs_GPBD4_Stressed	Araip.62EH4	Araip.B04	Araip.B04:12804843-12806649	1.05313	6.6027	2.64837	5e-05	0.00901207	UP	chalcone synthase [Glycine max]%3B IPR011141 (Polyketide synthase%2C type III)%2C IPR016039 (Thiolase-like)%3B GO:0003824 (catalytic activity)%2C GO:0008152 (metabolic process)%2C GO:0009058 (biosynthetic process)
62	GPBD4_Control_Vs_GPBD4_Stressed	Araip.BU4FE	Araip.B04	Araip.B04:12288419-12289217	1.4562	7.7178	2.40598	0.00055	0.0577279	UP	chalcone synthase [Glycine max]%3B IPR016039 (Thiolase-like)%3B GO:0003824 (catalytic activity)%2C GO:0008152 (metabolic process)%2C GO:0009058 (biosynthetic process)
63	GPBD4_Control_Vs_GPBD4_Stressed	Araip.THJ4F	Araip.B04	Araip.B04:12276364-12277327	1.04795	11.3779	3.44058	5e-05	0.00901207	UP	chalcone synthase [Glycine max]%3B IPR016039 (Thiolase-like)%3B GO:0003824 (catalytic activity)%2C GO:0008152 (metabolic process)%2C GO:0009058 (biosynthetic process)
64	GPBD4_Control_Vs_GPBD4_Stressed	Araip.TTM09	Araip.B04	Araip.B04:12733385-12735343	1.52028	6.5931	2.11662	5e-05	0.00901207	UP	chalcone synthase [Glycine max]%3B IPR011141 (Polyketide synthase%2C type III)%2C IPR016039 (Thiolase-like)%3B GO:0003824 (catalytic activity)%2C GO:0008152 (metabolic process)%2C GO:0009058 (biosynthetic process)
65	GPBD4_Control_Vs_GPBD4_Stressed	Araip.V9QDS	Araip.B04	Araip.B04:12279739-12280621	2.81704	19.8163	2.81443	5e-05	0.00901207	UP	chalcone synthase [Glycine max]%3B IPR016039 (Thiolase-like)%3B GO:0003824 (catalytic activity)%2C GO:0008152 (metabolic process)%2C GO:0009058 (biosynthetic process)
66	GPBD4_Control_Vs_GPBD4_Stressed	Araip.X9JIK	Araip.B04	Araip.B04:5003065-5005684	496.325	85.1271	-2.54359	5e-05	0.00901207	DOWN	endo-1%2C3%3B 1%2C4-beta-D-glucanase-like [Glycine max]%3B IPR002925 (Dienelactone hydrolase)%3B GO:0016787 (hydrolase activity)
67	GPBD4_Control_Vs_GPBD4_Stressed	Araip.Z5UEI	Araip.B04	Araip.B04:12285746-12286918	4.4863	26.2518	2.54882	5e-05	0.00901207	UP	chalcone synthase [Glycine max]%3B IPR011141 (Polyketide synthase%2C type III)%2C IPR016039 (Thiolase-like)%3B GO:0003824 (catalytic activity)%2C GO:0008152 (metabolic process)%2C GO:0009058 (biosynthetic process)
68	GPBD4_Control_Vs_GPBD4_Stressed	Araip.G17U9	Araip.B05	Araip.B05:105003095-105004813	4.87417	21.1928	2.12035	5e-05	0.00901207	UP	Protein of unknown function (DUF1262)%3B IPR010683 (Protein of unknown function DUF1262)
69	GPBD4_Control_Vs_GPBD4_Stressed	Araip.V9CZ9	Araip.B05	Araip.B05:146363646-146368435	14.8325	2.78066	-2.41526	5e-05	0.00901207	DOWN	F-box protein PP2-A13%3B IPR001810 (F-box domain)%2C IPR025886 (Phloem protein 2-like)%3B GO:0005515 (protein binding)
70	GPBD4_Control_Vs_GPBD4_Stressed	Araip.Z394L	Araip.B05	Araip.B05:31969366-31970660	4.76515	19.9332	2.06458	5e-05	0.00901207	UP	thioredoxin 2%3B IPR005746 (Thioredoxin)%2C IPR012336 (Thioredoxin-like fold)%3B GO:0006662 (glycerol ether metabolic process)%2C GO:0015035 (protein disulfide oxidoreductase activity)%2C GO:0045454 (cell redox homeostasis)
71	GPBD4_Control_Vs_GPBD4_Stressed	Araip.AAR28	Araip.B06	Araip.B06:135953744-135957996	2.39456	16.9207	2.82096	5e-05	0.00901207	UP	Lipin family protein%3B IPR007651 (Lipin%2C N-terminal)%2C IPR013209 (LNS2%2C Lipin/Ned1/Smp2)%2C IPR023214 (HAD-like domain)
72	GPBD4_Control_Vs_GPBD4_Stressed	Araip.BUP6F	Araip.B06	Araip.B06:1148893-1149271	1.78629	7.95373	2.15467	0.0003	0.0375144	UP	ethylene-responsive transcription factor 1B%3B IPR016177 (DNA-binding domain)%3B GO:0003677 (DNA binding)%2C GO:0003700 (sequence-specific DNA binding transcription factor activity)
73	GPBD4_Control_Vs_GPBD4_Stressed	Araip.L7Z6B	Araip.B06	Araip.B06:118760899-118763740	63.8548	440.828	2.78735	5e-05	0.00901207	UP	Glycerophosphodiester phosphodiesterase GDE1 n%3D2 Tax%3DTriticeae RepID%3DM8BLH1_AEGTA%3B IPR004129 (Glycerophosphoryl diester phosphodiesterase)%3B GO:0006071 (glycerol metabolic process)%2C GO:0006629 (lipid metabolic process)%2C GO:0008081 (phosphoric diester hydrolase activity)%2C GO:0008889 (glycerophosphodiester phosphodiesterase activity)
74	GPBD4_Control_Vs_GPBD4_Stressed	Araip.M7DV0	Araip.B06	Araip.B06:1127911-1130172	4.05969	19.2958	2.24885	5e-05	0.00901207	UP	phosphate transporter 1%3B 4%3B IPR005828 (General substrate transporter)%2C IPR016196 (Major facilitator superfamily domain%2C general substrate transporter)%3B GO:0016021 (integral component of membrane)%2C GO:0022857 (transmembrane transporter activity)%2C GO:0055085 (transmembrane transport)
75	GPBD4_Control_Vs_GPBD4_Stressed	Araip.QM8AJ	Araip.B06	Araip.B06:9525969-9528766	2.80987	13.4135	2.25511	5e-05	0.00901207	UP	glycerol-3-phosphate acyltransferase 2%3B IPR002123 (Phospholipid/glycerol acyltransferase)%3B GO:0008152 (metabolic process)
76	GPBD4_Control_Vs_GPBD4_Stressed	Araip.USK6N	Araip.B06	Araip.B06:119919123-119921003	9.96915	1.99595	-2.3204	5e-05	0.00901207	DOWN	uncharacterized protein LOC100526959 isoform X4 [Glycine max]
77	GPBD4_Control_Vs_GPBD4_Stressed	Araip.V23ZE	Araip.B06	Araip.B06:114073412-114074858	1.11008	8.90554	3.00404	5e-05	0.00901207	UP	flowering locus protein T%3B IPR008914 (Phosphatidylethanolamine-binding protein PEBP)
78	GPBD4_Control_Vs_GPBD4_Stressed	Araip.ZJ9GZ	Araip.B06	Araip.B06:113909657-113913869	8.93093	53.3267	2.57798	5e-05	0.00901207	UP	flowering locus protein T%3B IPR008914 (Phosphatidylethanolamine-binding protein PEBP)
79	GPBD4_Control_Vs_GPBD4_Stressed	Araip.826U2	Araip.B07	Araip.B07:52047578-52052194	2.50449	10.3034	2.04053	5e-05	0.00901207	UP	Membrane transport protein-like n%3D2 Tax%3DOryza sativa subsp. japonica RepID%3DQ6H4F0_ORYSJ%3B IPR011701 (Major facilitator superfamily)%2C IPR016196 (Major facilitator superfamily domain%2C general substrate transporter)%3B GO:0016021 (integral component of membrane)%2C GO:0055085 (transmembrane transport)
80	GPBD4_Control_Vs_GPBD4_Stressed	Araip.C9NM5	Araip.B07	Araip.B07:6313551-6317294	2.33779	15.0693	2.6884	5e-05	0.00901207	UP	receptor like protein 35%3B IPR003591 (Leucine-rich repeat%2C typical subtype)%2C IPR013210 (Leucine-rich repeat-containing N-terminal%2C type 2)
81	GPBD4_Control_Vs_GPBD4_Stressed	Araip.DQ8EI	Araip.B07	Araip.B07:125210401-125213633	10.419	2.04218	-2.35103	5e-05	0.00901207	DOWN	branched-chain amino acid transaminase 2%3B IPR001544 (Aminotransferase%2C class IV)%3B GO:0003824 (catalytic activity)%2C GO:0004084 (branched-chain-amino-acid transaminase activity)%2C GO:0008152 (metabolic process)%2C GO:0009081 (branched-chain amino acid metabolic process)
82	GPBD4_Control_Vs_GPBD4_Stressed	Araip.707XL	Araip.B08	Araip.B08:8794354-8794639	89.1165	18.6692	-2.25503	5e-05	0.00901207	DOWN	wound-responsive family protein%3B IPR022251 (Protein of unknown function wound-induced)
83	GPBD4_Control_Vs_GPBD4_Stressed	Araip.D83BQ	Araip.B08	Araip.B08:5795473-5796454	4.24007	21.7973	2.36199	5e-05	0.00901207	UP	F-box family protein%3B IPR001810 (F-box domain)%3B GO:0005515 (protein binding)
84	GPBD4_Control_Vs_GPBD4_Stressed	Araip.I6LH9	Araip.B08	Araip.B08:126952889-126954575	5.10336	30.3384	2.57163	5e-05	0.00901207	UP	NAC domain protein%2C%3B IPR003441 (NAC domain)%3B GO:0003677 (DNA binding)
85	GPBD4_Control_Vs_GPBD4_Stressed	Araip.MC1F8	Araip.B08	Araip.B08:1084602-1087307	3.20351	22.7043	2.82524	5e-05	0.00901207	UP	2%2C3-diketo-5-methylthio-1-phosphopentane phosphatase%3B IPR006383 (HAD-superfamily hydrolase%2C subfamily IB%2C PSPase-like)%2C IPR023214 (HAD-like domain)%3B GO:0008152 (metabolic process)%2C GO:0016791 (phosphatase activity)
86	GPBD4_Control_Vs_GPBD4_Stressed	Araip.QK1BG	Araip.B09	Araip.B09:34925648-34934957	3.92446	23.4109	2.57661	5e-05	0.00901207	UP	phospholipase D P2%3B IPR011993 (Pleckstrin homology-like domain)%2C IPR015679 (Phospholipase D family)%2C IPR025202 (Phospholipase D-like domain)%3B GO:0003824 (catalytic activity)%2C GO:0008152 (metabolic process)
87	GPBD4_Control_Vs_GPBD4_Stressed	Araip.JU47Y	Araip.B10	Araip.B10:133877920-133882054	12.4527	63.7383	2.3557	5e-05	0.00901207	UP	unknown protein%3B FUNCTIONS IN: molecular_function unknown%3B LOCATED IN: chloroplast
88	ICGV13208_Control_Vs_ICGV13208_Stressed	Aradu.0FG6K	Aradu.A01	Aradu.A01:91970880-91972980	1.11526	6.4578	2.53367	5e-05	0.00766242	UP	glutamate receptor 2.5%3B IPR001320 (Ionotropic glutamate receptor)%2C IPR001638 (Extracellular solute-binding protein%2C family 3)%3B GO:0004970 (ionotropic glutamate receptor activity)%2C GO:0005215 (transporter activity)%2C GO:0005234 (extracellular-glutamate-gated ion channel activity)%2C GO:0006810 (transport)%2C GO:0016020 (membrane)
89	ICGV13208_Control_Vs_ICGV13208_Stressed	Aradu.1Z30Z	Aradu.A01	Aradu.A01:7434942-7437343	9.15537	1.92918	-2.24663	0.0002	0.0221751	DOWN	Cytochrome P450 superfamily protein%3B IPR001128 (Cytochrome P450)%3B GO:0005506 (iron ion binding)%2C GO:0020037 (heme binding)%2C GO:0055114 (oxidation-reduction process)
90	ICGV13208_Control_Vs_ICGV13208_Stressed	Aradu.25DKA	Aradu.A01	Aradu.A01:10832255-10834390	4.38715	24.7732	2.49742	5e-05	0.00766242	UP	Bifunctional inhibitor/lipid-transfer protein/seed storage 2S albumin superfamily protein%3B IPR016140 (Bifunctional inhibitor/plant lipid transfer protein/seed storage helical domain)
91	ICGV13208_Control_Vs_ICGV13208_Stressed	Aradu.29PYU	Aradu.A01	Aradu.A01:93245545-93245881	1.87236	7.64385	2.02944	0.0057	0.234832	UP	unknown protein
92	ICGV13208_Control_Vs_ICGV13208_Stressed	Aradu.CYG6N	Aradu.A01	Aradu.A01:72344115-72344559	63.1323	257.45	2.02784	5e-05	0.00766242	UP	Gibberellin-regulated family protein%3B IPR003854 (Gibberellin regulated protein)
93	ICGV13208_Control_Vs_ICGV13208_Stressed	Aradu.DDF9B	Aradu.A01	Aradu.A01:97616567-97617008	1.52794	9.28923	2.60397	0.0003	0.0298264	UP	hypothetical protein
94	ICGV13208_Control_Vs_ICGV13208_Stressed	Aradu.GS29Q	Aradu.A01	Aradu.A01:8220588-8223847	12.316	71.2521	2.5324	5e-05	0.00766242	UP	kunitz trypsin inhibitor 1%3B IPR002160 (Proteinase inhibitor I3%2C Kunitz legume)%3B GO:0004866 (endopeptidase inhibitor activity)
95	ICGV13208_Control_Vs_ICGV13208_Stressed	Aradu.JM7T7	Aradu.A01	Aradu.A01:102945673-102948926	4.16786	17.0471	2.03215	0.00045	0.0405506	UP	2-oxoglutarate (2OG) and Fe(II)-dependent oxygenase superfamily protein%3B IPR005123 (Oxoglutarate/iron-dependent dioxygenase)%2C IPR026992 (Non-haem dioxygenase N-terminal domain)%2C IPR027443 (Isopenicillin N synthase-like)%3B GO:0016491 (oxidoreductase activity)%2C GO:0055114 (oxidation-reduction process)
96	ICGV13208_Control_Vs_ICGV13208_Stressed	Aradu.ML6KB	Aradu.A01	Aradu.A01:92678519-92682300	1.15487	5.25936	2.18716	0.00045	0.0405506	UP	serine carboxypeptidase-like 22%3B IPR001563 (Peptidase S10%2C serine carboxypeptidase)%3B GO:0004185 (serine-type carboxypeptidase activity)%2C GO:0006508 (proteolysis)
97	ICGV13208_Control_Vs_ICGV13208_Stressed	Aradu.Q0PGE	Aradu.A01	Aradu.A01:99595475-99596621	9.5483	2.00815	-2.24937	0.0001	0.0137486	DOWN	Outward rectifying potassium channel protein%3B IPR003280 (Two pore domain potassium channel)%2C IPR011992 (EF-hand domain pair)%3B GO:0005267 (potassium channel activity)%2C GO:0005509 (calcium ion binding)%2C GO:0016020 (membrane)%2C GO:0071805 (potassium ion transmembrane transport)
98	ICGV13208_Control_Vs_ICGV13208_Stressed	Aradu.Q7212	Aradu.A01	Aradu.A01:8277918-8278275	2.62395	13.0989	2.31963	0.0002	0.0221751	UP	isoflavone reductase homolog [Glycine max]%3B IPR008030 (NmrA-like)%2C IPR016040 (NAD(P)-binding domain)
99	ICGV13208_Control_Vs_ICGV13208_Stressed	Aradu.Y8Q46	Aradu.A01	Aradu.A01:99953507-99955322	7.56966	34.6748	2.19559	5e-05	0.00766242	UP	U-box domain-containing protein 35-like isoform X1 [Glycine max]%3B IPR014729 (Rossmann-like alpha/beta/alpha sandwich fold)%3B GO:0006950 (response to stress)
100	ICGV13208_Control_Vs_ICGV13208_Stressed	Aradu.ZI52D	Aradu.A01	Aradu.A01:91863821-91867440	15.1295	1.55643	-3.28106	5e-05	0.00766242	DOWN	1-deoxy-D-xylulose 5-phosphate synthase 1%3B IPR005477 (Deoxyxylulose-5-phosphate synthase)%2C IPR009014 (Transketolase%2C C-terminal/Pyruvate-ferredoxin oxidoreductase%2C domain II)%3B GO:0003824 (catalytic activity)%2C GO:0008152 (metabolic process)%2C GO:0008661 (1-deoxy-D-xylulose-5-phosphate synthase activity)%2C GO:0016114 (terpenoid biosynthetic process)
101	ICGV13208_Control_Vs_ICGV13208_Stressed	Aradu.97Y2Q	Aradu.A02	Aradu.A02:5119132-5122921	7.9128	48.0073	2.60099	5e-05	0.00766242	UP	O-methyltransferase 1%3B IPR016461 (Caffeate O-methyltransferase (COMT) family)%3B GO:0008168 (methyltransferase activity)%2C GO:0008171 (O-methyltransferase activity)%2C GO:0046983 (protein dimerization activity)
102	ICGV13208_Control_Vs_ICGV13208_Stressed	Aradu.B5CS7	Aradu.A02	Aradu.A02:85610210-85613696	1.4163	146.249	6.69015	5e-05	0.00766242	UP	SPX domain gene 3%3B IPR004331 (SPX%2C N-terminal)
103	ICGV13208_Control_Vs_ICGV13208_Stressed	Aradu.FEK42	Aradu.A02	Aradu.A02:5070320-5082785	1.85825	11.1483	2.5848	5e-05	0.00766242	UP	O-methyltransferase 1%3B IPR001077 (O-methyltransferase%2C family 2)%2C IPR012967 (Plant methyltransferase dimerisation)%3B GO:0008171 (O-methyltransferase activity)%2C GO:0046983 (protein dimerization activity)
104	ICGV13208_Control_Vs_ICGV13208_Stressed	Aradu.IR2XG	Aradu.A02	Aradu.A02:61359247-61368699	7.89559	32.404	2.03705	0.0002	0.0221751	UP	DERLIN-1%3B IPR007599 (Derlin)
105	ICGV13208_Control_Vs_ICGV13208_Stressed	Aradu.J3PLI	Aradu.A02	Aradu.A02:52364133-52371629	14.3534	302.953	4.39963	5e-05	0.00766242	UP	EG45-like domain containing protein-like [Glycine max]%3B IPR009009 (RlpA-like double-psi beta-barrel domain)
106	ICGV13208_Control_Vs_ICGV13208_Stressed	Aradu.X4SSF	Aradu.A02	Aradu.A02:60554771-60565423	1.50396	6.60316	2.13439	0.00025	0.026615	UP	purple acid phosphatase 16%3B IPR004843 (Calcineurin-like phosphoesterase domain%2C apaH type)%3B GO:0016787 (hydrolase activity)
107	ICGV13208_Control_Vs_ICGV13208_Stressed	Aradu.5474V	Aradu.A03	Aradu.A03:7591154-7592889	19.8294	118.836	2.58326	5e-05	0.00766242	UP	glucan endo-1%2C3-beta-glucosidase-like [Glycine max]%3B IPR000490 (Glycoside hydrolase%2C family 17)%2C IPR017853 (Glycoside hydrolase%2C superfamily)%3B GO:0005975 (carbohydrate metabolic process)
108	ICGV13208_Control_Vs_ICGV13208_Stressed	Aradu.63X21	Aradu.A03	Aradu.A03:129282462-129287010	20.5415	1.84009	-3.4807	5e-05	0.00766242	DOWN	ATP-binding ABC transporter%3B IPR013525 (ABC-2 type transporter)%2C IPR027417 (P-loop containing nucleoside triphosphate hydrolase)%3B GO:0000166 (nucleotide binding)%2C GO:0005524 (ATP binding)%2C GO:0016020 (membrane)%2C GO:0016887 (ATPase activity)%2C GO:0017111 (nucleoside-triphosphatase activity)
109	ICGV13208_Control_Vs_ICGV13208_Stressed	Aradu.Q3KFX	Aradu.A03	Aradu.A03:134165035-134166930	3.11896	14.6758	2.2343	0.0002	0.0221751	UP	Heavy metal transport/detoxification superfamily protein%3B IPR006121 (Heavy metal-associated domain%2C HMA)%3B GO:0030001 (metal ion transport)%2C GO:0046872 (metal ion binding)
110	ICGV13208_Control_Vs_ICGV13208_Stressed	Aradu.RSV1J	Aradu.A03	Aradu.A03:94865357-94868105	1.35614	7.0469	2.37748	5e-05	0.00766242	UP	cation/H+ exchanger 18%3B IPR006153 (Cation/H+ exchanger)%3B GO:0006812 (cation transport)%2C GO:0015299 (solute:hydrogen antiporter activity)%2C GO:0016021 (integral component of membrane)%2C GO:0055085 (transmembrane transport)
111	ICGV13208_Control_Vs_ICGV13208_Stressed	Aradu.S4DK6	Aradu.A03	Aradu.A03:24341601-24350966	1.98402	12.0799	2.60611	5e-05	0.00766242	UP	receptor-like serine/threonine kinase 2%3B IPR000742 (Epidermal growth factor-like domain)%2C IPR000858 (S-locus glycoprotein)%2C IPR001480 (Bulb-type lectin domain)%2C IPR003609 (Apple-like)%2C IPR011009 (Protein kinase-like domain)%2C IPR024171 (S-receptor-like serine/threonine-protein kinase)%3B GO:0004672 (protein kinase activity)%2C GO:0004674 (protein serine/threonine kinase activity)%2C GO…
112	ICGV13208_Control_Vs_ICGV13208_Stressed	Aradu.T939V	Aradu.A03	Aradu.A03:109650218-109652915	7.38883	32.4054	2.13282	5e-05	0.00766242	UP	ammonium transporter 2%3B IPR001905 (Ammonium transporter)%2C IPR002229 (Blood group Rhesus C/E/D polypeptide)%2C IPR024041 (Ammonium transporter AmtB-like domain)%3B GO:0008519 (ammonium transmembrane transporter activity)%2C GO:0015696 (ammonium transport)%2C GO:0016020 (membrane)%2C GO:0072488 (ammonium transmembrane transport)
113	ICGV13208_Control_Vs_ICGV13208_Stressed	Aradu.XCA3M	Aradu.A03	Aradu.A03:120653489-120655299	99.114	603.082	2.60519	5e-05	0.00766242	UP	Cysteine proteinases superfamily protein%3B IPR013128 (Peptidase C1A)%3B GO:0006508 (proteolysis)%2C GO:0008234 (cysteine-type peptidase activity)
114	ICGV13208_Control_Vs_ICGV13208_Stressed	Aradu.Y1LYG	Aradu.A03	Aradu.A03:124434452-124440137	10.0148	43.5894	2.12185	5e-05	0.00766242	UP	probable nucleoredoxin 1-like isoform X1 [Glycine max]%3B IPR011424 (C1-like)%2C IPR012336 (Thioredoxin-like fold)%3B GO:0047134 (protein-disulfide reductase activity)%2C GO:0055114 (oxidation-reduction process)
115	ICGV13208_Control_Vs_ICGV13208_Stressed	Aradu.YA6PI	Aradu.A03	Aradu.A03:121033082-121038836	74.5751	15.5361	-2.26307	5e-05	0.00766242	DOWN	Regulator of chromosome condensation (RCC1) family protein%3B IPR009091 (Regulator of chromosome condensation 1/beta-lactamase-inhibitor protein II)
116	ICGV13208_Control_Vs_ICGV13208_Stressed	Aradu.YC5B5	Aradu.A03	Aradu.A03:8292184-8294622	12.7632	66.5928	2.38338	5e-05	0.00766242	UP	chalcone synthase [Glycine max]%3B IPR011141 (Polyketide synthase%2C type III)%2C IPR016039 (Thiolase-like)%3B GO:0003824 (catalytic activity)%2C GO:0008152 (metabolic process)%2C GO:0009058 (biosynthetic process)
117	ICGV13208_Control_Vs_ICGV13208_Stressed	Aradu.0L5CU	Aradu.A04	Aradu.A04:120366808-120367450	8.55389	34.5322	2.01329	0.0006	0.0504755	UP	Unknown protein
118	ICGV13208_Control_Vs_ICGV13208_Stressed	Aradu.48N80	Aradu.A04	Aradu.A04:56568364-56581263	2.59771	12.4277	2.25824	0.0002	0.0221751	UP	Seven transmembrane MLO family protein%3B IPR004326 (Mlo-related protein)%3B GO:0006952 (defense response)%2C GO:0016021 (integral component of membrane)
119	ICGV13208_Control_Vs_ICGV13208_Stressed	Aradu.5F6FU	Aradu.A04	Aradu.A04:20551548-20554616	11.7126	52.2306	2.15684	5e-05	0.00766242	UP	Cytochrome P450 superfamily protein%3B IPR001128 (Cytochrome P450)%3B GO:0005506 (iron ion binding)%2C GO:0020037 (heme binding)%2C GO:0055114 (oxidation-reduction process)
120	ICGV13208_Control_Vs_ICGV13208_Stressed	Aradu.FU9VU	Aradu.A04	Aradu.A04:118556743-118570784	1.35765	11.1106	3.03276	5e-05	0.00766242	UP	UDP-Glycosyltransferase superfamily protein%3B IPR002213 (UDP-glucuronosyl/UDP-glucosyltransferase)%3B GO:0008152 (metabolic process)
121	ICGV13208_Control_Vs_ICGV13208_Stressed	Aradu.P4T20	Aradu.A04	Aradu.A04:32792858-32793884	2.49044	26.1339	3.39145	5e-05	0.00766242	UP	Unknown protein
122	ICGV13208_Control_Vs_ICGV13208_Stressed	Aradu.PX4LZ	Aradu.A04	Aradu.A04:32788812-32789895	1.86055	17.2508	3.21286	0.00065	0.0526566	UP	Unknown protein
123	ICGV13208_Control_Vs_ICGV13208_Stressed	Aradu.SSV2N	Aradu.A04	Aradu.A04:56552966-56556953	2.54883	12.0294	2.23865	0.00035	0.0332846	UP	MLO-like protein 12-like [Glycine max]%3B IPR004326 (Mlo-related protein)%3B GO:0006952 (defense response)%2C GO:0016021 (integral component of membrane)
124	ICGV13208_Control_Vs_ICGV13208_Stressed	Aradu.W0CBF	Aradu.A04	Aradu.A04:120472065-120472977	32.0654	227.372	2.82596	5e-05	0.00766242	UP	uncharacterized protein LOC100817510 [Glycine max]
125	ICGV13208_Control_Vs_ICGV13208_Stressed	Aradu.0A8NK	Aradu.A05	Aradu.A05:10223105-10227504	4.52415	25.4031	2.48928	5e-05	0.00766242	UP	isoflavone reductase-like protein-like [Glycine max]%3B IPR008030 (NmrA-like)%2C IPR016040 (NAD(P)-binding domain)
126	ICGV13208_Control_Vs_ICGV13208_Stressed	Aradu.0I3GY	Aradu.A05	Aradu.A05:17897375-17900134	13.8223	71.8018	2.37702	5e-05	0.00766242	UP	Cytochrome P450 superfamily protein%3B IPR001128 (Cytochrome P450)%3B GO:0005506 (iron ion binding)%2C GO:0020037 (heme binding)%2C GO:0055114 (oxidation-reduction process)
127	ICGV13208_Control_Vs_ICGV13208_Stressed	Aradu.18NVF	Aradu.A05	Aradu.A05:103140260-103146682	2.82151	12.3213	2.12662	5e-05	0.00766242	UP	Protein kinase superfamily protein%3B IPR011009 (Protein kinase-like domain)%2C IPR013320 (Concanavalin A-like lectin/glucanase%2C subgroup)%3B GO:0004672 (protein kinase activity)%2C GO:0005524 (ATP binding)%2C GO:0006468 (protein phosphorylation)
128	ICGV13208_Control_Vs_ICGV13208_Stressed	Aradu.356M1	Aradu.A05	Aradu.A05:62854864-62857998	4.55071	27.9497	2.61867	5e-05	0.00766242	UP	ribonuclease 3%3B IPR001568 (Ribonuclease T2-like)%3B GO:0003723 (RNA binding)%2C GO:0033897 (ribonuclease T2 activity)
129	ICGV13208_Control_Vs_ICGV13208_Stressed	Aradu.4196P	Aradu.A05	Aradu.A05:3793198-3795221	46.9008	292.065	2.63861	5e-05	0.00766242	UP	Chitinase family protein%3B IPR016283 (Glycoside hydrolase%2C family 19)%2C IPR023346 (Lysozyme-like domain)%3B GO:0004568 (chitinase activity)%2C GO:0005975 (carbohydrate metabolic process)%2C GO:0006032 (chitin catabolic process)%2C GO:0016998 (cell wall macromolecule catabolic process)
130	ICGV13208_Control_Vs_ICGV13208_Stressed	Aradu.5K7BE	Aradu.A05	Aradu.A05:97210770-97214274	2.59571	11.8514	2.19086	5e-05	0.00766242	UP	purple acid phosphatase 17%3B IPR004843 (Calcineurin-like phosphoesterase domain%2C apaH type)%2C IPR024927 (Acid phosphatase%2C type 5)%3B GO:0003993 (acid phosphatase activity)%2C GO:0016787 (hydrolase activity)
131	ICGV13208_Control_Vs_ICGV13208_Stressed	Aradu.7FC0G	Aradu.A05	Aradu.A05:4583211-4584390	5.42595	22.9696	2.08178	0.0003	0.0298264	UP	receptor-like kinase
132	ICGV13208_Control_Vs_ICGV13208_Stressed	Aradu.8HL1Z	Aradu.A05	Aradu.A05:19878276-19878943	28.9734	2.74664	-3.39899	5e-05	0.00766242	DOWN	tryptophan synthase beta-subunit 2%3B IPR006654 (Tryptophan synthase%2C beta chain)%3B GO:0004834 (tryptophan synthase activity)%2C GO:0006568 (tryptophan metabolic process)
133	ICGV13208_Control_Vs_ICGV13208_Stressed	Aradu.9VB1R	Aradu.A05	Aradu.A05:99628140-99646876	2.62348	18.8987	2.84873	5e-05	0.00766242	UP	Oxidoreductase%2C zinc-binding dehydrogenase family protein%3B IPR002085 (Alcohol dehydrogenase superfamily%2C zinc-type)%2C IPR016040 (NAD(P)-binding domain)%2C IPR020843 (Polyketide synthase%2C enoylreductase)%3B GO:0008270 (zinc ion binding)%2C GO:0016491 (oxidoreductase activity)%2C GO:0055114 (oxidation-reduction process)
134	ICGV13208_Control_Vs_ICGV13208_Stressed	Aradu.9ZP9L	Aradu.A05	Aradu.A05:62744353-62746462	1.47728	8.37066	2.5024	5e-05	0.00766242	UP	ribonuclease 1%3B IPR001568 (Ribonuclease T2-like)%3B GO:0003723 (RNA binding)%2C GO:0033897 (ribonuclease T2 activity)
135	ICGV13208_Control_Vs_ICGV13208_Stressed	Aradu.DF8UA	Aradu.A05	Aradu.A05:103714090-103716490	14.3268	65.7644	2.1986	5e-05	0.00766242	UP	two-component response regulator-like APRR2-like isoform X2 [Glycine max]%3B IPR009057 (Homeodomain-like)%3B GO:0003677 (DNA binding)%2C GO:0003682 (chromatin binding)
136	ICGV13208_Control_Vs_ICGV13208_Stressed	Aradu.F529W	Aradu.A05	Aradu.A05:553978-568114	12.4545	1.8214	-2.77355	5e-05	0.00766242	DOWN	cinnamyl alcohol dehydrogenase 6%3B IPR002085 (Alcohol dehydrogenase superfamily%2C zinc-type)%2C IPR016040 (NAD(P)-binding domain)%2C IPR020843 (Polyketide synthase%2C enoylreductase)%3B GO:0008270 (zinc ion binding)%2C GO:0016491 (oxidoreductase activity)%2C GO:0055114 (oxidation-reduction process)
137	ICGV13208_Control_Vs_ICGV13208_Stressed	Aradu.IH2EE	Aradu.A05	Aradu.A05:19876896-19878236	30.5718	3.26193	-3.2284	5e-05	0.00766242	DOWN	tryptophan synthase beta chain%3B IPR006654 (Tryptophan synthase%2C beta chain)%3B GO:0004834 (tryptophan synthase activity)%2C GO:0006568 (tryptophan metabolic process)
138	ICGV13208_Control_Vs_ICGV13208_Stressed	Aradu.J4IUU	Aradu.A05	Aradu.A05:4890337-4891479	23.6809	5.3021	-2.15909	0.00015	0.018045	DOWN	jasmonate-zim-domain protein 1%3B IPR010399 (Tify)%2C IPR018467 (CO/COL/TOC1%2C conserved site)
139	ICGV13208_Control_Vs_ICGV13208_Stressed	Aradu.M62BY	Aradu.A05	Aradu.A05:88650688-88654638	12.2918	55.73	2.18076	5e-05	0.00766242	UP	caffeoyl-CoA 3-O-methyltransferase%3B IPR002935 (O-methyltransferase%2C family 3)%3B GO:0008171 (O-methyltransferase activity)
140	ICGV13208_Control_Vs_ICGV13208_Stressed	Aradu.M6RFF	Aradu.A05	Aradu.A05:106882207-106883662	4.81703	26.2613	2.44672	5e-05	0.00766242	UP	PAR1 protein%3B IPR009489 (PAR1)
141	ICGV13208_Control_Vs_ICGV13208_Stressed	Aradu.N1D5Q	Aradu.A05	Aradu.A05:66545643-66553221	4.78355	19.6749	2.04021	0.00025	0.026615	UP	ureide permease 1%3B IPR009834 (Ureide permease)
142	ICGV13208_Control_Vs_ICGV13208_Stressed	Aradu.RW1DA	Aradu.A05	Aradu.A05:107842704-107843313	2.43317	9.91253	2.02642	0.0014	0.0891111	UP	receptor-like protein kinase 2%3B IPR001611 (Leucine-rich repeat)%3B GO:0005515 (protein binding)
143	ICGV13208_Control_Vs_ICGV13208_Stressed	Aradu.U86RL	Aradu.A05	Aradu.A05:18488502-18490271	1.05036	4.25772	2.0192	0.00075	0.0578365	UP	12-oxophytodienoate reductase 2%3B IPR013785 (Aldolase-type TIM barrel)%3B GO:0003824 (catalytic activity)%2C GO:0010181 (FMN binding)%2C GO:0016491 (oxidoreductase activity)%2C GO:0055114 (oxidation-reduction process)
144	ICGV13208_Control_Vs_ICGV13208_Stressed	Aradu.V73WK	Aradu.A05	Aradu.A05:3763152-3764553	4.90864	36.1184	2.87934	5e-05	0.00766242	UP	acyl-CoA synthetase 5%3B IPR000873 (AMP-dependent synthetase/ligase)%2C IPR025110 (AMP-binding enzyme C-terminal domain)%3B GO:0003824 (catalytic activity)%2C GO:0008152 (metabolic process)
145	ICGV13208_Control_Vs_ICGV13208_Stressed	Aradu.Z6HVH	Aradu.A05	Aradu.A05:105297273-105300589	21.3768	86.4377	2.01562	5e-05	0.00766242	UP	probable 2-oxoglutarate/Fe(II)-dependent dioxygenase [Glycine max]%3B IPR002283 (Isopenicillin N synthase)%2C IPR026992 (Non-haem dioxygenase N-terminal domain)%2C IPR027443 (Isopenicillin N synthase-like)%3B GO:0005506 (iron ion binding)%2C GO:0016491 (oxidoreductase activity)%2C GO:0055114 (oxidation-reduction process)
146	ICGV13208_Control_Vs_ICGV13208_Stressed	Aradu.4AK3M	Aradu.A06	Aradu.A06:7928872-7931765	14.8407	2.54772	-2.54229	0.00015	0.018045	DOWN	dnaJ homolog subfamily C member 21 [Glycine max]%3B IPR001623 (DnaJ domain)
147	ICGV13208_Control_Vs_ICGV13208_Stressed	Aradu.4M072	Aradu.A06	Aradu.A06:3299907-3301413	8.83094	36	2.02736	5e-05	0.00766242	UP	Protein kinase superfamily protein%3B IPR011009 (Protein kinase-like domain)%3B GO:0004672 (protein kinase activity)%2C GO:0005524 (ATP binding)%2C GO:0006468 (protein phosphorylation)
148	ICGV13208_Control_Vs_ICGV13208_Stressed	Aradu.9K9IH	Aradu.A06	Aradu.A06:10166843-10167910	12.4456	53.3165	2.09895	5e-05	0.00766242	UP	transcription factor ORG2-like protein%3B IPR015660 (Achaete-scute transcription factor-related)%3B GO:0003677 (DNA binding)%2C GO:0046983 (protein dimerization activity)
149	ICGV13208_Control_Vs_ICGV13208_Stressed	Aradu.D4J1F	Aradu.A06	Aradu.A06:95636386-95639209	49.1722	523.566	3.41246	5e-05	0.00766242	UP	Glycerophosphodiester phosphodiesterase GDE1 n%3D2 Tax%3DTriticeae RepID%3DM8BLH1_AEGTA%3B IPR004129 (Glycerophosphoryl diester phosphodiesterase)%3B GO:0006071 (glycerol metabolic process)%2C GO:0006629 (lipid metabolic process)%2C GO:0008081 (phosphoric diester hydrolase activity)%2C GO:0008889 (glycerophosphodiester phosphodiesterase activity)
150	ICGV13208_Control_Vs_ICGV13208_Stressed	Aradu.DV7BB	Aradu.A06	Aradu.A06:5744298-5744781	2.22915	9.48534	2.08921	0.00135	0.0870804	UP	protein NIM1-INTERACTING 1-like isoform X2 [Glycine max]
151	ICGV13208_Control_Vs_ICGV13208_Stressed	Aradu.E740H	Aradu.A06	Aradu.A06:10984464-10984921	9.15506	42.5746	2.21735	0.0002	0.0221751	UP	heat shock transcription factor B3%3B IPR011991 (Winged helix-turn-helix DNA-binding domain)
152	ICGV13208_Control_Vs_ICGV13208_Stressed	Aradu.EE311	Aradu.A06	Aradu.A06:77202909-77208181	4.69393	19.1651	2.02962	0.00065	0.0526566	UP	1-aminocyclopropane-1-carboxylate oxidase-like protein%3B IPR027443 (Isopenicillin N synthase-like)
153	ICGV13208_Control_Vs_ICGV13208_Stressed	Aradu.ET296	Aradu.A06	Aradu.A06:108864036-108867587	1.91064	7.83175	2.03528	0.0003	0.0298264	UP	beta-fructofuranosidase%3B cell wall invertase I%3B fructosidase%3B IPR001362 (Glycoside hydrolase%2C family 32)%2C IPR008985 (Concanavalin A-like lectin/glucanases superfamily)%2C IPR023296 (Glycosyl hydrolase%2C five-bladed beta-propellor domain)%3B GO:0005975 (carbohydrate metabolic process)
154	ICGV13208_Control_Vs_ICGV13208_Stressed	Aradu.GVF2D	Aradu.A06	Aradu.A06:111034967-111040283	1.8857	8.0582	2.09536	0.0006	0.0504755	UP	alpha-amylase-like%3B IPR012850 (Alpha-amylase%2C C-terminal beta-sheet)%2C IPR013780 (Glycosyl hydrolase%2C family 13%2C all-beta)%2C IPR015902 (Glycoside hydrolase%2C family 13)%2C IPR017853 (Glycoside hydrolase%2C superfamily)%3B GO:0003824 (catalytic activity)%2C GO:0004556 (alpha-amylase activity)%2C GO:0005509 (calcium ion binding)%2C GO:0005975 (carbohydrate metabolic process)%2C GO:004316…
155	ICGV13208_Control_Vs_ICGV13208_Stressed	Aradu.H6NF4	Aradu.A06	Aradu.A06:3906704-3909296	1.04287	4.61525	2.14585	0.0012	0.080648	UP	aldo/keto reductase family oxidoreductase%3B IPR001395 (Aldo/keto reductase)%2C IPR023210 (NADP-dependent oxidoreductase domain)
156	ICGV13208_Control_Vs_ICGV13208_Stressed	Aradu.L3IQI	Aradu.A06	Aradu.A06:107759598-107761804	11.3811	1.22712	-3.21329	5e-05	0.00766242	DOWN	aldo/keto reductase family oxidoreductase%3B IPR001395 (Aldo/keto reductase)%2C IPR023210 (NADP-dependent oxidoreductase domain)%3B GO:0016491 (oxidoreductase activity)%2C GO:0055114 (oxidation-reduction process)
157	ICGV13208_Control_Vs_ICGV13208_Stressed	Aradu.NI3N5	Aradu.A06	Aradu.A06:111095155-111099698	2.19668	18.7514	3.0936	5e-05	0.00766242	UP	Lipin family protein%3B IPR007651 (Lipin%2C N-terminal)%2C IPR013209 (LNS2%2C Lipin/Ned1/Smp2)%2C IPR023214 (HAD-like domain)
158	ICGV13208_Control_Vs_ICGV13208_Stressed	Aradu.R3HWW	Aradu.A06	Aradu.A06:12945019-12957279	8.10965	45.2325	2.47965	5e-05	0.00766242	UP	Disease resistance-responsive (dirigent-like protein) family protein%3B IPR004265 (Plant disease resistance response protein)
159	ICGV13208_Control_Vs_ICGV13208_Stressed	Aradu.T5FHF	Aradu.A06	Aradu.A06:108878603-108881468	1.86491	10.3239	2.46881	5e-05	0.00766242	UP	beta-fructofuranosidase%3B cell wall invertase I%3B fructosidase%3B IPR001362 (Glycoside hydrolase%2C family 32)%2C IPR008985 (Concanavalin A-like lectin/glucanases superfamily)%2C IPR023296 (Glycosyl hydrolase%2C five-bladed beta-propellor domain)%3B GO:0005975 (carbohydrate metabolic process)
160	ICGV13208_Control_Vs_ICGV13208_Stressed	Aradu.WB4GB	Aradu.A06	Aradu.A06:93250792-93255394	2.03098	32.2481	3.98896	5e-05	0.00766242	UP	chalcone synthase-like [Glycine max]%3B IPR011141 (Polyketide synthase%2C type III)%2C IPR016039 (Thiolase-like)%3B GO:0003824 (catalytic activity)%2C GO:0008152 (metabolic process)%2C GO:0009058 (biosynthetic process)
161	ICGV13208_Control_Vs_ICGV13208_Stressed	Aradu.WS3DN	Aradu.A06	Aradu.A06:71790233-71791501	2.30183	11.8389	2.36268	5e-05	0.00766242	UP	NAC domain containing protein 90%3B IPR003441 (NAC domain)%3B GO:0003677 (DNA binding)
162	ICGV13208_Control_Vs_ICGV13208_Stressed	Aradu.Z6NV1	Aradu.A06	Aradu.A06:16177566-16178727	6.70868	29.9659	2.15922	5e-05	0.00766242	UP	phosphate transporter 1%3B 7%3B IPR005828 (General substrate transporter)%2C IPR016196 (Major facilitator superfamily domain%2C general substrate transporter)%3B GO:0016021 (integral component of membrane)%2C GO:0022857 (transmembrane transporter activity)%2C GO:0055085 (transmembrane transport)
163	ICGV13208_Control_Vs_ICGV13208_Stressed	Aradu.0UH5R	Aradu.A07	Aradu.A07:71215520-71219226	12.3337	2.09242	-2.55936	5e-05	0.00766242	DOWN	Anion exchanger family protein n%3D1 Tax%3DMedicago truncatula RepID%3DG7IMI3_MEDTR%3B IPR003020 (Bicarbonate transporter%2C eukaryotic)%3B GO:0005452 (inorganic anion exchanger activity)%2C GO:0006820 (anion transport)%2C GO:0016020 (membrane)%2C GO:0016021 (integral component of membrane)
164	ICGV13208_Control_Vs_ICGV13208_Stressed	Aradu.CBT6M	Aradu.A07	Aradu.A07:74843219-74846390	1.20097	6.02989	2.32794	0.00015	0.018045	UP	receptor-like protein kinase 2%3B IPR001611 (Leucine-rich repeat)%2C IPR003591 (Leucine-rich repeat%2C typical subtype)%2C IPR025875 (Leucine rich repeat 4)%3B GO:0005515 (protein binding)
165	ICGV13208_Control_Vs_ICGV13208_Stressed	Aradu.E915N	Aradu.A07	Aradu.A07:74889268-74890594	1.54957	8.20031	2.40381	0.0001	0.0137486	UP	receptor-like protein kinase 2%3B IPR001611 (Leucine-rich repeat)%2C IPR003591 (Leucine-rich repeat%2C typical subtype)%2C IPR025875 (Leucine rich repeat 4)%3B GO:0005515 (protein binding)
166	ICGV13208_Control_Vs_ICGV13208_Stressed	Aradu.IV7R0	Aradu.A07	Aradu.A07:74886517-74887159	2.2537	11.8344	2.39262	0.00025	0.026615	UP	receptor-like protein kinase-like [Glycine max]%3B IPR013210 (Leucine-rich repeat-containing N-terminal%2C type 2)
167	ICGV13208_Control_Vs_ICGV13208_Stressed	Aradu.J77GB	Aradu.A07	Aradu.A07:63267584-63270548	1.20741	5.92869	2.2958	0.0003	0.0298264	UP	uncharacterized protein LOC100802714 [Glycine max]
168	ICGV13208_Control_Vs_ICGV13208_Stressed	Aradu.JRH9X	Aradu.A07	Aradu.A07:1812025-1816234	1.80578	9.64682	2.41743	5e-05	0.00766242	UP	receptor like protein 34%3B IPR001611 (Leucine-rich repeat)%2C IPR003591 (Leucine-rich repeat%2C typical subtype)%2C IPR025875 (Leucine rich repeat 4)%3B GO:0005515 (protein binding)
169	ICGV13208_Control_Vs_ICGV13208_Stressed	Aradu.P0VF2	Aradu.A07	Aradu.A07:75086271-75088845	2.29806	11.341	2.30306	5e-05	0.00766242	UP	Cytochrome P450 superfamily protein%3B IPR001128 (Cytochrome P450)%3B GO:0005506 (iron ion binding)%2C GO:0020037 (heme binding)%2C GO:0055114 (oxidation-reduction process)
170	ICGV13208_Control_Vs_ICGV13208_Stressed	Aradu.S14WF	Aradu.A07	Aradu.A07:60019109-60023241	2.93366	13.7517	2.22884	5e-05	0.00766242	UP	Membrane transport protein-like n%3D2 Tax%3DOryza sativa subsp. japonica RepID%3DQ6H4F0_ORYSJ%3B IPR011701 (Major facilitator superfamily)%2C IPR016196 (Major facilitator superfamily domain%2C general substrate transporter)%3B GO:0016021 (integral component of membrane)%2C GO:0055085 (transmembrane transport)
171	ICGV13208_Control_Vs_ICGV13208_Stressed	Aradu.XLV7R	Aradu.A07	Aradu.A07:1311373-1312674	1.42456	8.07374	2.50272	0.00015	0.018045	UP	Heavy metal transport/detoxification superfamily protein%2C putative n%3D1 Tax%3DTheobroma cacao RepID%3DUPI00042B042A
172	ICGV13208_Control_Vs_ICGV13208_Stressed	Aradu.39755	Aradu.A08	Aradu.A08:33469430-33471274	5.18256	22.1732	2.09708	0.0001	0.0137486	UP	Cysteine proteinases superfamily protein%3B IPR013128 (Peptidase C1A)%3B GO:0006508 (proteolysis)%2C GO:0008234 (cysteine-type peptidase activity)
173	ICGV13208_Control_Vs_ICGV13208_Stressed	Aradu.8FL49	Aradu.A08	Aradu.A08:26774177-26775283	36.8147	177.413	2.26875	5e-05	0.00766242	UP	Ripening related protein family%3B IPR009009 (RlpA-like double-psi beta-barrel domain)
174	ICGV13208_Control_Vs_ICGV13208_Stressed	Aradu.90BJM	Aradu.A08	Aradu.A08:27990487-27992854	1.05136	19.8089	4.23581	5e-05	0.00766242	UP	fatty acyl-CoA reductase%3B IPR016040 (NAD(P)-binding domain)%2C IPR026055 (Fatty acyl-CoA reductase)%3B GO:0080019 (fatty-acyl-CoA reductase (alcohol-forming) activity)
175	ICGV13208_Control_Vs_ICGV13208_Stressed	Aradu.BX6BE	Aradu.A08	Aradu.A08:30519573-30521204	9.74314	44.3391	2.18612	5e-05	0.00766242	UP	HXXXD-type acyl-transferase family protein%3B IPR003480 (Transferase)%2C IPR023213 (Chloramphenicol acetyltransferase-like domain)
176	ICGV13208_Control_Vs_ICGV13208_Stressed	Aradu.E3CKI	Aradu.A08	Aradu.A08:34717160-34720085	5.10415	1.24338	-2.0374	0.0007	0.0550392	DOWN	terpene synthase family%2C metal-binding domain protein%3B IPR008930 (Terpenoid cyclases/protein prenyltransferase alpha-alpha toroid)%2C IPR008949 (Terpenoid synthase)%3B GO:0000287 (magnesium ion binding)%2C GO:0008152 (metabolic process)%2C GO:0010333 (terpene synthase activity)%2C GO:0016829 (lyase activity)
177	ICGV13208_Control_Vs_ICGV13208_Stressed	Aradu.G3AR6	Aradu.A08	Aradu.A08:4984857-4986281	4.12224	61.597	3.90136	5e-05	0.00766242	UP	2%2C3-diketo-5-methylthio-1-phosphopentane phosphatase%3B IPR006383 (HAD-superfamily hydrolase%2C subfamily IB%2C PSPase-like)%2C IPR023214 (HAD-like domain)%3B GO:0008152 (metabolic process)%2C GO:0016791 (phosphatase activity)
178	ICGV13208_Control_Vs_ICGV13208_Stressed	Aradu.HBL25	Aradu.A08	Aradu.A08:8606536-8607991	6.21922	1.20576	-2.36679	0.0003	0.0298264	DOWN	Sugar transporter SWEET n%3D2 Tax%3DPooideae RepID%3DI1HKV5_BRADI %3B GO:0016021 (integral component of membrane)
179	ICGV13208_Control_Vs_ICGV13208_Stressed	Aradu.L1M29	Aradu.A08	Aradu.A08:34667632-34669595	12.7663	2.35564	-2.43816	0.00015	0.018045	DOWN	terpene synthase family%2C metal-binding domain protein%3B IPR008949 (Terpenoid synthase)%3B GO:0000287 (magnesium ion binding)%2C GO:0010333 (terpene synthase activity)%2C GO:0016829 (lyase activity)
180	ICGV13208_Control_Vs_ICGV13208_Stressed	Aradu.LJ2UC	Aradu.A08	Aradu.A08:44501170-44505993	9.97754	2.30628	-2.11312	0.00015	0.018045	DOWN	terpene synthase 21%3B IPR008949 (Terpenoid synthase)%3B GO:0000287 (magnesium ion binding)%2C GO:0010333 (terpene synthase activity)%2C GO:0016829 (lyase activity)
181	ICGV13208_Control_Vs_ICGV13208_Stressed	Aradu.M3CK1	Aradu.A08	Aradu.A08:40384754-40394965	11.0955	47.1384	2.08693	5e-05	0.00766242	UP	homogentisate phytyltransferase 1%3B IPR000537 (UbiA prenyltransferase family)%3B GO:0004659 (prenyltransferase activity)%2C GO:0016021 (integral component of membrane)
182	ICGV13208_Control_Vs_ICGV13208_Stressed	Aradu.SB5CI	Aradu.A08	Aradu.A08:5358700-5359297	10.3441	47.9095	2.2115	0.0001	0.0137486	UP	probable calcium-binding protein CML41-like [Glycine max]%3B IPR011992 (EF-hand domain pair)%3B GO:0005509 (calcium ion binding)
183	ICGV13208_Control_Vs_ICGV13208_Stressed	Aradu.3A47Y	Aradu.A09	Aradu.A09:112133650-112158779	2.43331	12.1604	2.3212	5e-05	0.00766242	UP	receptor kinase 1%3B IPR002902 (Gnk2-homologous domain)%2C IPR011009 (Protein kinase-like domain)%2C IPR013320 (Concanavalin A-like lectin/glucanase%2C subgroup)%3B GO:0004672 (protein kinase activity)%2C GO:0005524 (ATP binding)%2C GO:0006468 (protein phosphorylation)
184	ICGV13208_Control_Vs_ICGV13208_Stressed	Aradu.78K64	Aradu.A09	Aradu.A09:8043188-8046037	1.60671	7.94399	2.30576	0.00015	0.018045	UP	blue copper protein-like [Glycine max]%3B IPR008972 (Cupredoxin)%3B GO:0005507 (copper ion binding)%2C GO:0009055 (electron carrier activity)
185	ICGV13208_Control_Vs_ICGV13208_Stressed	Aradu.8CV4T	Aradu.A09	Aradu.A09:93926814-93927454	6.50974	60.8878	3.22548	5e-05	0.00766242	UP	Serine protease inhibitor%2C potato inhibitor I-type family protein%3B IPR000864 (Proteinase inhibitor I13%2C potato inhibitor I)%3B GO:0004867 (serine-type endopeptidase inhibitor activity)%2C GO:0009611 (response to wounding)
186	ICGV13208_Control_Vs_ICGV13208_Stressed	Aradu.8WP5Z	Aradu.A09	Aradu.A09:9513780-9515496	6.99263	32.2589	2.20579	5e-05	0.00766242	UP	Protein of unknown function (DUF506)%3B IPR006502 (Protein of unknown function DUF506%2C plant)
187	ICGV13208_Control_Vs_ICGV13208_Stressed	Aradu.B6HXN	Aradu.A09	Aradu.A09:5251431-5254198	59.9269	252.599	2.07557	5e-05	0.00766242	UP	2%2C3-diketo-5-methylthio-1-phosphopentane phosphatase%3B IPR006383 (HAD-superfamily hydrolase%2C subfamily IB%2C PSPase-like)%2C IPR023214 (HAD-like domain)%3B GO:0008152 (metabolic process)%2C GO:0016791 (phosphatase activity)
188	ICGV13208_Control_Vs_ICGV13208_Stressed	Aradu.KSI0H	Aradu.A09	Aradu.A09:28600992-28611731	4.58064	25.871	2.49772	5e-05	0.00766242	UP	phospholipase D P2%3B IPR011993 (Pleckstrin homology-like domain)%2C IPR015679 (Phospholipase D family)%2C IPR025202 (Phospholipase D-like domain)%3B GO:0003824 (catalytic activity)%2C GO:0008152 (metabolic process)
189	ICGV13208_Control_Vs_ICGV13208_Stressed	Aradu.SB4BD	Aradu.A09	Aradu.A09:115676012-115677553	7.03526	32.4381	2.20501	5e-05	0.00766242	UP	chromodomain-helicase-DNA-binding protein 1-like isoform X2 [Glycine max]%3B IPR001650 (Helicase%2C C-terminal)%2C IPR027417 (P-loop containing nucleoside triphosphate hydrolase)%3B GO:0003676 (nucleic acid binding)%2C GO:0004386 (helicase activity)%2C GO:0005524 (ATP binding)
190	ICGV13208_Control_Vs_ICGV13208_Stressed	Aradu.TMM2A	Aradu.A09	Aradu.A09:102749447-102750986	22.3588	92.9214	2.05517	5e-05	0.00766242	UP	Glutathione S-transferase family protein%3B IPR010987 (Glutathione S-transferase%2C C-terminal-like)%2C IPR012336 (Thioredoxin-like fold)%3B GO:0005515 (protein binding)
191	ICGV13208_Control_Vs_ICGV13208_Stressed	Aradu.U4ZU0	Aradu.A09	Aradu.A09:6957503-6957719	1.75199	7.81762	2.15774	0.029	0.637788	UP	Disease resistance protein (TIR-NBS-LRR class) family%3B IPR000157 (Toll/interleukin-1 receptor homology (TIR) domain)%3B GO:0005515 (protein binding)%2C GO:0007165 (signal transduction)
192	ICGV13208_Control_Vs_ICGV13208_Stressed	Aradu.VQ1MT	Aradu.A09	Aradu.A09:109068623-109073404	1.30335	8.62683	2.72661	5e-05	0.00766242	UP	P-loop containing nucleoside triphosphate hydrolases superfamily protein%3B IPR027417 (P-loop containing nucleoside triphosphate hydrolase)%3B GO:0000166 (nucleotide binding)%2C GO:0005524 (ATP binding)%2C GO:0017111 (nucleoside-triphosphatase activity)
193	ICGV13208_Control_Vs_ICGV13208_Stressed	Aradu.W6H6W	Aradu.A09	Aradu.A09:44407128-44409195	134.021	634.698	2.24361	5e-05	0.00766242	UP	2-oxoglutarate (2OG) and Fe(II)-dependent oxygenase superfamily protein%3B IPR005123 (Oxoglutarate/iron-dependent dioxygenase)%2C IPR026992 (Non-haem dioxygenase N-terminal domain)%2C IPR027443 (Isopenicillin N synthase-like)%3B GO:0016491 (oxidoreductase activity)%2C GO:0055114 (oxidation-reduction process)
194	ICGV13208_Control_Vs_ICGV13208_Stressed	Aradu.08UAJ	Aradu.A10	Aradu.A10:4673226-4673709	290.921	1562.51	2.42517	5e-05	0.00766242	UP	CAP (Cysteine-rich secretory proteins%2C Antigen 5%2C and Pathogenesis-related 1 protein) superfamily protein%3B IPR001283 (Cysteine-rich secretory protein%2C allergen V5/Tpx-1-related)
195	ICGV13208_Control_Vs_ICGV13208_Stressed	Aradu.35GJA	Aradu.A10	Aradu.A10:107102302-107106178	12.3982	88.5798	2.83685	5e-05	0.00766242	UP	unknown protein%3B FUNCTIONS IN: molecular_function unknown%3B LOCATED IN: chloroplast
196	ICGV13208_Control_Vs_ICGV13208_Stressed	Aradu.5K97F	Aradu.A10	Aradu.A10:70606460-70608031	215.374	49.6209	-2.11782	5e-05	0.00766242	DOWN	unknown protein%3B Has 39 Blast hits to 39 proteins in 15 species: Archae - 0%3B Bacteria - 0%3B Metazoa - 0%3B Fungi - 0%3B Plants - 39%3B Viruses - 0%3B Other Eukaryotes - 0 (source: NCBI BLink).
197	ICGV13208_Control_Vs_ICGV13208_Stressed	Aradu.D2U3D	Aradu.A10	Aradu.A10:108869576-108872201	2.12435	15.2908	2.84757	5e-05	0.00766242	UP	GDSL-like Lipase/Acylhydrolase superfamily protein%3B IPR001087 (Lipase%2C GDSL)%3B GO:0006629 (lipid metabolic process)%2C GO:0016298 (lipase activity)%2C GO:0016787 (hydrolase activity)
198	ICGV13208_Control_Vs_ICGV13208_Stressed	Aradu.H641H	Aradu.A10	Aradu.A10:107635453-107638803	14.0146	62.6331	2.15999	5e-05	0.00766242	UP	dihydroflavonol 4-reductase%3B IPR001509 (NAD-dependent epimerase/dehydratase)%2C IPR016040 (NAD(P)-binding domain)%3B GO:0003824 (catalytic activity)%2C GO:0044237 (cellular metabolic process)%2C GO:0050662 (coenzyme binding)
199	ICGV13208_Control_Vs_ICGV13208_Stressed	Aradu.KV1U9	Aradu.A10	Aradu.A10:66803880-66806131	5.85209	1.15729	-2.33821	0.0022	0.121963	DOWN	Unknown protein
200	ICGV13208_Control_Vs_ICGV13208_Stressed	Aradu.V8MCV	Aradu.A10	Aradu.A10:5847816-5850617	1.73547	21.9403	3.66018	5e-05	0.00766242	UP	LL-diaminopimelate aminotransferase%3B IPR015424 (Pyridoxal phosphate-dependent transferase)%2C IPR019942 (LL-diaminopimelate aminotransferase%2C plants and Chlamydia type)%3B GO:0003824 (catalytic activity)%2C GO:0009058 (biosynthetic process)%2C GO:0009089 (lysine biosynthetic process via diaminopimelate)%2C GO:0030170 (pyridoxal phosphate binding)
201	ICGV13208_Control_Vs_ICGV13208_Stressed	Aradu.W0B0I	Aradu.A10	Aradu.A10:87533994-87536756	2.50758	11.7443	2.22759	5e-05	0.00766242	UP	phospholipase D Y%3B IPR001736 (Phospholipase D/Transphosphatidylase)%2C IPR025202 (Phospholipase D-like domain)%3B GO:0003824 (catalytic activity)%2C GO:0008152 (metabolic process)
202	ICGV13208_Control_Vs_ICGV13208_Stressed	Araip.31ZB6	Araip.B01	Araip.B01:1985664-1990402	11.5231	68.1576	2.56434	5e-05	0.00776437	UP	kunitz trypsin inhibitor 1%3B IPR002160 (Proteinase inhibitor I3%2C Kunitz legume)%3B GO:0004866 (endopeptidase inhibitor activity)
203	ICGV13208_Control_Vs_ICGV13208_Stressed	Araip.4L730	Araip.B01	Araip.B01:2747034-2749525	8.8752	2.01549	-2.13865	0.00015	0.0183488	DOWN	Cytochrome P450 superfamily protein%3B IPR001128 (Cytochrome P450)%3B GO:0005506 (iron ion binding)%2C GO:0020037 (heme binding)%2C GO:0055114 (oxidation-reduction process)
204	ICGV13208_Control_Vs_ICGV13208_Stressed	Araip.9X8M2	Araip.B01	Araip.B01:135092761-135097989	1.00389	4.73453	2.23763	0.00015	0.0183488	UP	serine carboxypeptidase-like 22%3B IPR001563 (Peptidase S10%2C serine carboxypeptidase)%3B GO:0004185 (serine-type carboxypeptidase activity)%2C GO:0006508 (proteolysis)
205	ICGV13208_Control_Vs_ICGV13208_Stressed	Araip.A6Q3K	Araip.B01	Araip.B01:124968987-124971409	7.08989	33.1473	2.22506	5e-05	0.00776437	UP	U-box domain-containing protein 33-like [Glycine max]%3B IPR014729 (Rossmann-like alpha/beta/alpha sandwich fold)%3B GO:0006950 (response to stress)
206	ICGV13208_Control_Vs_ICGV13208_Stressed	Araip.BPR1L	Araip.B01	Araip.B01:2808478-2810234	153.219	665.106	2.11799	5e-05	0.00776437	UP	Non-specific lipid-transfer protein%2C putative%3B IPR000528 (Plant lipid transfer protein/Par allergen)%2C IPR016140 (Bifunctional inhibitor/plant lipid transfer protein/seed storage helical domain)%3B GO:0006869 (lipid transport)%2C GO:0008289 (lipid binding)
207	ICGV13208_Control_Vs_ICGV13208_Stressed	Araip.FVS81	Araip.B01	Araip.B01:134578244-134578559	1.66227	7.20136	2.11512	0.0047	0.208783	UP	hypothetical protein
208	ICGV13208_Control_Vs_ICGV13208_Stressed	Araip.K461S	Araip.B01	Araip.B01:135855188-135858874	16.0388	1.75609	-3.19113	5e-05	0.00776437	DOWN	1-deoxy-D-xylulose 5-phosphate synthase 1%3B IPR005477 (Deoxyxylulose-5-phosphate synthase)%2C IPR009014 (Transketolase%2C C-terminal/Pyruvate-ferredoxin oxidoreductase%2C domain II)%3B GO:0003824 (catalytic activity)%2C GO:0008152 (metabolic process)%2C GO:0008661 (1-deoxy-D-xylulose-5-phosphate synthase activity)%2C GO:0016114 (terpenoid biosynthetic process)
209	ICGV13208_Control_Vs_ICGV13208_Stressed	Araip.R9REP	Araip.B01	Araip.B01:125553660-125555006	8.34623	1.52483	-2.45248	0.00015	0.0183488	DOWN	Outward rectifying potassium channel protein%3B IPR003280 (Two pore domain potassium channel)%2C IPR011992 (EF-hand domain pair)%3B GO:0005267 (potassium channel activity)%2C GO:0005509 (calcium ion binding)%2C GO:0016020 (membrane)%2C GO:0071805 (potassium ion transmembrane transport)
210	ICGV13208_Control_Vs_ICGV13208_Stressed	Araip.W427S	Araip.B01	Araip.B01:135755881-135758132	1.24307	6.84198	2.4605	0.0001	0.0137941	UP	glutamate receptor 2.7%3B IPR001320 (Ionotropic glutamate receptor)%2C IPR001638 (Extracellular solute-binding protein%2C family 3)%3B GO:0004970 (ionotropic glutamate receptor activity)%2C GO:0005215 (transporter activity)%2C GO:0005234 (extracellular-glutamate-gated ion channel activity)%2C GO:0006810 (transport)%2C GO:0016020 (membrane)
211	ICGV13208_Control_Vs_ICGV13208_Stressed	Araip.Z4ATC	Araip.B01	Araip.B01:908797-909774	4.64298	26.2759	2.50062	0.0001	0.0137941	UP	Bifunctional inhibitor/lipid-transfer protein/seed storage 2S albumin superfamily protein%3B IPR016140 (Bifunctional inhibitor/plant lipid transfer protein/seed storage helical domain)
212	ICGV13208_Control_Vs_ICGV13208_Stressed	Araip.E1U3Q	Araip.B02	Araip.B02:104988444-104990757	3.21546	16.8579	2.39033	5e-05	0.00776437	UP	ubiquitin carboxyl-terminal hydrolase 12-like [Glycine max]%3B IPR008974 (TRAF-like)%3B GO:0005515 (protein binding)
213	ICGV13208_Control_Vs_ICGV13208_Stressed	Araip.E3E4E	Araip.B02	Araip.B02:6373749-6385341	9.19867	48.4939	2.39831	5e-05	0.00776437	UP	O-methyltransferase 1%3B IPR001077 (O-methyltransferase%2C family 2)%2C IPR012967 (Plant methyltransferase dimerisation)%3B GO:0008171 (O-methyltransferase activity)%2C GO:0046983 (protein dimerization activity)
214	ICGV13208_Control_Vs_ICGV13208_Stressed	Araip.G779L	Araip.B02	Araip.B02:98336972-98341374	1.26426	129.315	6.67645	5e-05	0.00776437	UP	SPX domain gene 3%3B IPR004331 (SPX%2C N-terminal)
215	ICGV13208_Control_Vs_ICGV13208_Stressed	Araip.Q6KXG	Araip.B02	Araip.B02:61991543-62008328	19.7399	382.222	4.27523	5e-05	0.00776437	UP	expansin 11%3B IPR009009 (RlpA-like double-psi beta-barrel domain)
216	ICGV13208_Control_Vs_ICGV13208_Stressed	Araip.SX3RK	Araip.B02	Araip.B02:6344961-6349188	1.37386	6.58373	2.26067	0.00025	0.0269015	UP	O-methyltransferase 1%3B IPR016461 (Caffeate O-methyltransferase (COMT) family)%3B GO:0008168 (methyltransferase activity)%2C GO:0008171 (O-methyltransferase activity)%2C GO:0046983 (protein dimerization activity)
217	ICGV13208_Control_Vs_ICGV13208_Stressed	Araip.T1NF1	Araip.B02	Araip.B02:4735984-4737059	14.3545	2.67078	-2.42617	5e-05	0.00776437	DOWN	uncharacterized protein At4g00950-like isoform X2 [Glycine max]
218	ICGV13208_Control_Vs_ICGV13208_Stressed	Araip.YLE89	Araip.B02	Araip.B02:71508861-71510618	5.86469	25.5283	2.12197	5e-05	0.00776437	UP	DERLIN-1%3B IPR007599 (Derlin)
219	ICGV13208_Control_Vs_ICGV13208_Stressed	Araip.BA4XW	Araip.B03	Araip.B03:125066522-125077660	28.5694	129.019	2.17504	5e-05	0.00776437	UP	probable nucleoredoxin 1-like isoform X1 [Glycine max]%3B IPR011424 (C1-like)%2C IPR012336 (Thioredoxin-like fold)%3B GO:0047134 (protein-disulfide reductase activity)%2C GO:0055114 (oxidation-reduction process)
220	ICGV13208_Control_Vs_ICGV13208_Stressed	Araip.CP7MF	Araip.B03	Araip.B03:10926974-10928652	20.3767	121.14	2.57168	5e-05	0.00776437	UP	glucan endo-1%2C3-beta-glucosidase-like [Glycine max]%3B IPR000490 (Glycoside hydrolase%2C family 17)%2C IPR017853 (Glycoside hydrolase%2C superfamily)%3B GO:0005975 (carbohydrate metabolic process)
221	ICGV13208_Control_Vs_ICGV13208_Stressed	Araip.D59WV	Araip.B03	Araip.B03:111482281-111484420	8.71535	38.0314	2.12556	5e-05	0.00776437	UP	ammonium transporter 2%3B IPR001905 (Ammonium transporter)%2C IPR024041 (Ammonium transporter AmtB-like domain)%3B GO:0008519 (ammonium transmembrane transporter activity)%2C GO:0015696 (ammonium transport)%2C GO:0016020 (membrane)%2C GO:0072488 (ammonium transmembrane transport)
222	ICGV13208_Control_Vs_ICGV13208_Stressed	Araip.G6U08	Araip.B03	Araip.B03:135585342-135585495	2.68149	18.8801	2.81576	0.05695	0.920177	UP	Glutathione S-transferase family protein%3B IPR012336 (Thioredoxin-like fold)%3B GO:0005515 (protein binding)
223	ICGV13208_Control_Vs_ICGV13208_Stressed	Araip.GR2J9	Araip.B03	Araip.B03:131557101-131558703	2.1724	13.2572	2.60941	5e-05	0.00776437	UP	FAD-binding Berberine family protein%3B IPR012951 (Berberine/berberine-like)%2C IPR016166 (FAD-binding%2C type 2)%3B GO:0003824 (catalytic activity)%2C GO:0008762 (UDP-N-acetylmuramate dehydrogenase activity)%2C GO:0016491 (oxidoreductase activity)%2C GO:0050660 (flavin adenine dinucleotide binding)%2C GO:0055114 (oxidation-reduction process)
224	ICGV13208_Control_Vs_ICGV13208_Stressed	Araip.GVK2U	Araip.B03	Araip.B03:121728891-121734013	85.3989	18.1168	-2.23689	5e-05	0.00776437	DOWN	Regulator of chromosome condensation (RCC1) family protein%3B IPR009091 (Regulator of chromosome condensation 1/beta-lactamase-inhibitor protein II)
225	ICGV13208_Control_Vs_ICGV13208_Stressed	Araip.IA0U9	Araip.B03	Araip.B03:11447447-11449968	11.2041	58.079	2.37399	5e-05	0.00776437	UP	chalcone synthase [Glycine max]%3B IPR011141 (Polyketide synthase%2C type III)%2C IPR016039 (Thiolase-like)%3B GO:0003824 (catalytic activity)%2C GO:0008152 (metabolic process)%2C GO:0009058 (biosynthetic process)
226	ICGV13208_Control_Vs_ICGV13208_Stressed	Araip.J0W46	Araip.B03	Araip.B03:121270453-121272279	199.932	1137.72	2.50857	5e-05	0.00776437	UP	Cysteine proteinases superfamily protein%3B IPR013128 (Peptidase C1A)%3B GO:0006508 (proteolysis)%2C GO:0008234 (cysteine-type peptidase activity)
227	ICGV13208_Control_Vs_ICGV13208_Stressed	Araip.LUT50	Araip.B03	Araip.B03:971580-973032	166.316	30.2297	-2.45989	5e-05	0.00776437	DOWN	UDP-Glycosyltransferase superfamily protein%3B IPR002213 (UDP-glucuronosyl/UDP-glucosyltransferase)%3B GO:0008152 (metabolic process)
228	ICGV13208_Control_Vs_ICGV13208_Stressed	Araip.WB8Y1	Araip.B03	Araip.B03:27044446-27052578	2.66022	15.6026	2.55217	5e-05	0.00776437	UP	receptor-like serine/threonine kinase 2%3B IPR000858 (S-locus glycoprotein)%2C IPR001480 (Bulb-type lectin domain)%2C IPR003609 (Apple-like)%2C IPR011009 (Protein kinase-like domain)%2C IPR013320 (Concanavalin A-like lectin/glucanase%2C subgroup)%2C IPR024171 (S-receptor-like serine/threonine-protein kinase)%3B GO:0004672 (protein kinase activity)%2C GO:0004674 (protein serine/threonine kinase ac…
229	ICGV13208_Control_Vs_ICGV13208_Stressed	Araip.WY6XF	Araip.B03	Araip.B03:135211378-135212963	2.60696	12.5462	2.26681	0.00025	0.0269015	UP	Heavy metal transport/detoxification superfamily protein%3B IPR006121 (Heavy metal-associated domain%2C HMA)%3B GO:0030001 (metal ion transport)%2C GO:0046872 (metal ion binding)
230	ICGV13208_Control_Vs_ICGV13208_Stressed	Araip.XCI24	Araip.B03	Araip.B03:130040747-130044874	22.4727	1.9614	-3.51822	5e-05	0.00776437	DOWN	ATP-binding ABC transporter%3B IPR013525 (ABC-2 type transporter)%2C IPR027417 (P-loop containing nucleoside triphosphate hydrolase)%3B GO:0000166 (nucleotide binding)%2C GO:0005524 (ATP binding)%2C GO:0016020 (membrane)%2C GO:0016887 (ATPase activity)%2C GO:0017111 (nucleoside-triphosphatase activity)
231	ICGV13208_Control_Vs_ICGV13208_Stressed	Araip.7P0TV	Araip.B04	Araip.B04:12749776-12751674	4.38199	1.09491	-2.00078	0.0015	0.0941877	DOWN	chalcone synthase [Glycine max]%3B IPR011141 (Polyketide synthase%2C type III)%2C IPR016039 (Thiolase-like)%3B GO:0003824 (catalytic activity)%2C GO:0008152 (metabolic process)%2C GO:0009058 (biosynthetic process)
232	ICGV13208_Control_Vs_ICGV13208_Stressed	Araip.B1BRC	Araip.B04	Araip.B04:20260288-20263363	11.9831	53.0203	2.14554	5e-05	0.00776437	UP	Cytochrome P450 superfamily protein%3B IPR001128 (Cytochrome P450)%3B GO:0005506 (iron ion binding)%2C GO:0020037 (heme binding)%2C GO:0055114 (oxidation-reduction process)
233	ICGV13208_Control_Vs_ICGV13208_Stressed	Araip.C8L19	Araip.B04	Araip.B04:132631542-132635511	7.46016	1.28507	-2.53736	0.3373	0.999397	DOWN	Unknown protein
234	ICGV13208_Control_Vs_ICGV13208_Stressed	Araip.HT00D	Araip.B04	Araip.B04:128515881-128527421	1.73693	13.925	3.00307	5e-05	0.00776437	UP	UDP-Glycosyltransferase superfamily protein%3B IPR002213 (UDP-glucuronosyl/UDP-glucosyltransferase)%3B GO:0008152 (metabolic process)
235	ICGV13208_Control_Vs_ICGV13208_Stressed	Araip.KK8NY	Araip.B04	Araip.B04:116161651-116163511	1.05181	5.66662	2.42962	0.00275	0.143782	UP	BON1-associated-like protein%3B IPR000008 (C2 domain)%3B GO:0005515 (protein binding)
236	ICGV13208_Control_Vs_ICGV13208_Stressed	Araip.P710K	Araip.B04	Araip.B04:130612692-130613424	8.15102	59.4201	2.8659	5e-05	0.00776437	UP	Unknown protein
237	ICGV13208_Control_Vs_ICGV13208_Stressed	Araip.PJP3M	Araip.B04	Araip.B04:130621431-130622182	16.578	101.431	2.61315	5e-05	0.00776437	UP	Unknown protein
238	ICGV13208_Control_Vs_ICGV13208_Stressed	Araip.QL51L	Araip.B04	Araip.B04:12730077-12731882	6.67533	1.637	-2.02779	0.0007	0.0563761	DOWN	chalcone synthase [Glycine max]%3B IPR011141 (Polyketide synthase%2C type III)%2C IPR016039 (Thiolase-like)%3B GO:0003824 (catalytic activity)%2C GO:0008152 (metabolic process)%2C GO:0009058 (biosynthetic process)
239	ICGV13208_Control_Vs_ICGV13208_Stressed	Araip.UZ4WB	Araip.B04	Araip.B04:117184625-117191402	97.9084	24.449	-2.00165	5e-05	0.00776437	DOWN	SPX domain-containing membrane protein At4g22990-like isoform X2 [Glycine max]%3B IPR004331 (SPX%2C N-terminal)%2C IPR011701 (Major facilitator superfamily)%2C IPR016196 (Major facilitator superfamily domain%2C general substrate transporter)%3B GO:0016021 (integral component of membrane)%2C GO:0055085 (transmembrane transport)
240	ICGV13208_Control_Vs_ICGV13208_Stressed	Araip.1G002	Araip.B05	Araip.B05:147255005-147256502	6.49593	33.4739	2.36543	5e-05	0.00776437	UP	PAR1 protein%3B IPR009489 (PAR1)
241	ICGV13208_Control_Vs_ICGV13208_Stressed	Araip.36HY2	Araip.B05	Araip.B05:115037713-115041897	4.28501	17.7883	2.05355	5e-05	0.00776437	UP	Protein kinase superfamily protein%3B IPR011009 (Protein kinase-like domain)%2C IPR013320 (Concanavalin A-like lectin/glucanase%2C subgroup)%3B GO:0004672 (protein kinase activity)%2C GO:0005524 (ATP binding)%2C GO:0006468 (protein phosphorylation)
242	ICGV13208_Control_Vs_ICGV13208_Stressed	Araip.3FK8B	Araip.B05	Araip.B05:63156272-63159250	5.59959	32.483	2.53629	5e-05	0.00776437	UP	ribonuclease 3%3B IPR001568 (Ribonuclease T2-like)%3B GO:0003723 (RNA binding)%2C GO:0033897 (ribonuclease T2 activity)
243	ICGV13208_Control_Vs_ICGV13208_Stressed	Araip.42ERT	Araip.B05	Araip.B05:124962910-124983212	3.4628	23.6253	2.77032	5e-05	0.00776437	UP	Oxidoreductase%2C zinc-binding dehydrogenase family protein%3B IPR002085 (Alcohol dehydrogenase superfamily%2C zinc-type)%2C IPR016040 (NAD(P)-binding domain)%2C IPR020843 (Polyketide synthase%2C enoylreductase)%3B GO:0008270 (zinc ion binding)%2C GO:0016491 (oxidoreductase activity)%2C GO:0055114 (oxidation-reduction process)
244	ICGV13208_Control_Vs_ICGV13208_Stressed	Araip.64KG6	Araip.B05	Araip.B05:4999173-5000325	22.7557	4.41146	-2.3669	0.0002	0.0225504	DOWN	jasmonate-zim-domain protein 1%3B IPR010399 (Tify)%2C IPR018467 (CO/COL/TOC1%2C conserved site)
245	ICGV13208_Control_Vs_ICGV13208_Stressed	Araip.7YN4H	Araip.B05	Araip.B05:127119753-127134791	6.24807	30.079	2.26728	5e-05	0.00776437	UP	cyclic nucleotide gated channel 19%3B IPR014710 (RmlC-like jelly roll fold)
246	ICGV13208_Control_Vs_ICGV13208_Stressed	Araip.AU0RS	Araip.B05	Araip.B05:111941288-111943686	9.64602	44.8037	2.21561	5e-05	0.00776437	UP	two-component response regulator-like APRR2-like isoform X2 [Glycine max]%3B IPR009057 (Homeodomain-like)%3B GO:0003677 (DNA binding)%2C GO:0003682 (chromatin binding)
247	ICGV13208_Control_Vs_ICGV13208_Stressed	Araip.B5SML	Araip.B05	Araip.B05:18175436-18178013	13.5433	70.5684	2.38144	5e-05	0.00776437	UP	Cytochrome P450 superfamily protein%3B IPR001128 (Cytochrome P450)%3B GO:0005506 (iron ion binding)%2C GO:0020037 (heme binding)%2C GO:0055114 (oxidation-reduction process)
248	ICGV13208_Control_Vs_ICGV13208_Stressed	Araip.CA25T	Araip.B05	Araip.B05:22782079-22785530	1.9925	8.06414	2.01694	0.00015	0.0183488	UP	receptor kinase 2%3B IPR002902 (Gnk2-homologous domain)%2C IPR011009 (Protein kinase-like domain)%2C IPR013320 (Concanavalin A-like lectin/glucanase%2C subgroup)%3B GO:0004672 (protein kinase activity)%2C GO:0005524 (ATP binding)%2C GO:0006468 (protein phosphorylation)
249	ICGV13208_Control_Vs_ICGV13208_Stressed	Araip.CM5I1	Araip.B05	Araip.B05:20153342-20157416	21.1386	2.61784	-3.01343	5e-05	0.00776437	DOWN	tryptophan synthase beta chain%3B IPR023026 (Tryptophan synthase beta chain/beta chain-like)%3B GO:0000162 (tryptophan biosynthetic process)%2C GO:0004834 (tryptophan synthase activity)%2C GO:0006568 (tryptophan metabolic process)
250	ICGV13208_Control_Vs_ICGV13208_Stressed	Araip.E4KR5	Araip.B05	Araip.B05:11040887-11063384	6.84499	38.09	2.47629	5e-05	0.00776437	UP	isoflavone reductase-like protein-like [Glycine max]%3B IPR008030 (NmrA-like)%2C IPR016040 (NAD(P)-binding domain)
251	ICGV13208_Control_Vs_ICGV13208_Stressed	Araip.FP4H9	Araip.B05	Araip.B05:63127083-63129447	1.3699	7.35013	2.4237	5e-05	0.00776437	UP	ribonuclease 1%3B IPR001568 (Ribonuclease T2-like)%3B GO:0003723 (RNA binding)%2C GO:0033897 (ribonuclease T2 activity)
252	ICGV13208_Control_Vs_ICGV13208_Stressed	Araip.GT49W	Araip.B05	Araip.B05:142453395-142459533	1.07208	6.87617	2.6812	0.00015	0.0183488	UP	Lipid transfer protein%3B IPR016140 (Bifunctional inhibitor/plant lipid transfer protein/seed storage helical domain)
253	ICGV13208_Control_Vs_ICGV13208_Stressed	Araip.HV7J0	Araip.B05	Araip.B05:3706463-3711805	4.82852	36.3489	2.91226	5e-05	0.00776437	UP	acyl-CoA synthetase 5%3B IPR000873 (AMP-dependent synthetase/ligase)%2C IPR025110 (AMP-binding enzyme C-terminal domain)%3B GO:0003824 (catalytic activity)%2C GO:0008152 (metabolic process)
254	ICGV13208_Control_Vs_ICGV13208_Stressed	Araip.IKQ5X	Araip.B05	Araip.B05:5966618-5967563	4.81776	1.19738	-2.00848	0.00075	0.0594794	DOWN	uncharacterized protein LOC102661842 [Glycine max]
255	ICGV13208_Control_Vs_ICGV13208_Stressed	Araip.KF0IU	Araip.B05	Araip.B05:97685646-97688627	26.2038	109.299	2.06044	5e-05	0.00776437	UP	probable 2-oxoglutarate/Fe(II)-dependent dioxygenase [Glycine max]%3B IPR002283 (Isopenicillin N synthase)%2C IPR026992 (Non-haem dioxygenase N-terminal domain)%2C IPR027443 (Isopenicillin N synthase-like)%3B GO:0005506 (iron ion binding)%2C GO:0016491 (oxidoreductase activity)%2C GO:0055114 (oxidation-reduction process)
256	ICGV13208_Control_Vs_ICGV13208_Stressed	Araip.M9LG8	Araip.B05	Araip.B05:4609253-4610452	4.88962	20.5692	2.07269	0.0002	0.0225504	UP	RING-H2 finger protein ATL22-like [Glycine max]
257	ICGV13208_Control_Vs_ICGV13208_Stressed	Araip.ME59K	Araip.B05	Araip.B05:128326807-128330431	2.69284	12.0943	2.16713	5e-05	0.00776437	UP	purple acid phosphatase 17%3B IPR004843 (Calcineurin-like phosphoesterase domain%2C apaH type)%2C IPR024927 (Acid phosphatase%2C type 5)%3B GO:0003993 (acid phosphatase activity)%2C GO:0016787 (hydrolase activity)
258	ICGV13208_Control_Vs_ICGV13208_Stressed	Araip.RMR7N	Araip.B05	Araip.B05:3725975-3728118	42.9421	270.234	2.65374	5e-05	0.00776437	UP	Chitinase family protein%3B IPR016283 (Glycoside hydrolase%2C family 19)%2C IPR023346 (Lysozyme-like domain)%3B GO:0004568 (chitinase activity)%2C GO:0005975 (carbohydrate metabolic process)%2C GO:0006032 (chitin catabolic process)%2C GO:0016998 (cell wall macromolecule catabolic process)
259	ICGV13208_Control_Vs_ICGV13208_Stressed	Araip.XGB85	Araip.B05	Araip.B05:140035469-140037169	21.1404	96.4791	2.19021	5e-05	0.00776437	UP	caffeoyl-CoA 3-O-methyltransferase%3B IPR002935 (O-methyltransferase%2C family 3)%3B GO:0008171 (O-methyltransferase activity)
260	ICGV13208_Control_Vs_ICGV13208_Stressed	Araip.8Y41D	Araip.B06	Araip.B06:16280675-16282179	8.82501	35.6673	2.01493	0.0001	0.0137941	UP	Protein kinase superfamily protein%3B IPR011009 (Protein kinase-like domain)%3B GO:0004672 (protein kinase activity)%2C GO:0005524 (ATP binding)%2C GO:0006468 (protein phosphorylation)
261	ICGV13208_Control_Vs_ICGV13208_Stressed	Araip.AAR28	Araip.B06	Araip.B06:135953744-135957996	2.42368	20.7419	3.09728	5e-05	0.00776437	UP	Lipin family protein%3B IPR007651 (Lipin%2C N-terminal)%2C IPR013209 (LNS2%2C Lipin/Ned1/Smp2)%2C IPR023214 (HAD-like domain)
262	ICGV13208_Control_Vs_ICGV13208_Stressed	Araip.AD1F5	Araip.B06	Araip.B06:134598238-134614342	2.43004	11.7986	2.27957	5e-05	0.00776437	UP	receptor-like protein kinase 2%3B IPR001611 (Leucine-rich repeat)%2C IPR003591 (Leucine-rich repeat%2C typical subtype)%2C IPR013210 (Leucine-rich repeat-containing N-terminal%2C type 2)%2C IPR025875 (Leucine rich repeat 4)%3B GO:0005515 (protein binding)
263	ICGV13208_Control_Vs_ICGV13208_Stressed	Araip.B3YA3	Araip.B06	Araip.B06:3225869-3231648	6.62376	31.1055	2.23145	5e-05	0.00776437	UP	Disease resistance-responsive (dirigent-like protein) family protein%3B IPR004265 (Plant disease resistance response protein)
264	ICGV13208_Control_Vs_ICGV13208_Stressed	Araip.D4K99	Araip.B06	Araip.B06:115632071-115638078	8.72088	2.1774	-2.00186	0.0002	0.0225504	DOWN	uncharacterized protein LOC100527087 isoform X2 [Glycine max]%3B IPR001878 (Zinc finger%2C CCHC-type)%2C IPR010666 (Zinc finger%2C GRF-type)%3B GO:0003676 (nucleic acid binding)%2C GO:0008270 (zinc ion binding)
265	ICGV13208_Control_Vs_ICGV13208_Stressed	Araip.E9N7G	Araip.B06	Araip.B06:8458146-8459759	20.3259	3.78485	-2.42501	5e-05	0.00776437	DOWN	DNAJ-like 20%3B IPR001623 (DnaJ domain)
266	ICGV13208_Control_Vs_ICGV13208_Stressed	Araip.GIT9U	Araip.B06	Araip.B06:4895135-4895473	16.1122	73.1057	2.18183	0.0001	0.0137941	UP	heat shock transcription factor B3%3B IPR011991 (Winged helix-turn-helix DNA-binding domain)
267	ICGV13208_Control_Vs_ICGV13208_Stressed	Araip.HL8V4	Araip.B06	Araip.B06:133147400-133150417	1.98857	10.7742	2.43778	5e-05	0.00776437	UP	beta-fructofuranosidase%3B cell wall invertase I%3B fructosidase%3B IPR001362 (Glycoside hydrolase%2C family 32)%2C IPR008985 (Concanavalin A-like lectin/glucanases superfamily)%2C IPR023296 (Glycosyl hydrolase%2C five-bladed beta-propellor domain)%3B GO:0005975 (carbohydrate metabolic process)
268	ICGV13208_Control_Vs_ICGV13208_Stressed	Araip.JD11C	Araip.B06	Araip.B06:115739105-115742862	2.30468	35.3912	3.94075	5e-05	0.00776437	UP	chalcone synthase-like [Glycine max]%3B IPR011141 (Polyketide synthase%2C type III)%2C IPR016039 (Thiolase-like)%3B GO:0003824 (catalytic activity)%2C GO:0008152 (metabolic process)%2C GO:0009058 (biosynthetic process)
269	ICGV13208_Control_Vs_ICGV13208_Stressed	Araip.L7Z6B	Araip.B06	Araip.B06:118760899-118763740	55.4862	569.517	3.35954	5e-05	0.00776437	UP	Glycerophosphodiester phosphodiesterase GDE1 n%3D2 Tax%3DTriticeae RepID%3DM8BLH1_AEGTA%3B IPR004129 (Glycerophosphoryl diester phosphodiesterase)%3B GO:0006071 (glycerol metabolic process)%2C GO:0006629 (lipid metabolic process)%2C GO:0008081 (phosphoric diester hydrolase activity)%2C GO:0008889 (glycerophosphodiester phosphodiesterase activity)
270	ICGV13208_Control_Vs_ICGV13208_Stressed	Araip.M7DV0	Araip.B06	Araip.B06:1127911-1130172	5.68399	26.4696	2.21936	5e-05	0.00776437	UP	phosphate transporter 1%3B 4%3B IPR005828 (General substrate transporter)%2C IPR016196 (Major facilitator superfamily domain%2C general substrate transporter)%3B GO:0016021 (integral component of membrane)%2C GO:0022857 (transmembrane transporter activity)%2C GO:0055085 (transmembrane transport)
271	ICGV13208_Control_Vs_ICGV13208_Stressed	Araip.TGD5D	Araip.B06	Araip.B06:89358723-89360187	3.0181	15.5338	2.36369	5e-05	0.00776437	UP	NAC domain-containing protein 90-like [Glycine max]
272	ICGV13208_Control_Vs_ICGV13208_Stressed	Araip.TGG9Q	Araip.B06	Araip.B06:3202413-3203070	14.7355	79.753	2.43624	5e-05	0.00776437	UP	Disease resistance-responsive (dirigent-like protein) family protein%3B IPR004265 (Plant disease resistance response protein)
273	ICGV13208_Control_Vs_ICGV13208_Stressed	Araip.VH5R8	Araip.B06	Araip.B06:130790990-130797670	7.36511	1.82136	-2.01569	0.00035	0.0341224	DOWN	terpene synthase family%2C metal-binding domain protein%3B IPR008949 (Terpenoid synthase)%3B GO:0000287 (magnesium ion binding)%2C GO:0010333 (terpene synthase activity)%2C GO:0016829 (lyase activity)
274	ICGV13208_Control_Vs_ICGV13208_Stressed	Araip.YR6Y7	Araip.B06	Araip.B06:5637124-5638580	12.8007	56.6807	2.14664	5e-05	0.00776437	UP	transcription factor ORG2-like protein%3B IPR015660 (Achaete-scute transcription factor-related)%3B GO:0003677 (DNA binding)%2C GO:0046983 (protein dimerization activity)
275	ICGV13208_Control_Vs_ICGV13208_Stressed	Araip.2I0VZ	Araip.B07	Araip.B07:124356022-124357310	1.04475	4.55709	2.12495	0.0096	0.323741	UP	histidine phosphotransfer protein 6%3B IPR008207 (Signal transduction histidine kinase%2C phosphotransfer (Hpt) domain)%3B GO:0000160 (phosphorelay signal transduction system)%2C GO:0004871 (signal transducer activity)
276	ICGV13208_Control_Vs_ICGV13208_Stressed	Araip.826U2	Araip.B07	Araip.B07:52047578-52052194	2.47543	12.3014	2.31308	0.0001	0.0137941	UP	Membrane transport protein-like n%3D2 Tax%3DOryza sativa subsp. japonica RepID%3DQ6H4F0_ORYSJ%3B IPR011701 (Major facilitator superfamily)%2C IPR016196 (Major facilitator superfamily domain%2C general substrate transporter)%3B GO:0016021 (integral component of membrane)%2C GO:0055085 (transmembrane transport)
277	ICGV13208_Control_Vs_ICGV13208_Stressed	Araip.BF1SB	Araip.B07	Araip.B07:108520997-108521594	10.2688	47.9745	2.22399	5e-05	0.00776437	UP	probable calcium-binding protein CML41-like [Glycine max]%3B IPR011992 (EF-hand domain pair)%3B GO:0005509 (calcium ion binding)
278	ICGV13208_Control_Vs_ICGV13208_Stressed	Araip.BHS1W	Araip.B07	Araip.B07:44689066-44692135	1.20532	6.0693	2.33212	0.00025	0.0269015	UP	uncharacterized protein LOC100802714 [Glycine max]
279	ICGV13208_Control_Vs_ICGV13208_Stressed	Araip.EV3K6	Araip.B07	Araip.B07:1005400-1007699	1.60328	8.35212	2.38112	0.0006	0.0501929	UP	Heavy metal transport/detoxification superfamily protein%2C putative n%3D1 Tax%3DTheobroma cacao RepID%3DUPI00042B223C
280	ICGV13208_Control_Vs_ICGV13208_Stressed	Araip.LU7T5	Araip.B07	Araip.B07:117263246-117268123	3.4375	21.4482	2.64143	5e-05	0.00776437	UP	ATP binding protein%2C putative n%3D1 Tax%3DRicinus communis RepID%3DB9S2R0_RICCO%3B IPR000742 (Epidermal growth factor-like domain)%2C IPR011009 (Protein kinase-like domain)%2C IPR013320 (Concanavalin A-like lectin/glucanase%2C subgroup)%2C IPR025287 (Wall-associated receptor kinase galacturonan-binding domain)%3B GO:0004672 (protein kinase activity)%2C GO:0005509 (calcium ion binding)%2C GO:000…
281	ICGV13208_Control_Vs_ICGV13208_Stressed	Araip.13WAT	Araip.B08	Araip.B08:8469161-8470778	14.382	57.8959	2.0092	5e-05	0.00776437	UP	HXXXD-type acyl-transferase family protein%3B IPR003480 (Transferase)%2C IPR023213 (Chloramphenicol acetyltransferase-like domain)
282	ICGV13208_Control_Vs_ICGV13208_Stressed	Araip.3ZN37	Araip.B08	Araip.B08:7465256-7466252	27.3898	2.99206	-3.19443	5e-05	0.00776437	DOWN	zinc finger protein CONSTANS-like isoform X2 [Glycine max]%3B IPR000315 (Zinc finger%2C B-box)%3B GO:0005622 (intracellular)%2C GO:0008270 (zinc ion binding)
283	ICGV13208_Control_Vs_ICGV13208_Stressed	Araip.42YWQ	Araip.B08	Araip.B08:15340844-15346015	4.5901	1.0561	-2.11978	0.00045	0.0406615	DOWN	terpene synthase family%2C metal-binding domain protein%3B IPR008930 (Terpenoid cyclases/protein prenyltransferase alpha-alpha toroid)%2C IPR008949 (Terpenoid synthase)%3B GO:0000287 (magnesium ion binding)%2C GO:0008152 (metabolic process)%2C GO:0010333 (terpene synthase activity)%2C GO:0016829 (lyase activity)
284	ICGV13208_Control_Vs_ICGV13208_Stressed	Araip.6T97B	Araip.B08	Araip.B08:15623036-15624944	16.9626	3.27112	-2.3745	0.00015	0.0183488	DOWN	terpene synthase family%2C metal-binding domain protein%3B IPR008930 (Terpenoid cyclases/protein prenyltransferase alpha-alpha toroid)%2C IPR008949 (Terpenoid synthase)%3B GO:0000287 (magnesium ion binding)%2C GO:0008152 (metabolic process)%2C GO:0010333 (terpene synthase activity)%2C GO:0016829 (lyase activity)
285	ICGV13208_Control_Vs_ICGV13208_Stressed	Araip.7GD6Q	Araip.B08	Araip.B08:15377662-15386396	11.0725	1.8648	-2.56989	5e-05	0.00776437	DOWN	terpene synthase family%2C metal-binding domain protein%3B IPR008930 (Terpenoid cyclases/protein prenyltransferase alpha-alpha toroid)%2C IPR008949 (Terpenoid synthase)%3B GO:0000287 (magnesium ion binding)%2C GO:0008152 (metabolic process)%2C GO:0010333 (terpene synthase activity)%2C GO:0016829 (lyase activity)
286	ICGV13208_Control_Vs_ICGV13208_Stressed	Araip.91DWG	Araip.B08	Araip.B08:35954695-35958357	2.56132	10.9941	2.10178	0.00015	0.0183488	UP	Cytochrome P450 superfamily protein%3B IPR001128 (Cytochrome P450)%3B GO:0005506 (iron ion binding)%2C GO:0020037 (heme binding)%2C GO:0055114 (oxidation-reduction process)
287	ICGV13208_Control_Vs_ICGV13208_Stressed	Araip.A8G61	Araip.B08	Araip.B08:35011409-35021049	1.02767	4.48163	2.12465	0.00035	0.0341224	UP	receptor-like protein kinase 2%3B IPR001611 (Leucine-rich repeat)%2C IPR003591 (Leucine-rich repeat%2C typical subtype)%2C IPR013210 (Leucine-rich repeat-containing N-terminal%2C type 2)%3B GO:0005515 (protein binding)
288	ICGV13208_Control_Vs_ICGV13208_Stressed	Araip.A8VF6	Araip.B08	Araip.B08:118393936-118395220	9.02124	1.82846	-2.3027	0.0002	0.0225504	DOWN	uncharacterized protein LOC100777483 [Glycine max]
289	ICGV13208_Control_Vs_ICGV13208_Stressed	Araip.B3ERX	Araip.B08	Araip.B08:125808308-125809910	8.64837	1.49372	-2.53352	5e-05	0.00776437	DOWN	polyketide cyclase/dehydrase and lipid transporter%3B IPR005031 (Streptomyces cyclase/dehydrase)%2C IPR023393 (START-like domain)
290	ICGV13208_Control_Vs_ICGV13208_Stressed	Araip.C1ETL	Araip.B08	Araip.B08:118065229-118067307	17.0324	80.5531	2.24165	5e-05	0.00776437	UP	Unknown protein
291	ICGV13208_Control_Vs_ICGV13208_Stressed	Araip.D3HLX	Araip.B08	Araip.B08:12926032-12928132	4.47173	22.7307	2.34574	5e-05	0.00776437	UP	Cysteine proteinases superfamily protein%3B IPR013128 (Peptidase C1A)%2C IPR025660 (Cysteine peptidase%2C histidine active site)%2C IPR025661 (Cysteine peptidase%2C asparagine active site)%3B GO:0006508 (proteolysis)%2C GO:0008234 (cysteine-type peptidase activity)
292	ICGV13208_Control_Vs_ICGV13208_Stressed	Araip.FM7GV	Araip.B08	Araip.B08:35228563-35231512	1.85845	10.7122	2.52708	5e-05	0.00776437	UP	receptor-like protein kinase 2%3B IPR001611 (Leucine-rich repeat)%2C IPR003591 (Leucine-rich repeat%2C typical subtype)%2C IPR013210 (Leucine-rich repeat-containing N-terminal%2C type 2)%2C IPR019793 (Peroxidases heam-ligand binding site)%3B GO:0005515 (protein binding)
293	ICGV13208_Control_Vs_ICGV13208_Stressed	Araip.G04VU	Araip.B08	Araip.B08:5283640-5286507	1.75165	28.4309	4.02067	5e-05	0.00776437	UP	probable fatty acyl-CoA reductase 5-like [Glycine max]%3B IPR016040 (NAD(P)-binding domain)%2C IPR026055 (Fatty acyl-CoA reductase)%3B GO:0080019 (fatty-acyl-CoA reductase (alcohol-forming) activity)
294	ICGV13208_Control_Vs_ICGV13208_Stressed	Araip.MC1F8	Araip.B08	Araip.B08:1084602-1087307	3.76662	56.1587	3.89817	5e-05	0.00776437	UP	2%2C3-diketo-5-methylthio-1-phosphopentane phosphatase%3B IPR006383 (HAD-superfamily hydrolase%2C subfamily IB%2C PSPase-like)%2C IPR023214 (HAD-like domain)%3B GO:0008152 (metabolic process)%2C GO:0016791 (phosphatase activity)
295	ICGV13208_Control_Vs_ICGV13208_Stressed	Araip.Q42SH	Araip.B08	Araip.B08:114573931-114582821	14.1642	60.5452	2.09577	5e-05	0.00776437	UP	homogentisate phytyltransferase 1%3B IPR000537 (UbiA prenyltransferase family)%3B GO:0004659 (prenyltransferase activity)%2C GO:0016021 (integral component of membrane)
296	ICGV13208_Control_Vs_ICGV13208_Stressed	Araip.T06YY	Araip.B08	Araip.B08:15796730-15798986	5.60535	1.05207	-2.41357	5e-05	0.00776437	DOWN	terpene synthase family%2C metal-binding domain protein%3B IPR008930 (Terpenoid cyclases/protein prenyltransferase alpha-alpha toroid)%2C IPR008949 (Terpenoid synthase)%3B GO:0000287 (magnesium ion binding)%2C GO:0008152 (metabolic process)%2C GO:0010333 (terpene synthase activity)%2C GO:0016829 (lyase activity)
297	ICGV13208_Control_Vs_ICGV13208_Stressed	Araip.T873S	Araip.B08	Araip.B08:4032550-4038528	27.8697	138.744	2.31566	5e-05	0.00776437	UP	Ripening related protein family
298	ICGV13208_Control_Vs_ICGV13208_Stressed	Araip.UK95H	Araip.B08	Araip.B08:114380103-114389360	3.33556	13.7574	2.0442	0.0004	0.0379971	UP	homogentisate phytyltransferase 1%3B IPR000537 (UbiA prenyltransferase family)%3B GO:0004659 (prenyltransferase activity)%2C GO:0016021 (integral component of membrane)
299	ICGV13208_Control_Vs_ICGV13208_Stressed	Araip.X6FZN	Araip.B08	Araip.B08:8508377-8509799	4.54755	20.9067	2.20081	5e-05	0.00776437	UP	HXXXD-type acyl-transferase family protein%3B IPR003480 (Transferase)%2C IPR023213 (Chloramphenicol acetyltransferase-like domain)
300	ICGV13208_Control_Vs_ICGV13208_Stressed	Araip.25PWM	Araip.B09	Araip.B09:124077731-124079102	1.43929	5.80775	2.01262	0.0008	0.0619296	UP	Glutathione S-transferase family protein%3B IPR010987 (Glutathione S-transferase%2C C-terminal-like)%2C IPR012336 (Thioredoxin-like fold)%3B GO:0005515 (protein binding)
301	ICGV13208_Control_Vs_ICGV13208_Stressed	Araip.2B206	Araip.B09	Araip.B09:143665429-143667467	1.33663	6.15349	2.20281	0.0003	0.0305094	UP	receptor-like protein kinase 4%3B IPR011009 (Protein kinase-like domain)%2C IPR013320 (Concanavalin A-like lectin/glucanase%2C subgroup)%3B GO:0004672 (protein kinase activity)%2C GO:0005524 (ATP binding)%2C GO:0006468 (protein phosphorylation)
302	ICGV13208_Control_Vs_ICGV13208_Stressed	Araip.BBT8F	Araip.B09	Araip.B09:146920906-146925511	1.33765	8.69193	2.69997	5e-05	0.00776437	UP	P-loop containing nucleoside triphosphate hydrolases superfamily protein%3B IPR027417 (P-loop containing nucleoside triphosphate hydrolase)%3B GO:0000166 (nucleotide binding)%2C GO:0005524 (ATP binding)%2C GO:0017111 (nucleoside-triphosphatase activity)
303	ICGV13208_Control_Vs_ICGV13208_Stressed	Araip.E0H16	Araip.B09	Araip.B09:875951-877500	3.54996	18.4914	2.38098	0.0002	0.0225504	UP	blue copper protein-like [Glycine max]%3B IPR008972 (Cupredoxin)%3B GO:0005507 (copper ion binding)%2C GO:0009055 (electron carrier activity)
304	ICGV13208_Control_Vs_ICGV13208_Stressed	Araip.EQ9HG	Araip.B09	Araip.B09:7772024-7784502	3.47552	14.2335	2.03399	5e-05	0.00776437	UP	disease resistance protein (TIR-NBS-LRR class)%2C putative%3B IPR000157 (Toll/interleukin-1 receptor homology (TIR) domain)%2C IPR000767 (Disease resistance protein)%2C IPR027417 (P-loop containing nucleoside triphosphate hydrolase)%3B GO:0005515 (protein binding)%2C GO:0006952 (defense response)%2C GO:0007165 (signal transduction)%2C GO:0043531 (ADP binding)
305	ICGV13208_Control_Vs_ICGV13208_Stressed	Araip.GP5B8	Araip.B09	Araip.B09:52591668-52593326	131.136	621.211	2.24402	5e-05	0.00776437	UP	2-oxoglutarate (2OG) and Fe(II)-dependent oxygenase superfamily protein%3B IPR005123 (Oxoglutarate/iron-dependent dioxygenase)%2C IPR026992 (Non-haem dioxygenase N-terminal domain)%2C IPR027443 (Isopenicillin N synthase-like)%3B GO:0016491 (oxidoreductase activity)%2C GO:0055114 (oxidation-reduction process)
306	ICGV13208_Control_Vs_ICGV13208_Stressed	Araip.JP12S	Araip.B09	Araip.B09:6538416-6541298	45.9099	196.827	2.10005	5e-05	0.00776437	UP	inorganic pyrophosphatase 2-like [Glycine max]%3B IPR016965 (Phosphatase PHOSPHO-type)%3B GO:0016791 (phosphatase activity)
307	ICGV13208_Control_Vs_ICGV13208_Stressed	Araip.LC867	Araip.B09	Araip.B09:5684170-5687200	10.4798	1.02986	-3.3471	5e-05	0.00776437	DOWN	IAA-amino acid hydrolase ILR1-like protein%3B IPR002933 (Peptidase M20)%3B GO:0008152 (metabolic process)%2C GO:0016787 (hydrolase activity)
308	ICGV13208_Control_Vs_ICGV13208_Stressed	Araip.MAP4C	Araip.B09	Araip.B09:145044104-145046154	1.36067	5.81532	2.09554	0.0005	0.0439542	UP	receptor kinase 3%3B IPR002902 (Gnk2-homologous domain)%2C IPR011009 (Protein kinase-like domain)%2C IPR013320 (Concanavalin A-like lectin/glucanase%2C subgroup)%3B GO:0004672 (protein kinase activity)%2C GO:0005524 (ATP binding)%2C GO:0006468 (protein phosphorylation)
309	ICGV13208_Control_Vs_ICGV13208_Stressed	Araip.QK1BG	Araip.B09	Araip.B09:34925648-34934957	4.52644	25.7551	2.50841	5e-05	0.00776437	UP	phospholipase D P2%3B IPR011993 (Pleckstrin homology-like domain)%2C IPR015679 (Phospholipase D family)%2C IPR025202 (Phospholipase D-like domain)%3B GO:0003824 (catalytic activity)%2C GO:0008152 (metabolic process)
310	ICGV13208_Control_Vs_ICGV13208_Stressed	Araip.Z0L5R	Araip.B09	Araip.B09:114999208-114999813	5.27454	50.4711	3.25834	5e-05	0.00776437	UP	Serine protease inhibitor%2C potato inhibitor I-type family protein%3B IPR000864 (Proteinase inhibitor I13%2C potato inhibitor I)%3B GO:0004867 (serine-type endopeptidase inhibitor activity)%2C GO:0009611 (response to wounding)
311	ICGV13208_Control_Vs_ICGV13208_Stressed	Araip.37594	Araip.B10	Araip.B10:110836708-110839445	2.51366	11.8377	2.23553	5e-05	0.00776437	UP	phospholipase D Y%3B IPR001736 (Phospholipase D/Transphosphatidylase)%2C IPR025202 (Phospholipase D-like domain)%3B GO:0003824 (catalytic activity)%2C GO:0008152 (metabolic process)
312	ICGV13208_Control_Vs_ICGV13208_Stressed	Araip.5N6GI	Araip.B10	Araip.B10:10178689-10181705	1.60435	20.6196	3.68395	5e-05	0.00776437	UP	LL-diaminopimelate aminotransferase%3B IPR015424 (Pyridoxal phosphate-dependent transferase)%2C IPR019942 (LL-diaminopimelate aminotransferase%2C plants and Chlamydia type)%3B GO:0003824 (catalytic activity)%2C GO:0009058 (biosynthetic process)%2C GO:0009089 (lysine biosynthetic process via diaminopimelate)%2C GO:0030170 (pyridoxal phosphate binding)
313	ICGV13208_Control_Vs_ICGV13208_Stressed	Araip.74GJN	Araip.B10	Araip.B10:98380215-98381774	216.304	50.6371	-2.0948	5e-05	0.00776437	DOWN	unknown protein%3B Has 39 Blast hits to 39 proteins in 15 species: Archae - 0%3B Bacteria - 0%3B Metazoa - 0%3B Fungi - 0%3B Plants - 39%3B Viruses - 0%3B Other Eukaryotes - 0 (source: NCBI BLink).
314	ICGV13208_Control_Vs_ICGV13208_Stressed	Araip.8JZ6X	Araip.B10	Araip.B10:135858386-135871691	1.49999	6.25671	2.06045	0.0002	0.0225504	UP	O-methyltransferase 1%3B IPR001077 (O-methyltransferase%2C family 2)%2C IPR012967 (Plant methyltransferase dimerisation)%3B GO:0008171 (O-methyltransferase activity)%2C GO:0046983 (protein dimerization activity)
315	ICGV13208_Control_Vs_ICGV13208_Stressed	Araip.AK95Y	Araip.B10	Araip.B10:134424788-134428343	15.5196	69.8214	2.16958	5e-05	0.00776437	UP	dihydroflavonol 4-reductase%3B IPR001509 (NAD-dependent epimerase/dehydratase)%2C IPR016040 (NAD(P)-binding domain)%3B GO:0003824 (catalytic activity)%2C GO:0044237 (cellular metabolic process)%2C GO:0050662 (coenzyme binding)
316	ICGV13208_Control_Vs_ICGV13208_Stressed	Araip.BM4R7	Araip.B10	Araip.B10:135693711-135696323	2.19287	15.3403	2.80643	5e-05	0.00776437	UP	GDSL-like Lipase/Acylhydrolase superfamily protein%3B IPR001087 (Lipase%2C GDSL)%3B GO:0006629 (lipid metabolic process)%2C GO:0016787 (hydrolase activity)
317	ICGV13208_Control_Vs_ICGV13208_Stressed	Araip.II7AN	Araip.B10	Araip.B10:35901676-35916410	9.37715	43.3303	2.20815	5e-05	0.00776437	UP	methyl esterase 3
318	ICGV13208_Control_Vs_ICGV13208_Stressed	Araip.J4Y63	Araip.B10	Araip.B10:135421174-135439412	11.9612	51.276	2.09992	5e-05	0.00776437	UP	receptor-like protein kinase 2%3B IPR001611 (Leucine-rich repeat)%2C IPR003590 (Leucine-rich repeat%2C ribonuclease inhibitor subtype)%2C IPR003591 (Leucine-rich repeat%2C typical subtype)%2C IPR013210 (Leucine-rich repeat-containing N-terminal%2C type 2)%2C IPR025875 (Leucine rich repeat 4)%3B GO:0005515 (protein binding)
319	ICGV13208_Control_Vs_ICGV13208_Stressed	Araip.JU47Y	Araip.B10	Araip.B10:133877920-133882054	11.9812	86.7357	2.85585	5e-05	0.00776437	UP	unknown protein%3B FUNCTIONS IN: molecular_function unknown%3B LOCATED IN: chloroplast
320	ICGV13208_Control_Vs_ICGV13208_Stressed	Araip.VWS8G	Araip.B10	Araip.B10:6712593-6721783	101.695	587.335	2.52993	5e-05	0.00776437	UP	CAP (Cysteine-rich secretory proteins%2C Antigen 5%2C and Pathogenesis-related 1 protein) superfamily protein%3B IPR001283 (Cysteine-rich secretory protein%2C allergen V5/Tpx-1-related)
321	TAG24_Control_Vs_TAG24_Stressed	Aradu.SU6L8	Adur2716	Adur2716:973-1395	5.32906	1.18547	-2.16843	0.0166	0.527351	DOWN	oligopeptide transporter
322	TAG24_Control_Vs_TAG24_Stressed	Aradu.0X3DX	Aradu.A01	Aradu.A01:94992782-94993592	9.73833	1.64747	-2.56342	0.00055	0.0813595	DOWN	disease-resistance response protein%3B IPR000916 (Bet v I domain)%2C IPR023393 (START-like domain)%2C IPR024949 (Bet v I type allergen)%3B GO:0006952 (defense response)%2C GO:0009607 (response to biotic stimulus)
323	TAG24_Control_Vs_TAG24_Stressed	Aradu.G09L8	Aradu.A01	Aradu.A01:100682649-100686917	1.95866	7.96067	2.02303	0.0008	0.101524	UP	protein notum homolog isoform X1 [Glycine max]%3B IPR004963 (Protein notum homologue)
324	TAG24_Control_Vs_TAG24_Stressed	Aradu.K27AT	Aradu.A01	Aradu.A01:26904606-26905184	13.696	2.62539	-2.38315	0.00285	0.194672	DOWN	hypothetical protein
325	TAG24_Control_Vs_TAG24_Stressed	Aradu.ML6KB	Aradu.A01	Aradu.A01:92678519-92682300	1.51194	7.78426	2.36416	0.00035	0.06028	UP	serine carboxypeptidase-like 22%3B IPR001563 (Peptidase S10%2C serine carboxypeptidase)%3B GO:0004185 (serine-type carboxypeptidase activity)%2C GO:0006508 (proteolysis)
326	TAG24_Control_Vs_TAG24_Stressed	Aradu.PG2U7	Aradu.A01	Aradu.A01:2990698-2992278	87.2023	17.4222	-2.32344	5e-05	0.0172229	DOWN	chalcone synthase [Glycine max]%3B IPR011141 (Polyketide synthase%2C type III)%2C IPR016039 (Thiolase-like)%3B GO:0003824 (catalytic activity)%2C GO:0008152 (metabolic process)%2C GO:0009058 (biosynthetic process)
327	TAG24_Control_Vs_TAG24_Stressed	Aradu.T00FF	Aradu.A01	Aradu.A01:98849344-98852694	1.17862	4.97792	2.07844	0.00065	0.08905	UP	L-ascorbate oxidase homolog [Glycine max]%3B IPR008972 (Cupredoxin)%3B GO:0005507 (copper ion binding)%2C GO:0016491 (oxidoreductase activity)%2C GO:0055114 (oxidation-reduction process)
328	TAG24_Control_Vs_TAG24_Stressed	Aradu.V6UVG	Aradu.A02	Aradu.A02:24836914-24844184	4.48617	19.9709	2.15434	5e-05	0.0172229	UP	NAD(P)-binding Rossmann-fold superfamily protein%3B IPR002347 (Glucose/ribitol dehydrogenase)%3B GO:0008152 (metabolic process)%2C GO:0016491 (oxidoreductase activity)
329	TAG24_Control_Vs_TAG24_Stressed	Aradu.ZX312	Aradu.A02	Aradu.A02:93560777-93562175	3.66645	22.07	2.58963	0.00025	0.0486129	UP	unknown protein%3B FUNCTIONS IN: molecular_function unknown%3B LOCATED IN: chloroplast%3B EXPRESSED IN: 22 plant structures%3B EXPRESSED DURING: 13 growth stages%3B Has 172 Blast hits to 172 proteins in 58 species: Archae - 0%3B Bacteria - 116%3B Metazoa - 0%3B Fungi - 0%3B Plants - 32%3B Viruses - 0%3B Other Eukaryotes - 24 (source: NCBI BLink).%3B IPR025067 (Protein of unknown function DUF4079)
330	TAG24_Control_Vs_TAG24_Stressed	Aradu.1R2ZD	Aradu.A03	Aradu.A03:126770319-126771702	14.1149	2.65396	-2.411	0.0001	0.0270921	DOWN	uncharacterized protein LOC100820285 isoform X2 [Glycine max]%3B IPR005134 (Uncharacterised protein family UPF0114)
331	TAG24_Control_Vs_TAG24_Stressed	Aradu.9IJ7G	Aradu.A03	Aradu.A03:3938094-3953620	17.1493	2.29947	-2.89878	5e-05	0.0172229	DOWN	Non-symbiotic hemoglobin%3B IPR000971 (Globin)%2C IPR009050 (Globin-like)%3B GO:0005506 (iron ion binding)%2C GO:0015671 (oxygen transport)%2C GO:0019825 (oxygen binding)%2C GO:0020037 (heme binding)
332	TAG24_Control_Vs_TAG24_Stressed	Aradu.B1C6F	Aradu.A03	Aradu.A03:104870720-104871595	5.28376	1.20009	-2.13843	0.0045	0.251167	DOWN	WRKY family transcription factor%3B IPR003657 (DNA-binding WRKY)%3B GO:0003700 (sequence-specific DNA binding transcription factor activity)%2C GO:0043565 (sequence-specific DNA binding)
333	TAG24_Control_Vs_TAG24_Stressed	Aradu.GF4WK	Aradu.A03	Aradu.A03:2823454-2824713	52.7215	12.7547	-2.04736	5e-05	0.0172229	DOWN	NAD(P)-binding Rossmann-fold superfamily protein%3B IPR002347 (Glucose/ribitol dehydrogenase)%3B GO:0008152 (metabolic process)%2C GO:0016491 (oxidoreductase activity)
334	TAG24_Control_Vs_TAG24_Stressed	Aradu.I29MY	Aradu.A03	Aradu.A03:3199688-3200099	7.66347	34.9629	2.18976	0.00025	0.0486129	UP	Histone superfamily protein%3B IPR000164 (Histone H3)%2C IPR009072 (Histone-fold)%3B GO:0000786 (nucleosome)%2C GO:0003677 (DNA binding)%2C GO:0006334 (nucleosome assembly)%2C GO:0046982 (protein heterodimerization activity)
335	TAG24_Control_Vs_TAG24_Stressed	Aradu.NH9RG	Aradu.A03	Aradu.A03:21474326-21481397	4.91698	22.4445	2.19052	5e-05	0.0172229	UP	protein YLS7-like [Glycine max]%3B IPR025846 (PMR5 N-terminal domain)%2C IPR026057 (PC-Esterase)
336	TAG24_Control_Vs_TAG24_Stressed	Aradu.R8HR4	Aradu.A03	Aradu.A03:131216736-131219401	6.2868	27.258	2.11628	5e-05	0.0172229	UP	Cytochrome P450 superfamily protein%3B IPR001128 (Cytochrome P450)%3B GO:0005506 (iron ion binding)%2C GO:0020037 (heme binding)%2C GO:0055114 (oxidation-reduction process)
337	TAG24_Control_Vs_TAG24_Stressed	Aradu.RFH8Y	Aradu.A03	Aradu.A03:125335016-125335626	2.82516	14.1019	2.31948	0.00155	0.139976	UP	Glutathione S-transferase family protein%3B IPR010987 (Glutathione S-transferase%2C C-terminal-like)%2C IPR012336 (Thioredoxin-like fold)%3B GO:0005515 (protein binding)
338	TAG24_Control_Vs_TAG24_Stressed	Aradu.Y6Q3B	Aradu.A03	Aradu.A03:29202217-29210673	1.98217	9.01659	2.1855	0.0001	0.0270921	UP	Fatty acid hydroxylase superfamily%3B IPR006694 (Fatty acid hydroxylase)%2C IPR016040 (NAD(P)-binding domain)%2C IPR021940 (Uncharacterised domain Wax2%2C C-terminal)%3B GO:0005506 (iron ion binding)%2C GO:0006633 (fatty acid biosynthetic process)%2C GO:0016491 (oxidoreductase activity)%2C GO:0055114 (oxidation-reduction process)
339	TAG24_Control_Vs_TAG24_Stressed	Aradu.ZA9R8	Aradu.A03	Aradu.A03:116621600-116622276	6.02292	30.3246	2.33195	0.0007	0.0922317	UP	hypothetical protein
340	TAG24_Control_Vs_TAG24_Stressed	Aradu.210QD	Aradu.A04	Aradu.A04:89923366-89940356	1.77122	7.23923	2.0311	0.00015	0.0354588	UP	alpha 1%2C4-glycosyltransferase family protein%3B IPR007577 (Glycosyltransferase%2C DXD sugar-binding motif)%2C IPR007652 (Alpha 1%2C4-glycosyltransferase domain)%3B GO:0005795 (Golgi stack)%2C GO:0008378 (galactosyltransferase activity)
341	TAG24_Control_Vs_TAG24_Stressed	Aradu.51F84	Aradu.A04	Aradu.A04:1877891-1879665	59.9253	13.5952	-2.14007	5e-05	0.0172229	DOWN	chalcone synthase [Glycine max]%3B IPR011141 (Polyketide synthase%2C type III)%2C IPR016039 (Thiolase-like)%3B GO:0003824 (catalytic activity)%2C GO:0008152 (metabolic process)%2C GO:0009058 (biosynthetic process)
342	TAG24_Control_Vs_TAG24_Stressed	Aradu.56C76	Aradu.A04	Aradu.A04:10716984-10718721	11.7253	2.22704	-2.39643	5e-05	0.0172229	DOWN	chalcone synthase [Glycine max]%3B IPR011141 (Polyketide synthase%2C type III)%2C IPR016039 (Thiolase-like)%3B GO:0003824 (catalytic activity)%2C GO:0008152 (metabolic process)%2C GO:0009058 (biosynthetic process)
343	TAG24_Control_Vs_TAG24_Stressed	Aradu.72KEV	Aradu.A04	Aradu.A04:10494782-10496775	7.74928	1.78144	-2.12102	0.00035	0.06028	DOWN	chalcone synthase [Glycine max]%3B IPR011141 (Polyketide synthase%2C type III)%2C IPR016039 (Thiolase-like)%3B GO:0003824 (catalytic activity)%2C GO:0008152 (metabolic process)%2C GO:0009058 (biosynthetic process)
344	TAG24_Control_Vs_TAG24_Stressed	Aradu.72V59	Aradu.A04	Aradu.A04:10477695-10479657	4.68391	1.07193	-2.1275	0.00155	0.139976	DOWN	chalcone synthase [Glycine max]%3B IPR011141 (Polyketide synthase%2C type III)%2C IPR016039 (Thiolase-like)%3B GO:0003824 (catalytic activity)%2C GO:0008152 (metabolic process)%2C GO:0009058 (biosynthetic process)
345	TAG24_Control_Vs_TAG24_Stressed	Aradu.B33TG	Aradu.A04	Aradu.A04:119656420-119658418	1.18171	26.8205	4.50439	5e-05	0.0172229	UP	Pollen Ole e 1 allergen and extensin family protein%3B IPR006041 (Pollen Ole e 1 allergen/extensin)
346	TAG24_Control_Vs_TAG24_Stressed	Aradu.ETY3A	Aradu.A04	Aradu.A04:11112722-11114706	12.7912	3.05018	-2.06818	0.0001	0.0270921	DOWN	chalcone synthase [Glycine max]%3B IPR011141 (Polyketide synthase%2C type III)%2C IPR016039 (Thiolase-like)%3B GO:0003824 (catalytic activity)%2C GO:0008152 (metabolic process)%2C GO:0009058 (biosynthetic process)
347	TAG24_Control_Vs_TAG24_Stressed	Aradu.G80S0	Aradu.A04	Aradu.A04:10968648-10970160	11.4387	2.80747	-2.02658	0.00075	0.0977514	DOWN	chalcone synthase [Glycine max]%3B IPR011141 (Polyketide synthase%2C type III)%2C IPR016039 (Thiolase-like)%3B GO:0003824 (catalytic activity)%2C GO:0008152 (metabolic process)%2C GO:0009058 (biosynthetic process)
348	TAG24_Control_Vs_TAG24_Stressed	Aradu.H7DF4	Aradu.A04	Aradu.A04:10846458-10848377	21.7362	5.11227	-2.08806	5e-05	0.0172229	DOWN	chalcone synthase [Glycine max]%3B IPR011141 (Polyketide synthase%2C type III)%2C IPR016039 (Thiolase-like)%3B GO:0003824 (catalytic activity)%2C GO:0008152 (metabolic process)%2C GO:0009058 (biosynthetic process)
349	TAG24_Control_Vs_TAG24_Stressed	Aradu.H9IK5	Aradu.A04	Aradu.A04:10764666-10766177	23.9716	5.52856	-2.11635	0.0001	0.0270921	DOWN	chalcone synthase [Glycine max]%3B IPR011141 (Polyketide synthase%2C type III)%2C IPR016039 (Thiolase-like)%3B GO:0003824 (catalytic activity)%2C GO:0008152 (metabolic process)%2C GO:0009058 (biosynthetic process)
350	TAG24_Control_Vs_TAG24_Stressed	Aradu.JL5FQ	Aradu.A04	Aradu.A04:11065138-11066915	9.9119	1.6619	-2.57633	5e-05	0.0172229	DOWN	chalcone synthase [Glycine max]%3B IPR011141 (Polyketide synthase%2C type III)%2C IPR016039 (Thiolase-like)%3B GO:0003824 (catalytic activity)%2C GO:0008152 (metabolic process)%2C GO:0009058 (biosynthetic process)
351	TAG24_Control_Vs_TAG24_Stressed	Aradu.K2677	Aradu.A04	Aradu.A04:10523115-10525012	14.9535	2.48883	-2.58694	5e-05	0.0172229	DOWN	chalcone synthase [Glycine max]%3B IPR011141 (Polyketide synthase%2C type III)%2C IPR016039 (Thiolase-like)%3B GO:0003824 (catalytic activity)%2C GO:0008152 (metabolic process)%2C GO:0009058 (biosynthetic process)
352	TAG24_Control_Vs_TAG24_Stressed	Aradu.L6TZ6	Aradu.A04	Aradu.A04:117754499-117754925	1.45749	8.41573	2.52961	0.01105	0.420734	UP	Unknown protein
353	TAG24_Control_Vs_TAG24_Stressed	Aradu.L8QZK	Aradu.A04	Aradu.A04:4428360-4434900	9.50471	1.7613	-2.432	0.00015	0.0354588	DOWN	MATE efflux family protein%3B IPR002528 (Multi antimicrobial extrusion protein)%3B GO:0006855 (drug transmembrane transport)%2C GO:0015238 (drug transmembrane transporter activity)%2C GO:0015297 (antiporter activity)%2C GO:0016020 (membrane)%2C GO:0055085 (transmembrane transport)
354	TAG24_Control_Vs_TAG24_Stressed	Aradu.P4T20	Aradu.A04	Aradu.A04:32792858-32793884	64.4738	15.7725	-2.03131	0.00155	0.139976	DOWN	Unknown protein
355	TAG24_Control_Vs_TAG24_Stressed	Aradu.T30RI	Aradu.A04	Aradu.A04:90067087-90069477	1.37881	5.75726	2.06196	0.00155	0.139976	UP	alpha 1%2C4-glycosyltransferase family protein%3B IPR007577 (Glycosyltransferase%2C DXD sugar-binding motif)%2C IPR007652 (Alpha 1%2C4-glycosyltransferase domain)%3B GO:0005795 (Golgi stack)%2C GO:0008378 (galactosyltransferase activity)
356	TAG24_Control_Vs_TAG24_Stressed	Aradu.W79GG	Aradu.A04	Aradu.A04:11061219-11063011	8.26869	1.74731	-2.24252	0.0002	0.0430571	DOWN	chalcone synthase [Glycine max]%3B IPR011141 (Polyketide synthase%2C type III)%2C IPR016039 (Thiolase-like)%3B GO:0003824 (catalytic activity)%2C GO:0008152 (metabolic process)%2C GO:0009058 (biosynthetic process)
357	TAG24_Control_Vs_TAG24_Stressed	Aradu.WV5HP	Aradu.A04	Aradu.A04:10815929-10817950	7.01046	1.39298	-2.33133	0.0003	0.0548	DOWN	chalcone synthase [Glycine max]%3B IPR011141 (Polyketide synthase%2C type III)%2C IPR016039 (Thiolase-like)%3B GO:0003824 (catalytic activity)%2C GO:0008152 (metabolic process)%2C GO:0009058 (biosynthetic process)
358	TAG24_Control_Vs_TAG24_Stressed	Aradu.Z06N2	Aradu.A04	Aradu.A04:113696608-113698341	5.21528	1.19148	-2.12999	0.00705	0.337951	DOWN	GDSL-like lipase/acylhydrolase
359	TAG24_Control_Vs_TAG24_Stressed	Aradu.ZIF2Z	Aradu.A04	Aradu.A04:15360919-15361216	3.63588	18.2904	2.33071	0.00315	0.200933	UP	disease-resistance response protein%3B IPR000916 (Bet v I domain)%2C IPR023393 (START-like domain)%2C IPR024949 (Bet v I type allergen)%3B GO:0006952 (defense response)%2C GO:0009607 (response to biotic stimulus)
360	TAG24_Control_Vs_TAG24_Stressed	Aradu.ZMM9X	Aradu.A04	Aradu.A04:1799311-1801528	5.98972	1.1596	-2.36886	0.0015	0.139976	DOWN	xyloglucan endotransglucosylase/hydrolase 15%3B IPR008264 (Beta-glucanase)%2C IPR008985 (Concanavalin A-like lectin/glucanases superfamily)%2C IPR016455 (Xyloglucan endotransglucosylase/hydrolase)%3B GO:0005618 (cell wall)%2C GO:0005975 (carbohydrate metabolic process)%2C GO:0006073 (cellular glucan metabolic process)%2C GO:0016762 (xyloglucan:xyloglucosyl transferase activity)%2C GO:0048046 (apo…
361	TAG24_Control_Vs_TAG24_Stressed	Aradu.ZWT01	Aradu.A04	Aradu.A04:10723333-10725328	25.9695	4.53384	-2.51802	5e-05	0.0172229	DOWN	chalcone synthase [Glycine max]%3B IPR011141 (Polyketide synthase%2C type III)%2C IPR016039 (Thiolase-like)%3B GO:0003824 (catalytic activity)%2C GO:0008152 (metabolic process)%2C GO:0009058 (biosynthetic process)
362	TAG24_Control_Vs_TAG24_Stressed	Aradu.01T4M	Aradu.A05	Aradu.A05:88822841-88826057	10.5186	2.43854	-2.10886	0.0005	0.077282	DOWN	myo-inositol oxygenase 2%3B IPR007828 (Inositol oxygenase)%3B GO:0005506 (iron ion binding)%2C GO:0005737 (cytoplasm)%2C GO:0019310 (inositol catabolic process)%2C GO:0050113 (inositol oxygenase activity)%2C GO:0055114 (oxidation-reduction process)
363	TAG24_Control_Vs_TAG24_Stressed	Aradu.0I3GY	Aradu.A05	Aradu.A05:17897375-17900134	19.692	82.7291	2.07079	5e-05	0.0172229	UP	Cytochrome P450 superfamily protein%3B IPR001128 (Cytochrome P450)%3B GO:0005506 (iron ion binding)%2C GO:0020037 (heme binding)%2C GO:0055114 (oxidation-reduction process)
364	TAG24_Control_Vs_TAG24_Stressed	Aradu.EFI7L	Aradu.A05	Aradu.A05:99599589-99604325	1.79646	8.60425	2.25989	0.0002	0.0430571	UP	Oxidoreductase%2C zinc-binding dehydrogenase family protein%3B IPR002085 (Alcohol dehydrogenase superfamily%2C zinc-type)%2C IPR016040 (NAD(P)-binding domain)%2C IPR020843 (Polyketide synthase%2C enoylreductase)%3B GO:0008270 (zinc ion binding)%2C GO:0016491 (oxidoreductase activity)%2C GO:0055114 (oxidation-reduction process)
365	TAG24_Control_Vs_TAG24_Stressed	Aradu.JS0R2	Aradu.A05	Aradu.A05:13657132-13659748	12.5479	56.4312	2.16904	0.0001	0.0270921	UP	adenine phosphoribosyltransferase 5%3B IPR000836 (Phosphoribosyltransferase domain)%2C IPR005764 (Adenine phosphoribosyl transferase)%3B GO:0003999 (adenine phosphoribosyltransferase activity)%2C GO:0005737 (cytoplasm)%2C GO:0006168 (adenine salvage)%2C GO:0009116 (nucleoside metabolic process)
366	TAG24_Control_Vs_TAG24_Stressed	Aradu.79V6T	Aradu.A06	Aradu.A06:3050105-3052476	3.89807	25.0289	2.68276	5e-05	0.0172229	UP	GDSL-like Lipase/Acylhydrolase superfamily protein%3B IPR001087 (Lipase%2C GDSL)%3B GO:0006629 (lipid metabolic process)%2C GO:0016787 (hydrolase activity)
367	TAG24_Control_Vs_TAG24_Stressed	Aradu.A9RK3	Aradu.A06	Aradu.A06:95756412-95757907	29.0694	3.886	-2.90314	5e-05	0.0172229	DOWN	ORF64c n%3D1 Tax%3DPinus koraiensis RepID%3DUPI000017DDE6
368	TAG24_Control_Vs_TAG24_Stressed	Aradu.DJ22Q	Aradu.A06	Aradu.A06:12964358-12965123	1.17955	6.29573	2.41614	0.00105	0.12056	UP	histone H2A 13%3B IPR009072 (Histone-fold)%3B GO:0000786 (nucleosome)%2C GO:0003677 (DNA binding)%2C GO:0005634 (nucleus)%2C GO:0006334 (nucleosome assembly)%2C GO:0046982 (protein heterodimerization activity)
369	TAG24_Control_Vs_TAG24_Stressed	Aradu.E3T4S	Aradu.A06	Aradu.A06:3054202-3057896	1.30268	40.9571	4.97456	5e-05	0.0172229	UP	GDSL-like Lipase/Acylhydrolase superfamily protein%3B IPR001087 (Lipase%2C GDSL)%3B GO:0006629 (lipid metabolic process)%2C GO:0016787 (hydrolase activity)
370	TAG24_Control_Vs_TAG24_Stressed	Aradu.F6BQP	Aradu.A06	Aradu.A06:1453597-1460379	5.13885	1.12423	-2.1925	0.00025	0.0486129	DOWN	Potassium transporter family protein%3B IPR003855 (K+ potassium transporter)%3B GO:0015079 (potassium ion transmembrane transporter activity)%2C GO:0016020 (membrane)%2C GO:0071805 (potassium ion transmembrane transport)
371	TAG24_Control_Vs_TAG24_Stressed	Aradu.G27H3	Aradu.A06	Aradu.A06:1829599-1831084	1.08244	4.97122	2.19932	0.00045	0.0728215	UP	Basic helix-loop-helix (bHLH) DNA-binding family protein%3B IPR011598 (Myc-type%2C basic helix-loop-helix (bHLH) domain)%2C IPR025610 (Transcription factor MYC/MYB N-terminal)%3B GO:0046983 (protein dimerization activity)
372	TAG24_Control_Vs_TAG24_Stressed	Aradu.M0E3H	Aradu.A06	Aradu.A06:10357061-10358325	18.1301	82.4056	2.18436	0.00015	0.0354588	UP	Gibberellin-regulated family protein%3B IPR003854 (Gibberellin regulated protein)
373	TAG24_Control_Vs_TAG24_Stressed	Aradu.WB4GB	Aradu.A06	Aradu.A06:93250792-93255394	1.08254	7.43878	2.78065	5e-05	0.0172229	UP	chalcone synthase-like [Glycine max]%3B IPR011141 (Polyketide synthase%2C type III)%2C IPR016039 (Thiolase-like)%3B GO:0003824 (catalytic activity)%2C GO:0008152 (metabolic process)%2C GO:0009058 (biosynthetic process)
374	TAG24_Control_Vs_TAG24_Stressed	Aradu.94FCJ	Aradu.A07	Aradu.A07:16759084-16765821	1.13186	4.57249	2.01428	0.00435	0.246214	UP	O-methyltransferase 1%3B IPR016461 (Caffeate O-methyltransferase (COMT) family)%3B GO:0008168 (methyltransferase activity)%2C GO:0008171 (O-methyltransferase activity)%2C GO:0046983 (protein dimerization activity)
375	TAG24_Control_Vs_TAG24_Stressed	Aradu.C87QN	Aradu.A07	Aradu.A07:8348167-8350369	10.5652	1.46531	-2.85004	0.0045	0.251167	DOWN	pathogenesis-related protein bet V I family protein%3B IPR000916 (Bet v I domain)%2C IPR023393 (START-like domain)%3B GO:0006952 (defense response)%2C GO:0009607 (response to biotic stimulus)
376	TAG24_Control_Vs_TAG24_Stressed	Aradu.IJX4I	Aradu.A07	Aradu.A07:7010499-7013247	1.37525	5.79184	2.07432	0.0007	0.0922317	UP	glucan endo-1%2C3-beta-glucosidase 12-like [Glycine max]%3B IPR000490 (Glycoside hydrolase%2C family 17)%2C IPR012946 (X8)%2C IPR017853 (Glycoside hydrolase%2C superfamily)%3B GO:0005975 (carbohydrate metabolic process)
377	TAG24_Control_Vs_TAG24_Stressed	Aradu.J77GB	Aradu.A07	Aradu.A07:63267584-63270548	1.02426	4.38856	2.09917	0.0045	0.251167	UP	uncharacterized protein LOC100802714 [Glycine max]
378	TAG24_Control_Vs_TAG24_Stressed	Aradu.M8UTW	Aradu.A07	Aradu.A07:14359524-14366296	1.87057	13.0307	2.80036	5e-05	0.0172229	UP	nudix hydrolase homolog 3%3B IPR015797 (NUDIX hydrolase domain-like)%3B GO:0016787 (hydrolase activity)
379	TAG24_Control_Vs_TAG24_Stressed	Aradu.TP9LG	Aradu.A07	Aradu.A07:4003853-4004165	30.6594	133.355	2.12087	0.00045	0.0728215	UP	repetitive proline-rich cell wall protein 2-like [Glycine max]
380	TAG24_Control_Vs_TAG24_Stressed	Aradu.XLV7R	Aradu.A07	Aradu.A07:1311373-1312674	1.77658	8.24353	2.21416	0.00415	0.239389	UP	Heavy metal transport/detoxification superfamily protein%2C putative n%3D1 Tax%3DTheobroma cacao RepID%3DUPI00042B042A
381	TAG24_Control_Vs_TAG24_Stressed	Aradu.XZ4MH	Aradu.A07	Aradu.A07:75051901-75052691	1.47109	6.42854	2.1276	0.02265	0.618501	UP	Unknown protein
382	TAG24_Control_Vs_TAG24_Stressed	Aradu.348PZ	Aradu.A08	Aradu.A08:17251361-17254597	7.14335	1.2263	-2.54229	5e-05	0.0172229	DOWN	branched-chain amino acid transaminase 2%3B IPR001544 (Aminotransferase%2C class IV)%3B GO:0003824 (catalytic activity)%2C GO:0004084 (branched-chain-amino-acid transaminase activity)%2C GO:0008152 (metabolic process)%2C GO:0009081 (branched-chain amino acid metabolic process)
383	TAG24_Control_Vs_TAG24_Stressed	Aradu.8DJ4R	Aradu.A08	Aradu.A08:30502225-30503780	1.38223	5.65371	2.0322	0.0014	0.137783	UP	uncharacterized GPI-anchored protein [Glycine max]
384	TAG24_Control_Vs_TAG24_Stressed	Aradu.BX6BE	Aradu.A08	Aradu.A08:30519573-30521204	127.907	18.0793	-2.82268	5e-05	0.0172229	DOWN	HXXXD-type acyl-transferase family protein%3B IPR003480 (Transferase)%2C IPR023213 (Chloramphenicol acetyltransferase-like domain)
385	TAG24_Control_Vs_TAG24_Stressed	Aradu.CTP8M	Aradu.A08	Aradu.A08:30171251-30173416	2.50719	14.8227	2.56367	0.0001	0.0270921	UP	xyloglucan endotransglucosylase/hydrolase 9%3B IPR008264 (Beta-glucanase)%2C IPR008985 (Concanavalin A-like lectin/glucanases superfamily)%2C IPR016455 (Xyloglucan endotransglucosylase/hydrolase)%3B GO:0005618 (cell wall)%2C GO:0005975 (carbohydrate metabolic process)%2C GO:0006073 (cellular glucan metabolic process)%2C GO:0016762 (xyloglucan:xyloglucosyl transferase activity)%2C GO:0048046 (apop…
386	TAG24_Control_Vs_TAG24_Stressed	Aradu.J43S7	Aradu.A08	Aradu.A08:41377669-41384486	1.18464	8.39689	2.8254	5e-05	0.0172229	UP	Eukaryotic aspartyl protease family protein%3B IPR001461 (Aspartic peptidase)%2C IPR021109 (Aspartic peptidase domain)%3B GO:0004190 (aspartic-type endopeptidase activity)%2C GO:0006508 (proteolysis)
387	TAG24_Control_Vs_TAG24_Stressed	Aradu.LN5YX	Aradu.A08	Aradu.A08:3309672-3315647	4.51804	18.7313	2.05168	0.0001	0.0270921	UP	L-ascorbate oxidase homolog [Glycine max]%3B IPR008972 (Cupredoxin)%3B GO:0005507 (copper ion binding)%2C GO:0016491 (oxidoreductase activity)%2C GO:0055114 (oxidation-reduction process)
388	TAG24_Control_Vs_TAG24_Stressed	Aradu.WMG0K	Aradu.A08	Aradu.A08:29329518-29330217	4.74287	28.2728	2.57558	0.00035	0.06028	UP	Unknown protein
389	TAG24_Control_Vs_TAG24_Stressed	Aradu.WYX50	Aradu.A08	Aradu.A08:12600593-12611186	4.63292	19.7821	2.0942	5e-05	0.0172229	UP	beta-xylosidase 3%3B IPR002772 (Glycoside hydrolase family 3 C-terminal domain)%2C IPR017853 (Glycoside hydrolase%2C superfamily)%2C IPR026891 (Fibronectin type III-like domain)%2C IPR026892 (Glycoside hydrolase family 3)%3B GO:0005975 (carbohydrate metabolic process)
390	TAG24_Control_Vs_TAG24_Stressed	Aradu.YB9HI	Aradu.A08	Aradu.A08:24427427-24429547	30.9599	7.09274	-2.12599	5e-05	0.0172229	DOWN	ADP%2CATP carrier protein 1%2C mitochondrial [Glycine max]%3B IPR002067 (Mitochondrial carrier protein)%2C IPR023395 (Mitochondrial carrier domain)%3B GO:0005215 (transporter activity)%2C GO:0005743 (mitochondrial inner membrane)%2C GO:0006810 (transport)%2C GO:0055085 (transmembrane transport)
391	TAG24_Control_Vs_TAG24_Stressed	Aradu.BBP4Z	Aradu.A09	Aradu.A09:5923120-5925808	1.05316	5.64306	2.42176	0.00025	0.0486129	UP	MATE efflux family protein%3B IPR002528 (Multi antimicrobial extrusion protein)%3B GO:0006855 (drug transmembrane transport)%2C GO:0015238 (drug transmembrane transporter activity)%2C GO:0015297 (antiporter activity)%2C GO:0016020 (membrane)%2C GO:0055085 (transmembrane transport)
392	TAG24_Control_Vs_TAG24_Stressed	Aradu.EQ3HU	Aradu.A09	Aradu.A09:22459116-22460518	9.21877	2.21509	-2.05721	0.0014	0.137783	DOWN	galactinol synthase 1%3B IPR002495 (Glycosyl transferase%2C family 8)
393	TAG24_Control_Vs_TAG24_Stressed	Aradu.PT4TC	Aradu.A09	Aradu.A09:112620338-112626671	2.4935	10.4149	2.0624	0.0002	0.0430571	UP	alpha-L-fucosidase 2-like isoform X3 [Glycine max]%3B IPR008928 (Six-hairpin glycosidase-like)%2C IPR016135 (Ubiquitin-conjugating enzyme/RWD-like)%2C IPR027414 (Glycosyl hydrolase family%2C N-terminal domain)%3B GO:0003824 (catalytic activity)%2C GO:0016881 (acid-amino acid ligase activity)
394	TAG24_Control_Vs_TAG24_Stressed	Aradu.VQ1MT	Aradu.A09	Aradu.A09:109068623-109073404	28.5488	6.0362	-2.24172	5e-05	0.0172229	DOWN	P-loop containing nucleoside triphosphate hydrolases superfamily protein%3B IPR027417 (P-loop containing nucleoside triphosphate hydrolase)%3B GO:0000166 (nucleotide binding)%2C GO:0005524 (ATP binding)%2C GO:0017111 (nucleoside-triphosphatase activity)
395	TAG24_Control_Vs_TAG24_Stressed	Aradu.WZM73	Aradu.A09	Aradu.A09:10932599-10933424	1.1096	4.49629	2.0187	0.00815	0.365946	UP	Unknown protein
396	TAG24_Control_Vs_TAG24_Stressed	Aradu.1Z3IL	Aradu.A10	Aradu.A10:9727595-9730922	1.03251	5.2188	2.33756	0.0008	0.101524	UP	Pectate lyase family protein%3B IPR011050 (Pectin lyase fold/virulence factor)%2C IPR018082 (AmbAllergen)
397	TAG24_Control_Vs_TAG24_Stressed	Aradu.22650	Aradu.A10	Aradu.A10:94378196-94381149	1.16055	7.10793	2.61462	0.00015	0.0354588	UP	Protein kinase superfamily protein%3B IPR011009 (Protein kinase-like domain)%2C IPR013320 (Concanavalin A-like lectin/glucanase%2C subgroup)%3B GO:0004672 (protein kinase activity)%2C GO:0005524 (ATP binding)%2C GO:0006468 (protein phosphorylation)
398	TAG24_Control_Vs_TAG24_Stressed	Aradu.68QSX	Aradu.A10	Aradu.A10:804979-819363	1.26831	6.96275	2.45675	0.0001	0.0270921	UP	GDSL-like Lipase/Acylhydrolase superfamily protein%3B IPR001087 (Lipase%2C GDSL)%3B GO:0006629 (lipid metabolic process)%2C GO:0016787 (hydrolase activity)
399	TAG24_Control_Vs_TAG24_Stressed	Aradu.HLM3M	Aradu.A10	Aradu.A10:97403668-97409277	1.02737	7.1663	2.80227	5e-05	0.0172229	UP	protein COBRA [Glycine max]%3B IPR006918 (COBRA%2C plant)%3B GO:0010215 (cellulose microfibril organization)%2C GO:0016049 (cell growth)%2C GO:0031225 (anchored component of membrane)
400	TAG24_Control_Vs_TAG24_Stressed	Aradu.L0PKE	Aradu.A10	Aradu.A10:105361922-105368218	2.27854	10.0645	2.14309	0.0007	0.0922317	UP	O-acyltransferase (WSD1-like) family protein%3B IPR004255 (O-acyltransferase%2C WSD1%2C N-terminal)%2C IPR009721 (O-acyltransferase%2C WSD1%2C C-terminal)%3B GO:0004144 (diacylglycerol O-acyltransferase activity)%2C GO:0045017 (glycerolipid biosynthetic process)
401	TAG24_Control_Vs_TAG24_Stressed	Aradu.P47M2	Aradu.A10	Aradu.A10:4601651-4602161	1.14974	21.7655	4.24266	5e-05	0.0172229	UP	CAP (Cysteine-rich secretory proteins%2C Antigen 5%2C and Pathogenesis-related 1 protein) superfamily protein%3B IPR001283 (Cysteine-rich secretory protein%2C allergen V5/Tpx-1-related)
402	TAG24_Control_Vs_TAG24_Stressed	Aradu.RW4KA	Aradu.A10	Aradu.A10:109124519-109125889	13.4433	1.99897	-2.74956	0.00125	0.129914	DOWN	O-methyltransferase 1%3B IPR001077 (O-methyltransferase%2C family 2)%3B GO:0008171 (O-methyltransferase activity)
403	TAG24_Control_Vs_TAG24_Stressed	Aradu.V8MCV	Aradu.A10	Aradu.A10:5847816-5850617	68.3777	10.6568	-2.68176	5e-05	0.0172229	DOWN	LL-diaminopimelate aminotransferase%3B IPR015424 (Pyridoxal phosphate-dependent transferase)%2C IPR019942 (LL-diaminopimelate aminotransferase%2C plants and Chlamydia type)%3B GO:0003824 (catalytic activity)%2C GO:0009058 (biosynthetic process)%2C GO:0009089 (lysine biosynthetic process via diaminopimelate)%2C GO:0030170 (pyridoxal phosphate binding)
404	TAG24_Control_Vs_TAG24_Stressed	Araip.23EKN	Araip.B01	Araip.B01:132337006-132337900	9.70792	1.58514	-2.61455	0.00025	0.0454388	DOWN	disease-resistance response protein%3B IPR000916 (Bet v I domain)%2C IPR023393 (START-like domain)%2C IPR024949 (Bet v I type allergen)%3B GO:0006952 (defense response)%2C GO:0009607 (response to biotic stimulus)
405	TAG24_Control_Vs_TAG24_Stressed	Araip.3Q4IK	Araip.B01	Araip.B01:80408205-80408768	1.79438	9.58011	2.41656	0.00575	0.300701	UP	beta-galactosidase 3%3B IPR001944 (Glycoside hydrolase%2C family 35)%2C IPR017853 (Glycoside hydrolase%2C superfamily)%3B GO:0005975 (carbohydrate metabolic process)
406	TAG24_Control_Vs_TAG24_Stressed	Araip.97TWR	Araip.B01	Araip.B01:123678583-123683910	2.06302	8.3358	2.01456	0.0004	0.0577578	UP	protein notum homolog isoform X1 [Glycine max]%3B IPR004963 (Protein notum homologue)
407	TAG24_Control_Vs_TAG24_Stressed	Araip.9X8M2	Araip.B01	Araip.B01:135092761-135097989	1.38016	6.97147	2.33663	5e-05	0.0139737	UP	serine carboxypeptidase-like 22%3B IPR001563 (Peptidase S10%2C serine carboxypeptidase)%3B GO:0004185 (serine-type carboxypeptidase activity)%2C GO:0006508 (proteolysis)
408	TAG24_Control_Vs_TAG24_Stressed	Araip.D2NS0	Araip.B01	Araip.B01:132372297-132373406	12.0891	2.5835	-2.22631	0.00025	0.0454388	DOWN	disease-resistance response protein%3B IPR000916 (Bet v I domain)%2C IPR023393 (START-like domain)%2C IPR024949 (Bet v I type allergen)%3B GO:0006952 (defense response)%2C GO:0009607 (response to biotic stimulus)
409	TAG24_Control_Vs_TAG24_Stressed	Araip.EW792	Araip.B01	Araip.B01:69400258-69400944	1.54568	6.44153	2.05916	0.0062	0.312901	UP	FIZZY-related 2%3B IPR015943 (WD40/YVTN repeat-like-containing domain)%3B GO:0005515 (protein binding)
410	TAG24_Control_Vs_TAG24_Stressed	Araip.GX3JF	Araip.B01	Araip.B01:126937074-126940452	1.31574	5.45724	2.05229	0.0007	0.0815861	UP	L-ascorbate oxidase homolog [Glycine max]%3B IPR008972 (Cupredoxin)%3B GO:0005507 (copper ion binding)%2C GO:0016491 (oxidoreductase activity)%2C GO:0055114 (oxidation-reduction process)
411	TAG24_Control_Vs_TAG24_Stressed	Araip.PF5R6	Araip.B01	Araip.B01:9622635-9624428	87.074	16.4688	-2.40251	5e-05	0.0139737	DOWN	chalcone synthase [Glycine max]%3B IPR011141 (Polyketide synthase%2C type III)%2C IPR016039 (Thiolase-like)%3B GO:0003824 (catalytic activity)%2C GO:0008152 (metabolic process)%2C GO:0009058 (biosynthetic process)
412	TAG24_Control_Vs_TAG24_Stressed	Araip.TSU7Y	Araip.B01	Araip.B01:132320048-132321020	26.0237	4.96435	-2.39015	5e-05	0.0139737	DOWN	disease-resistance response protein%3B IPR000916 (Bet v I domain)%2C IPR023393 (START-like domain)%2C IPR024949 (Bet v I type allergen)%3B GO:0006952 (defense response)%2C GO:0009607 (response to biotic stimulus)
413	TAG24_Control_Vs_TAG24_Stressed	Araip.BNI9P	Araip.B02	Araip.B02:83287951-83293038	1.44839	5.79806	2.00112	0.00065	0.0778532	UP	Pectate lyase family protein%3B IPR011050 (Pectin lyase fold/virulence factor)%2C IPR018082 (AmbAllergen)
414	TAG24_Control_Vs_TAG24_Stressed	Araip.T0QWF	Araip.B02	Araip.B02:26846451-26857650	4.50829	20.0088	2.14998	5e-05	0.0139737	UP	NAD(P)-binding Rossmann-fold superfamily protein%3B IPR002347 (Glucose/ribitol dehydrogenase)%3B GO:0008152 (metabolic process)%2C GO:0016491 (oxidoreductase activity)
415	TAG24_Control_Vs_TAG24_Stressed	Araip.XM18D	Araip.B02	Araip.B02:89729445-89729673	14.03	1.4438	-3.28056	0.00415	0.244033	DOWN	Unknown protein
416	TAG24_Control_Vs_TAG24_Stressed	Araip.9Y1W2	Araip.B03	Araip.B03:127653920-127654858	15.8814	2.9631	-2.42216	0.00055	0.069732	DOWN	uncharacterized protein LOC100820285 isoform X3 [Glycine max]%3B IPR005134 (Uncharacterised protein family UPF0114)
417	TAG24_Control_Vs_TAG24_Stressed	Araip.AG2WX	Araip.B03	Araip.B03:5413089-5417903	24.6947	6.06474	-2.02568	0.00025	0.0454388	DOWN	NAD(P)-binding Rossmann-fold superfamily protein%3B IPR002347 (Glucose/ribitol dehydrogenase)%3B GO:0008152 (metabolic process)%2C GO:0016491 (oxidoreductase activity)
418	TAG24_Control_Vs_TAG24_Stressed	Araip.D0ST6	Araip.B03	Araip.B03:106798674-106799542	5.15755	1.18624	-2.12029	0.00335	0.216592	DOWN	WRKY family transcription factor%3B IPR003657 (DNA-binding WRKY)%3B GO:0003700 (sequence-specific DNA binding transcription factor activity)%2C GO:0043565 (sequence-specific DNA binding)
419	TAG24_Control_Vs_TAG24_Stressed	Araip.D6VSK	Araip.B03	Araip.B03:126165313-126165948	2.68507	12.7778	2.25061	0.00125	0.119444	UP	Glutathione S-transferase family protein%3B IPR010987 (Glutathione S-transferase%2C C-terminal-like)%2C IPR012336 (Thioredoxin-like fold)%3B GO:0005515 (protein binding)
420	TAG24_Control_Vs_TAG24_Stressed	Araip.F3W88	Araip.B03	Araip.B03:132184281-132186776	3.69916	15.1073	2.02997	0.0001	0.0232063	UP	Cytochrome P450 superfamily protein%3B IPR001128 (Cytochrome P450)%3B GO:0005506 (iron ion binding)%2C GO:0020037 (heme binding)%2C GO:0055114 (oxidation-reduction process)
421	TAG24_Control_Vs_TAG24_Stressed	Araip.KTN2S	Araip.B03	Araip.B03:6702907-6704179	59.32	7.79709	-2.92751	5e-05	0.0139737	DOWN	Non-symbiotic hemoglobin%3B IPR000971 (Globin)%2C IPR009050 (Globin-like)%3B GO:0005506 (iron ion binding)%2C GO:0015671 (oxygen transport)%2C GO:0019825 (oxygen binding)%2C GO:0020037 (heme binding)
422	TAG24_Control_Vs_TAG24_Stressed	Araip.P3ATM	Araip.B03	Araip.B03:50352628-50353728	28.3174	6.93979	-2.02873	0.0002	0.0385052	DOWN	Glutathione S-transferase family protein%3B IPR010987 (Glutathione S-transferase%2C C-terminal-like)%2C IPR012336 (Thioredoxin-like fold)%3B GO:0005515 (protein binding)
423	TAG24_Control_Vs_TAG24_Stressed	Araip.T5SL7	Araip.B03	Araip.B03:5923110-5923521	6.1751	30.8802	2.32214	0.00045	0.0618833	UP	Histone superfamily protein%3B IPR000164 (Histone H3)%2C IPR009072 (Histone-fold)%3B GO:0000786 (nucleosome)%2C GO:0003677 (DNA binding)%2C GO:0006334 (nucleosome assembly)%2C GO:0046982 (protein heterodimerization activity)
424	TAG24_Control_Vs_TAG24_Stressed	Araip.U1HLB	Araip.B03	Araip.B03:32141152-32148631	1.69288	8.22634	2.28077	0.00035	0.053198	UP	Fatty acid hydroxylase superfamily%3B IPR006694 (Fatty acid hydroxylase)%2C IPR016040 (NAD(P)-binding domain)%2C IPR021940 (Uncharacterised domain Wax2%2C C-terminal)%3B GO:0005506 (iron ion binding)%2C GO:0006633 (fatty acid biosynthetic process)%2C GO:0016491 (oxidoreductase activity)%2C GO:0055114 (oxidation-reduction process)
425	TAG24_Control_Vs_TAG24_Stressed	Araip.VBB34	Araip.B03	Araip.B03:133007792-133008855	1.77647	7.25717	2.03039	0.00295	0.199152	UP	cytochrome B561-1%3B IPR004877 (Cytochrome b561%2C eukaryote)%3B GO:0016021 (integral component of membrane)
426	TAG24_Control_Vs_TAG24_Stressed	Araip.WI5PK	Araip.B03	Araip.B03:23779113-23785455	4.86462	22.4481	2.20619	5e-05	0.0139737	UP	protein YLS7-like [Glycine max]%3B IPR025846 (PMR5 N-terminal domain)%2C IPR026057 (PC-Esterase)
427	TAG24_Control_Vs_TAG24_Stressed	Araip.Y2H1R	Araip.B03	Araip.B03:118895614-118896283	7.78856	37.8882	2.28232	0.0006	0.07426	UP	hypothetical protein
428	TAG24_Control_Vs_TAG24_Stressed	Araip.62EH4	Araip.B04	Araip.B04:12804843-12806649	12.1483	2.75419	-2.14105	0.00045	0.0618833	DOWN	chalcone synthase [Glycine max]%3B IPR011141 (Polyketide synthase%2C type III)%2C IPR016039 (Thiolase-like)%3B GO:0003824 (catalytic activity)%2C GO:0008152 (metabolic process)%2C GO:0009058 (biosynthetic process)
429	TAG24_Control_Vs_TAG24_Stressed	Araip.6I8IU	Araip.B04	Araip.B04:15661897-15662086	5.10025	23.0825	2.17816	0.01465	0.495147	UP	disease-resistance response protein%3B IPR000916 (Bet v I domain)%2C IPR023393 (START-like domain)%2C IPR024949 (Bet v I type allergen)%3B GO:0006952 (defense response)%2C GO:0009607 (response to biotic stimulus)
430	TAG24_Control_Vs_TAG24_Stressed	Araip.73H5Y	Araip.B04	Araip.B04:2549547-2551064	46.1846	10.4694	-2.14124	5e-05	0.0139737	DOWN	chalcone synthase [Glycine max]%3B IPR011141 (Polyketide synthase%2C type III)%2C IPR016039 (Thiolase-like)%3B GO:0003824 (catalytic activity)%2C GO:0008152 (metabolic process)%2C GO:0009058 (biosynthetic process)
431	TAG24_Control_Vs_TAG24_Stressed	Araip.7P0TV	Araip.B04	Araip.B04:12749776-12751674	5.02948	1.02527	-2.2944	0.00045	0.0618833	DOWN	chalcone synthase [Glycine max]%3B IPR011141 (Polyketide synthase%2C type III)%2C IPR016039 (Thiolase-like)%3B GO:0003824 (catalytic activity)%2C GO:0008152 (metabolic process)%2C GO:0009058 (biosynthetic process)
432	TAG24_Control_Vs_TAG24_Stressed	Araip.8S5BI	Araip.B04	Araip.B04:129701050-129703057	1.19476	26.9009	4.49286	5e-05	0.0139737	UP	Pollen Ole e 1 allergen and extensin family protein%3B IPR006041 (Pollen Ole e 1 allergen/extensin)
433	TAG24_Control_Vs_TAG24_Stressed	Araip.8ZH5X	Araip.B04	Araip.B04:12802389-12804361	12.8665	2.97511	-2.1126	0.00025	0.0454388	DOWN	chalcone synthase [Glycine max]%3B IPR011141 (Polyketide synthase%2C type III)%2C IPR016039 (Thiolase-like)%3B GO:0003824 (catalytic activity)%2C GO:0008152 (metabolic process)%2C GO:0009058 (biosynthetic process)
434	TAG24_Control_Vs_TAG24_Stressed	Araip.AQN9K	Araip.B04	Araip.B04:5666977-5676583	8.35813	1.51481	-2.46404	5e-05	0.0139737	DOWN	MATE efflux family protein%3B IPR002528 (Multi antimicrobial extrusion protein)%3B GO:0006855 (drug transmembrane transport)%2C GO:0015238 (drug transmembrane transporter activity)%2C GO:0015297 (antiporter activity)%2C GO:0016020 (membrane)%2C GO:0055085 (transmembrane transport)
435	TAG24_Control_Vs_TAG24_Stressed	Araip.B81TZ	Araip.B04	Araip.B04:15662670-15662967	3.56101	17.4827	2.29557	0.0029	0.197314	UP	disease-resistance response protein%3B IPR000916 (Bet v I domain)%2C IPR023393 (START-like domain)%2C IPR024949 (Bet v I type allergen)%3B GO:0006952 (defense response)%2C GO:0009607 (response to biotic stimulus)
436	TAG24_Control_Vs_TAG24_Stressed	Araip.BU4FE	Araip.B04	Araip.B04:12288419-12289217	12.6472	2.45494	-2.36506	0.002	0.15517	DOWN	chalcone synthase [Glycine max]%3B IPR016039 (Thiolase-like)%3B GO:0003824 (catalytic activity)%2C GO:0008152 (metabolic process)%2C GO:0009058 (biosynthetic process)
437	TAG24_Control_Vs_TAG24_Stressed	Araip.C7PF0	Araip.B04	Araip.B04:110813285-110814082	2.04969	9.24309	2.17297	0.0318	0.739279	UP	Unknown protein
438	TAG24_Control_Vs_TAG24_Stressed	Araip.F5DF0	Araip.B04	Araip.B04:98318332-98320537	1.40073	5.74879	2.03708	0.00075	0.0854967	UP	alpha 1%2C4-glycosyltransferase family protein%3B IPR007577 (Glycosyltransferase%2C DXD sugar-binding motif)%2C IPR007652 (Alpha 1%2C4-glycosyltransferase domain)%3B GO:0005795 (Golgi stack)%2C GO:0008378 (galactosyltransferase activity)
439	TAG24_Control_Vs_TAG24_Stressed	Araip.JJK48	Araip.B04	Araip.B04:130578415-130579029	1.00757	4.0419	2.00415	0.02615	0.667647	UP	Unknown protein
440	TAG24_Control_Vs_TAG24_Stressed	Araip.M80A5	Araip.B04	Araip.B04:2427669-2430365	5.60551	1.26265	-2.15039	0.0016	0.137452	DOWN	xyloglucan endotransglucosylase/hydrolase 15%3B IPR008264 (Beta-glucanase)%2C IPR008985 (Concanavalin A-like lectin/glucanases superfamily)%2C IPR016455 (Xyloglucan endotransglucosylase/hydrolase)%3B GO:0005618 (cell wall)%2C GO:0005975 (carbohydrate metabolic process)%2C GO:0006073 (cellular glucan metabolic process)%2C GO:0016762 (xyloglucan:xyloglucosyl transferase activity)%2C GO:0048046 (apo…
441	TAG24_Control_Vs_TAG24_Stressed	Araip.QL51L	Araip.B04	Araip.B04:12730077-12731882	8.98561	1.42534	-2.65632	5e-05	0.0139737	DOWN	chalcone synthase [Glycine max]%3B IPR011141 (Polyketide synthase%2C type III)%2C IPR016039 (Thiolase-like)%3B GO:0003824 (catalytic activity)%2C GO:0008152 (metabolic process)%2C GO:0009058 (biosynthetic process)
442	TAG24_Control_Vs_TAG24_Stressed	Araip.THJ4F	Araip.B04	Araip.B04:12276364-12277327	13.3228	2.63105	-2.34018	5e-05	0.0139737	DOWN	chalcone synthase [Glycine max]%3B IPR016039 (Thiolase-like)%3B GO:0003824 (catalytic activity)%2C GO:0008152 (metabolic process)%2C GO:0009058 (biosynthetic process)
443	TAG24_Control_Vs_TAG24_Stressed	Araip.TTM09	Araip.B04	Araip.B04:12733385-12735343	12.8916	2.74147	-2.23341	0.00015	0.0322202	DOWN	chalcone synthase [Glycine max]%3B IPR011141 (Polyketide synthase%2C type III)%2C IPR016039 (Thiolase-like)%3B GO:0003824 (catalytic activity)%2C GO:0008152 (metabolic process)%2C GO:0009058 (biosynthetic process)
444	TAG24_Control_Vs_TAG24_Stressed	Araip.U7CA5	Araip.B04	Araip.B04:11884606-11886435	7.8566	1.24615	-2.65643	5e-05	0.0139737	DOWN	chalcone synthase [Glycine max]%3B IPR011141 (Polyketide synthase%2C type III)%2C IPR016039 (Thiolase-like)%3B GO:0003824 (catalytic activity)%2C GO:0008152 (metabolic process)%2C GO:0009058 (biosynthetic process)
445	TAG24_Control_Vs_TAG24_Stressed	Araip.V9QDS	Araip.B04	Araip.B04:12279739-12280621	42.9503	7.94212	-2.43507	5e-05	0.0139737	DOWN	chalcone synthase [Glycine max]%3B IPR016039 (Thiolase-like)%3B GO:0003824 (catalytic activity)%2C GO:0008152 (metabolic process)%2C GO:0009058 (biosynthetic process)
446	TAG24_Control_Vs_TAG24_Stressed	Araip.YF2QF	Araip.B04	Araip.B04:12121742-12123473	13.2812	2.23642	-2.57012	5e-05	0.0139737	DOWN	chalcone synthase [Glycine max]%3B IPR011141 (Polyketide synthase%2C type III)%2C IPR016039 (Thiolase-like)%3B GO:0003824 (catalytic activity)%2C GO:0008152 (metabolic process)%2C GO:0009058 (biosynthetic process)
447	TAG24_Control_Vs_TAG24_Stressed	Araip.Z5UEI	Araip.B04	Araip.B04:12285746-12286918	57.7261	10.9878	-2.39332	5e-05	0.0139737	DOWN	chalcone synthase [Glycine max]%3B IPR011141 (Polyketide synthase%2C type III)%2C IPR016039 (Thiolase-like)%3B GO:0003824 (catalytic activity)%2C GO:0008152 (metabolic process)%2C GO:0009058 (biosynthetic process)
448	TAG24_Control_Vs_TAG24_Stressed	Araip.42ERT	Araip.B05	Araip.B05:124962910-124983212	7.37603	30.5024	2.048	5e-05	0.0139737	UP	Oxidoreductase%2C zinc-binding dehydrogenase family protein%3B IPR002085 (Alcohol dehydrogenase superfamily%2C zinc-type)%2C IPR016040 (NAD(P)-binding domain)%2C IPR020843 (Polyketide synthase%2C enoylreductase)%3B GO:0008270 (zinc ion binding)%2C GO:0016491 (oxidoreductase activity)%2C GO:0055114 (oxidation-reduction process)
449	TAG24_Control_Vs_TAG24_Stressed	Araip.6ZZ85	Araip.B05	Araip.B05:14362290-14365772	5.75683	27.8841	2.2761	5e-05	0.0139737	UP	adenine phosphoribosyltransferase 5%3B IPR000836 (Phosphoribosyltransferase domain)%2C IPR005764 (Adenine phosphoribosyl transferase)%3B GO:0003999 (adenine phosphoribosyltransferase activity)%2C GO:0005737 (cytoplasm)%2C GO:0006168 (adenine salvage)%2C GO:0009116 (nucleoside metabolic process)
450	TAG24_Control_Vs_TAG24_Stressed	Araip.B5SML	Araip.B05	Araip.B05:18175436-18178013	19.137	81.0986	2.08331	5e-05	0.0139737	UP	Cytochrome P450 superfamily protein%3B IPR001128 (Cytochrome P450)%3B GO:0005506 (iron ion binding)%2C GO:0020037 (heme binding)%2C GO:0055114 (oxidation-reduction process)
451	TAG24_Control_Vs_TAG24_Stressed	Araip.VI7E7	Araip.B05	Araip.B05:143503321-143508237	1.10025	7.16768	2.70368	5e-05	0.0139737	UP	beta glucosidase 12%3B IPR001360 (Glycoside hydrolase%2C family 1)%2C IPR017853 (Glycoside hydrolase%2C superfamily)%3B GO:0005975 (carbohydrate metabolic process)
452	TAG24_Control_Vs_TAG24_Stressed	Araip.1M8MW	Araip.B06	Araip.B06:21206029-21212799	5.32819	1.23758	-2.10612	0.0004	0.0577578	DOWN	Potassium transporter family protein%3B IPR003855 (K+ potassium transporter)%3B GO:0015079 (potassium ion transmembrane transporter activity)%2C GO:0016020 (membrane)%2C GO:0071805 (potassium ion transmembrane transport)
453	TAG24_Control_Vs_TAG24_Stressed	Araip.785T1	Araip.B06	Araip.B06:16873963-16877617	1.79065	47.5265	4.73018	5e-05	0.0139737	UP	GDSL-like Lipase/Acylhydrolase superfamily protein%3B IPR001087 (Lipase%2C GDSL)%3B GO:0006629 (lipid metabolic process)%2C GO:0016787 (hydrolase activity)
454	TAG24_Control_Vs_TAG24_Stressed	Araip.7EX46	Araip.B06	Araip.B06:130752548-130752923	63.2135	281.64	2.15555	5e-05	0.0139737	UP	Bifunctional inhibitor/lipid-transfer protein/seed storage 2S albumin superfamily protein%3B IPR016140 (Bifunctional inhibitor/plant lipid transfer protein/seed storage helical domain)
455	TAG24_Control_Vs_TAG24_Stressed	Araip.7RH7Y	Araip.B06	Araip.B06:16879344-16881468	3.63091	24.0645	2.72851	5e-05	0.0139737	UP	GDSL-like Lipase/Acylhydrolase superfamily protein%3B IPR001087 (Lipase%2C GDSL)%3B GO:0006629 (lipid metabolic process)%2C GO:0016787 (hydrolase activity)
456	TAG24_Control_Vs_TAG24_Stressed	Araip.D52UU	Araip.B06	Araip.B06:5441603-5442801	9.28938	38.0242	2.03326	0.0006	0.07426	UP	Gibberellin-regulated family protein%3B IPR003854 (Gibberellin regulated protein)
457	TAG24_Control_Vs_TAG24_Stressed	Araip.JD11C	Araip.B06	Araip.B06:115739105-115742862	1.1991	8.29819	2.79084	5e-05	0.0139737	UP	chalcone synthase-like [Glycine max]%3B IPR011141 (Polyketide synthase%2C type III)%2C IPR016039 (Thiolase-like)%3B GO:0003824 (catalytic activity)%2C GO:0008152 (metabolic process)%2C GO:0009058 (biosynthetic process)
458	TAG24_Control_Vs_TAG24_Stressed	Araip.Q8ZS3	Araip.B06	Araip.B06:130711131-130713193	9.12385	1.93454	-2.23766	0.00025	0.0454388	DOWN	chalcone synthase [Glycine max]%3B IPR011141 (Polyketide synthase%2C type III)%2C IPR016039 (Thiolase-like)%3B GO:0003824 (catalytic activity)%2C GO:0008152 (metabolic process)%2C GO:0009058 (biosynthetic process)
459	TAG24_Control_Vs_TAG24_Stressed	Araip.39X8H	Araip.B07	Araip.B07:50689126-50689486	13.3263	2.24485	-2.56958	0.00695	0.32606	DOWN	ATP synthase subunit beta n%3D1 Tax%3DMedicago truncatula RepID%3DG7LEH3_MEDTR
460	TAG24_Control_Vs_TAG24_Stressed	Araip.9V28V	Araip.B07	Araip.B07:98693262-98698031	4.52468	18.812	2.05576	5e-05	0.0139737	UP	L-ascorbate oxidase homolog [Glycine max]%3B IPR008972 (Cupredoxin)%3B GO:0005507 (copper ion binding)%2C GO:0016491 (oxidoreductase activity)%2C GO:0055114 (oxidation-reduction process)
461	TAG24_Control_Vs_TAG24_Stressed	Araip.BHS1W	Araip.B07	Araip.B07:44689066-44692135	1.08217	4.52617	2.06436	0.00405	0.241985	UP	uncharacterized protein LOC100802714 [Glycine max]
462	TAG24_Control_Vs_TAG24_Stressed	Araip.CH5RM	Araip.B07	Araip.B07:54633048-54649557	25.0774	3.04665	-3.04109	0.0143	0.489041	DOWN	ATP synthase subunit beta n%3D1 Tax%3DMedicago truncatula RepID%3DG7LEH3_MEDTR
463	TAG24_Control_Vs_TAG24_Stressed	Araip.DQ8EI	Araip.B07	Araip.B07:125210401-125213633	9.6602	1.62697	-2.56987	5e-05	0.0139737	DOWN	branched-chain amino acid transaminase 2%3B IPR001544 (Aminotransferase%2C class IV)%3B GO:0003824 (catalytic activity)%2C GO:0004084 (branched-chain-amino-acid transaminase activity)%2C GO:0008152 (metabolic process)%2C GO:0009081 (branched-chain amino acid metabolic process)
464	TAG24_Control_Vs_TAG24_Stressed	Araip.EV3K6	Araip.B07	Araip.B07:1005400-1007699	1.9865	9.36606	2.23721	0.0026	0.186676	UP	Heavy metal transport/detoxification superfamily protein%2C putative n%3D1 Tax%3DTheobroma cacao RepID%3DUPI00042B223C
465	TAG24_Control_Vs_TAG24_Stressed	Araip.HS9YY	Araip.B07	Araip.B07:6633964-6636593	1.36856	5.63456	2.04165	0.0003	0.0499827	UP	glucan endo-1%2C3-beta-glucosidase 12-like [Glycine max]%3B IPR000490 (Glycoside hydrolase%2C family 17)%2C IPR012946 (X8)%2C IPR017853 (Glycoside hydrolase%2C superfamily)%3B GO:0005975 (carbohydrate metabolic process)
466	TAG24_Control_Vs_TAG24_Stressed	Araip.JRH45	Araip.B07	Araip.B07:120738615-120747489	4.14454	17.8977	2.11049	5e-05	0.0139737	UP	beta-xylosidase 3%3B IPR002772 (Glycoside hydrolase family 3 C-terminal domain)%2C IPR017853 (Glycoside hydrolase%2C superfamily)%2C IPR026891 (Fibronectin type III-like domain)%2C IPR026892 (Glycoside hydrolase family 3)%3B GO:0005975 (carbohydrate metabolic process)
467	TAG24_Control_Vs_TAG24_Stressed	Araip.M692U	Araip.B07	Araip.B07:15514198-15525856	2.03293	13.5678	2.73856	5e-05	0.0139737	UP	nudix hydrolase homolog 3%3B IPR015797 (NUDIX hydrolase domain-like)%3B GO:0016787 (hydrolase activity)
468	TAG24_Control_Vs_TAG24_Stressed	Araip.TN7YM	Araip.B07	Araip.B07:7552552-7553184	9.83327	1.56436	-2.6521	0.0005	0.065967	DOWN	Unknown protein%3B IPR010800 (Glycine rich protein)
469	TAG24_Control_Vs_TAG24_Stressed	Araip.XRT0H	Araip.B07	Araip.B07:21538136-21540632	1.60014	9.40698	2.55553	5e-05	0.0139737	UP	O-methyltransferase family protein%3B IPR016461 (Caffeate O-methyltransferase (COMT) family)%3B GO:0008168 (methyltransferase activity)%2C GO:0008171 (O-methyltransferase activity)%2C GO:0046983 (protein dimerization activity)
470	TAG24_Control_Vs_TAG24_Stressed	Araip.0Z96J	Araip.B08	Araip.B08:111722500-111724130	2.53769	10.8559	2.09689	0.0003	0.0499827	UP	3-ketoacyl-CoA synthase 6%3B IPR012392 (Very-long-chain 3-ketoacyl-CoA synthase)%2C IPR016039 (Thiolase-like)%3B GO:0003824 (catalytic activity)%2C GO:0006633 (fatty acid biosynthetic process)%2C GO:0008152 (metabolic process)%2C GO:0008610 (lipid biosynthetic process)%2C GO:0016020 (membrane)
471	TAG24_Control_Vs_TAG24_Stressed	Araip.13WAT	Araip.B08	Araip.B08:8469161-8470778	159.42	23.4718	-2.76383	5e-05	0.0139737	DOWN	HXXXD-type acyl-transferase family protein%3B IPR003480 (Transferase)%2C IPR023213 (Chloramphenicol acetyltransferase-like domain)
472	TAG24_Control_Vs_TAG24_Stressed	Araip.580BK	Araip.B08	Araip.B08:8458169-8459639	1.42163	5.90522	2.05444	0.00115	0.113218	UP	uncharacterized GPI-anchored protein [Glycine max]
473	TAG24_Control_Vs_TAG24_Stressed	Araip.74KY3	Araip.B08	Araip.B08:2238483-2240711	30.9185	7.4663	-2.05	5e-05	0.0139737	DOWN	ADP%2CATP carrier protein 1%2C mitochondrial [Glycine max]%3B IPR002067 (Mitochondrial carrier protein)%2C IPR023395 (Mitochondrial carrier domain)%3B GO:0005215 (transporter activity)%2C GO:0005743 (mitochondrial inner membrane)%2C GO:0006810 (transport)%2C GO:0055085 (transmembrane transport)
474	TAG24_Control_Vs_TAG24_Stressed	Araip.A6KSA	Araip.B08	Araip.B08:6725401-6726269	4.22577	25.9767	2.61993	5e-05	0.0139737	UP	Unknown protein
475	TAG24_Control_Vs_TAG24_Stressed	Araip.A6YRG	Araip.B08	Araip.B08:128211075-128216505	15.151	60.9665	2.0086	0.0005	0.065967	UP	Rubredoxin-like superfamily protein%3B IPR004039 (Rubredoxin-type fold)%3B GO:0005506 (iron ion binding)
476	TAG24_Control_Vs_TAG24_Stressed	Araip.PU78I	Araip.B08	Araip.B08:7889005-7891371	2.20503	13.0422	2.56431	5e-05	0.0139737	UP	xyloglucan endotransglucosylase/hydrolase 9%3B IPR008264 (Beta-glucanase)%2C IPR008985 (Concanavalin A-like lectin/glucanases superfamily)%2C IPR016455 (Xyloglucan endotransglucosylase/hydrolase)%3B GO:0005618 (cell wall)%2C GO:0005975 (carbohydrate metabolic process)%2C GO:0006073 (cellular glucan metabolic process)%2C GO:0016762 (xyloglucan:xyloglucosyl transferase activity)%2C GO:0048046 (apop…
477	TAG24_Control_Vs_TAG24_Stressed	Araip.XH0KD	Araip.B08	Araip.B08:8488050-8489514	21.537	2.91935	-2.8831	5e-05	0.0139737	DOWN	anthocyanin 5-aromatic acyltransferase-like [Glycine max]%3B IPR003480 (Transferase)%2C IPR023213 (Chloramphenicol acetyltransferase-like domain)
478	TAG24_Control_Vs_TAG24_Stressed	Araip.Y1BF2	Araip.B08	Araip.B08:113697001-113708080	1.72057	6.97612	2.01954	0.0018	0.146658	UP	homogentisate phytyltransferase 1%3B IPR000537 (UbiA prenyltransferase family)%3B GO:0004659 (prenyltransferase activity)%2C GO:0016021 (integral component of membrane)
479	TAG24_Control_Vs_TAG24_Stressed	Araip.00P1B	Araip.B09	Araip.B09:7371795-7374788	1.47258	7.42792	2.33461	5e-05	0.0139737	UP	MATE efflux family protein%3B IPR002528 (Multi antimicrobial extrusion protein)%3B GO:0006855 (drug transmembrane transport)%2C GO:0015238 (drug transmembrane transporter activity)%2C GO:0015297 (antiporter activity)%2C GO:0016020 (membrane)%2C GO:0055085 (transmembrane transport)
480	TAG24_Control_Vs_TAG24_Stressed	Araip.8H742	Araip.B09	Araip.B09:97617936-97618893	1.85201	9.0376	2.28685	0.00165	0.137452	UP	Bowman birk trypsin inhibitor%3B IPR000877 (Proteinase inhibitor I12%2C Bowman-Birk)%3B GO:0004867 (serine-type endopeptidase inhibitor activity)%2C GO:0005576 (extracellular region)
481	TAG24_Control_Vs_TAG24_Stressed	Araip.BBT8F	Araip.B09	Araip.B09:146920906-146925511	28.6117	6.11326	-2.22659	5e-05	0.0139737	DOWN	P-loop containing nucleoside triphosphate hydrolases superfamily protein%3B IPR027417 (P-loop containing nucleoside triphosphate hydrolase)%3B GO:0000166 (nucleotide binding)%2C GO:0005524 (ATP binding)%2C GO:0017111 (nucleoside-triphosphatase activity)
482	TAG24_Control_Vs_TAG24_Stressed	Araip.E0H16	Araip.B09	Araip.B09:875951-877500	3.79448	20.3483	2.42293	0.0001	0.0232063	UP	blue copper protein-like [Glycine max]%3B IPR008972 (Cupredoxin)%3B GO:0005507 (copper ion binding)%2C GO:0009055 (electron carrier activity)
483	TAG24_Control_Vs_TAG24_Stressed	Araip.SHF6J	Araip.B09	Araip.B09:135019852-135020987	5.15837	36.914	2.83918	5e-05	0.0139737	UP	receptor lectin kinase%3B IPR008985 (Concanavalin A-like lectin/glucanases superfamily)%2C IPR013320 (Concanavalin A-like lectin/glucanase%2C subgroup)%2C IPR016363 (Lectin)%3B GO:0030246 (carbohydrate binding)
484	TAG24_Control_Vs_TAG24_Stressed	Araip.ZPY1F	Araip.B09	Araip.B09:135059499-135065138	22.6075	196.94	3.12288	5e-05	0.0139737	UP	L-type lectin-domain containing receptor kinase IX.1-like [Glycine max]%3B IPR008985 (Concanavalin A-like lectin/glucanases superfamily)%2C IPR013320 (Concanavalin A-like lectin/glucanase%2C subgroup)%3B GO:0030246 (carbohydrate binding)
485	TAG24_Control_Vs_TAG24_Stressed	Araip.2IN9I	Araip.B10	Araip.B10:2774595-2776517	1.42614	8.63195	2.59757	5e-05	0.0139737	UP	GDSL-like Lipase/Acylhydrolase superfamily protein%3B IPR001087 (Lipase%2C GDSL)%3B GO:0006629 (lipid metabolic process)%2C GO:0016787 (hydrolase activity)
486	TAG24_Control_Vs_TAG24_Stressed	Araip.489C1	Araip.B10	Araip.B10:53862279-53863888	4.91289	1.13723	-2.11105	0.0013	0.121105	DOWN	growth-regulating factor 7%3B IPR014977 (WRC)%2C IPR014978 (Glutamine-Leucine-Glutamine%2C QLQ)%3B GO:0005524 (ATP binding)%2C GO:0005634 (nucleus)
487	TAG24_Control_Vs_TAG24_Stressed	Araip.5N6GI	Araip.B10	Araip.B10:10178689-10181705	64.5768	10.054	-2.68325	5e-05	0.0139737	DOWN	LL-diaminopimelate aminotransferase%3B IPR015424 (Pyridoxal phosphate-dependent transferase)%2C IPR019942 (LL-diaminopimelate aminotransferase%2C plants and Chlamydia type)%3B GO:0003824 (catalytic activity)%2C GO:0009058 (biosynthetic process)%2C GO:0009089 (lysine biosynthetic process via diaminopimelate)%2C GO:0030170 (pyridoxal phosphate binding)
488	TAG24_Control_Vs_TAG24_Stressed	Araip.9J75V	Araip.B10	Araip.B10:135978991-135985689	1.59684	6.6348	2.05483	0.00075	0.0854967	UP	Cytochrome P450 superfamily protein%3B IPR001128 (Cytochrome P450)%3B GO:0005506 (iron ion binding)%2C GO:0020037 (heme binding)%2C GO:0055114 (oxidation-reduction process)
489	TAG24_Control_Vs_TAG24_Stressed	Araip.ACF2M	Araip.B10	Araip.B10:132036829-132040236	2.54978	10.4519	2.03532	0.0003	0.0499827	UP	O-acyltransferase (WSD1-like) family protein%3B IPR004255 (O-acyltransferase%2C WSD1%2C N-terminal)%2C IPR009721 (O-acyltransferase%2C WSD1%2C C-terminal)%3B GO:0004144 (diacylglycerol O-acyltransferase activity)%2C GO:0045017 (glycerolipid biosynthetic process)
490	TAG24_Control_Vs_TAG24_Stressed	Araip.CE0DR	Araip.B10	Araip.B10:15653828-15656360	1.02774	5.51989	2.42517	0.00035	0.053198	UP	Pectate lyase family protein%3B IPR011050 (Pectin lyase fold/virulence factor)%2C IPR018082 (AmbAllergen)
491	TAG24_Control_Vs_TAG24_Stressed	Araip.VEV8X	Araip.B10	Araip.B10:6607229-6611975	1.6591	7.00248	2.07746	0.001	0.102731	UP	CAP (Cysteine-rich secretory proteins%2C Antigen 5%2C and Pathogenesis-related 1 protein) superfamily protein%3B IPR001283 (Cysteine-rich secretory protein%2C allergen V5/Tpx-1-related)
492	TAG24_Control_Vs_TAG24_Stressed	Araip.Z3XZX	Araip.B10	Araip.B10:135886517-135888977	7.87087	1.35439	-2.53888	0.00035	0.053198	DOWN	O-methyltransferase 1%3B IPR016461 (Caffeate O-methyltransferase (COMT) family)%3B GO:0008168 (methyltransferase activity)%2C GO:0008171 (O-methyltransferase activity)%2C GO:0046983 (protein dimerization activity)
