# Supplementary material for: Comparative Transcriptome Analysis Identified Candidate Genes for Late Leaf Spot Resistance and Cause of Defoliation in Groundnut
Source: Int J Mol Sci. 2021 Apr 26;22(9):4491. doi: 10.3390/ijms22094491 (PMC8123497; doi:10.3390/ijms22094491)
Supplement: Supplementary file 1 [file ijms-22-04491-s001.zip › Supplementary Material/Suppl_tables/Table S3.xlsx]

## Sheet: Table S3
Supplementary Table 3. Differentially expressed genes between control and stressed samples of resistant vs susceptible genotypes at disease development (DD) (at 1DPI, 2DPI, 3DPI and 7DPI) stage.
S. No.	Sample1 Vs Sample2	gene_id	locus	locus	FPKM_disease_devt_Sample1	FPKM_disease_devt_Sample2	log2(fold_change)	p_value	q_value	regulation	Annotations
1	Disease_Dev_GPBD4_Vs_disease_Dev_ICGV13208	Aradu.Y1F62	Adur2166	Adur2166:631-1040	12.9925	1.09091	-3.57408	0.00105	0.0907192	DOWN	Unknown protein
2	Disease_Dev_GPBD4_Vs_disease_Dev_ICGV13208	Aradu.25DKA	Aradu.A01	Aradu.A01:10832255-10834390	2.87695	48.7432	4.08259	5e-05	0.00751786	UP	Bifunctional inhibitor/lipid-transfer protein/seed storage 2S albumin superfamily protein%3B IPR016140 (Bifunctional inhibitor/plant lipid transfer protein/seed storage helical domain)
3	Disease_Dev_GPBD4_Vs_disease_Dev_ICGV13208	Aradu.A3AX6	Aradu.A01	Aradu.A01:2916208-2919650	671.724	19.2499	-5.12495	5e-05	0.00751786	DOWN	Eukaryotic aspartyl protease family protein%3B IPR001461 (Aspartic peptidase)%2C IPR021109 (Aspartic peptidase domain)%3B GO:0004190 (aspartic-type endopeptidase activity)%2C GO:0006508 (proteolysis)
4	Disease_Dev_GPBD4_Vs_disease_Dev_ICGV13208	Aradu.B20QU	Aradu.A01	Aradu.A01:7372898-7374420	129.845	792.139	2.60896	5e-05	0.00751786	UP	Non-specific lipid-transfer protein%2C putative%3B IPR000528 (Plant lipid transfer protein/Par allergen)%2C IPR016140 (Bifunctional inhibitor/plant lipid transfer protein/seed storage helical domain)%3B GO:0006869 (lipid transport)%2C GO:0008289 (lipid binding)
5	Disease_Dev_GPBD4_Vs_disease_Dev_ICGV13208	Aradu.C3H41	Aradu.A01	Aradu.A01:33481494-33482879	5.29601	1.09062	-2.27976	0.00365	0.204144	DOWN	protein MOR1-like isoform X3 [Glycine max]%3B IPR011989 (Armadillo-like helical)
6	Disease_Dev_GPBD4_Vs_disease_Dev_ICGV13208	Aradu.CHQ37	Aradu.A01	Aradu.A01:94942302-94943162	10.4957	42.866	2.03004	5e-05	0.00751786	UP	disease-resistance response protein%3B IPR000916 (Bet v I domain)%2C IPR023393 (START-like domain)%2C IPR024949 (Bet v I type allergen)%3B GO:0006952 (defense response)%2C GO:0009607 (response to biotic stimulus)
7	Disease_Dev_GPBD4_Vs_disease_Dev_ICGV13208	Aradu.I3E1J	Aradu.A01	Aradu.A01:95192767-95194982	1.22596	9.15005	2.89987	5e-05	0.00751786	UP	desiccation-related protein PCC13-62-like [Glycine max]
8	Disease_Dev_GPBD4_Vs_disease_Dev_ICGV13208	Aradu.J5X7Z	Aradu.A01	Aradu.A01:2413252-2428017	1.35763	7.74915	2.51295	0.00055	0.057366	UP	homogentisate phytyltransferase 1%3B IPR000537 (UbiA prenyltransferase family)%3B GO:0004659 (prenyltransferase activity)%2C GO:0016021 (integral component of membrane)
9	Disease_Dev_GPBD4_Vs_disease_Dev_ICGV13208	Aradu.K60K0	Aradu.A01	Aradu.A01:94951462-94957206	12.4316	1.23976	-3.32587	5e-05	0.00751786	DOWN	NAD-dependent malic enzyme 2%3B IPR001891 (Malic oxidoreductase)%3B GO:0004470 (malic enzyme activity)%2C GO:0004471 (malate dehydrogenase (decarboxylating) (NAD+) activity)%2C GO:0006108 (malate metabolic process)%2C GO:0051287 (NAD binding)%2C GO:0055114 (oxidation-reduction process)
10	Disease_Dev_GPBD4_Vs_disease_Dev_ICGV13208	Aradu.KI3UZ	Aradu.A01	Aradu.A01:96132310-96133187	82.245	16.7994	-2.29152	5e-05	0.00751786	DOWN	disease-resistance response protein%3B IPR000916 (Bet v I domain)%2C IPR023393 (START-like domain)%2C IPR024949 (Bet v I type allergen)%3B GO:0006952 (defense response)%2C GO:0009607 (response to biotic stimulus)
11	Disease_Dev_GPBD4_Vs_disease_Dev_ICGV13208	Aradu.L67UJ	Aradu.A01	Aradu.A01:71934807-71940341	30.1881	7.05477	-2.09731	5e-05	0.00751786	DOWN	flocculation protein FLO11-like isoform X5 [Glycine max]%3B IPR004252 (Probable transposase%2C Ptta/En/Spm%2C plant)
12	Disease_Dev_GPBD4_Vs_disease_Dev_ICGV13208	Aradu.U3GVZ	Aradu.A01	Aradu.A01:565212-569506	4.38613	19.2385	2.13298	0.00015	0.0197344	UP	methyl esterase 1
13	Disease_Dev_GPBD4_Vs_disease_Dev_ICGV13208	Aradu.W1G6S	Aradu.A01	Aradu.A01:11529474-11537599	5.47011	33.2535	2.60386	5e-05	0.00751786	UP	Unknown protein
14	Disease_Dev_GPBD4_Vs_disease_Dev_ICGV13208	Aradu.X9PNA	Aradu.A01	Aradu.A01:7077700-7094090	111.469	22.6752	-2.29746	5e-05	0.00751786	DOWN	Peroxidase superfamily protein%3B IPR010255 (Haem peroxidase)%3B GO:0004601 (peroxidase activity)%2C GO:0006979 (response to oxidative stress)%2C GO:0020037 (heme binding)%2C GO:0055114 (oxidation-reduction process)
15	Disease_Dev_GPBD4_Vs_disease_Dev_ICGV13208	Aradu.0K4GZ	Aradu.A02	Aradu.A02:13672370-13673022	6.46452	1.56963	-2.04212	0.01115	0.413747	DOWN	Unknown protein
16	Disease_Dev_GPBD4_Vs_disease_Dev_ICGV13208	Aradu.1N0JJ	Aradu.A02	Aradu.A02:63100004-63100770	1.34572	6.8152	2.34038	0.00225	0.151891	UP	probable carboxylesterase 12-like [Glycine max]%3B IPR013094 (Alpha/beta hydrolase fold-3)%3B GO:0008152 (metabolic process)%2C GO:0016787 (hydrolase activity)
17	Disease_Dev_GPBD4_Vs_disease_Dev_ICGV13208	Aradu.B5CS7	Aradu.A02	Aradu.A02:85610210-85613696	34.6751	296.009	3.09366	5e-05	0.00751786	UP	SPX domain gene 3%3B IPR004331 (SPX%2C N-terminal)
18	Disease_Dev_GPBD4_Vs_disease_Dev_ICGV13208	Aradu.BM19W	Aradu.A02	Aradu.A02:13660153-13663240	21.755	4.40229	-2.30502	5e-05	0.00751786	DOWN	Unknown protein
19	Disease_Dev_GPBD4_Vs_disease_Dev_ICGV13208	Aradu.BP38Y	Aradu.A02	Aradu.A02:81781349-81793767	1.02511	5.39567	2.39602	0.0002	0.0251685	UP	beta glucosidase 11%3B IPR001360 (Glycoside hydrolase%2C family 1)%2C IPR017853 (Glycoside hydrolase%2C superfamily)%3B GO:0005975 (carbohydrate metabolic process)
20	Disease_Dev_GPBD4_Vs_disease_Dev_ICGV13208	Aradu.D14Q2	Aradu.A02	Aradu.A02:93429903-93439608	17.7847	84.9496	2.25597	5e-05	0.00751786	UP	Pathogenesis-related thaumatin superfamily protein%3B IPR001938 (Thaumatin)
21	Disease_Dev_GPBD4_Vs_disease_Dev_ICGV13208	Aradu.F0IZ7	Aradu.A02	Aradu.A02:76143425-76158283	11.9382	48.8523	2.03284	5e-05	0.00751786	UP	delta-1-pyrroline-5-carboxylate synthetase%3B IPR001057 (Glutamate/acetylglutamate kinase)%2C IPR016161 (Aldehyde/histidinol dehydrogenase)%3B GO:0003824 (catalytic activity)%2C GO:0004349 (glutamate 5-kinase activity)%2C GO:0004350 (glutamate-5-semialdehyde dehydrogenase activity)%2C GO:0005737 (cytoplasm)%2C GO:0006561 (proline biosynthetic process)%2C GO:0008152 (metabolic process)%2C GO:00164…
22	Disease_Dev_GPBD4_Vs_disease_Dev_ICGV13208	Aradu.FIU9K	Aradu.A02	Aradu.A02:4162396-4163427	5.74049	60.6423	3.40108	5e-05	0.00751786	UP	DNA-binding protein n%3D1 Tax%3DDaucus carota RepID%3DQ43429_DAUCA%3B IPR003106 (Leucine zipper%2C homeobox-associated)%2C IPR009057 (Homeodomain-like)%3B GO:0000976 (transcription regulatory region sequence-specific DNA binding)%2C GO:0003677 (DNA binding)%2C GO:0003700 (sequence-specific DNA binding transcription factor activity)%2C GO:0005634 (nucleus)%2C GO:0043565 (sequence-specific DNA bind…
23	Disease_Dev_GPBD4_Vs_disease_Dev_ICGV13208	Aradu.P20JR	Aradu.A02	Aradu.A02:2160047-2161409	47.2525	5.9899	-2.97979	0.0025	0.160799	DOWN	putative disease resistance RPP13-like protein 1-like isoform X6 [Glycine max]
24	Disease_Dev_GPBD4_Vs_disease_Dev_ICGV13208	Aradu.X4SSF	Aradu.A02	Aradu.A02:60554771-60565423	2.79159	11.6392	2.05984	0.00055	0.057366	UP	purple acid phosphatase 16%3B IPR004843 (Calcineurin-like phosphoesterase domain%2C apaH type)%3B GO:0016787 (hydrolase activity)
25	Disease_Dev_GPBD4_Vs_disease_Dev_ICGV13208	Aradu.52RDN	Aradu.A03	Aradu.A03:132496091-132499741	1.82995	19.5685	3.41866	5e-05	0.00751786	UP	Membrane transporter D1 n%3D3 Tax%3DAndropogoneae RepID%3DB6U4Q3_MAIZE%3B IPR005828 (General substrate transporter)%2C IPR016196 (Major facilitator superfamily domain%2C general substrate transporter)%3B GO:0016020 (membrane)%2C GO:0016021 (integral component of membrane)%2C GO:0022857 (transmembrane transporter activity)%2C GO:0022891 (substrate-specific transmembrane transporter activity)%2C GO…
26	Disease_Dev_GPBD4_Vs_disease_Dev_ICGV13208	Aradu.5474V	Aradu.A03	Aradu.A03:7591154-7592889	14.156	90.5221	2.67686	5e-05	0.00751786	UP	glucan endo-1%2C3-beta-glucosidase-like [Glycine max]%3B IPR000490 (Glycoside hydrolase%2C family 17)%2C IPR017853 (Glycoside hydrolase%2C superfamily)%3B GO:0005975 (carbohydrate metabolic process)
27	Disease_Dev_GPBD4_Vs_disease_Dev_ICGV13208	Aradu.ASA64	Aradu.A03	Aradu.A03:9147550-9156859	1.53878	8.29472	2.43041	5e-05	0.00751786	UP	purple acid phosphatase 27%3B IPR004843 (Calcineurin-like phosphoesterase domain%2C apaH type)%2C IPR008963 (Purple acid phosphatase-like%2C N-terminal)%2C IPR025733 (Iron/zinc purple acid phosphatase-like C-terminal domain)%3B GO:0003993 (acid phosphatase activity)%2C GO:0016787 (hydrolase activity)%2C GO:0046872 (metal ion binding)
28	Disease_Dev_GPBD4_Vs_disease_Dev_ICGV13208	Aradu.CY6RI	Aradu.A03	Aradu.A03:12323898-12329490	23.6233	5.83778	-2.01672	5e-05	0.00751786	DOWN	uncharacterized protein LOC100799920 isoform X2 [Glycine max]%3B IPR014002 (Tudor-like%2C plant)
29	Disease_Dev_GPBD4_Vs_disease_Dev_ICGV13208	Aradu.GA7X1	Aradu.A03	Aradu.A03:1329100-1334226	12.3551	79.5791	2.68728	5e-05	0.00751786	UP	cytokinin riboside 5'-monophosphate phosphoribohydrolase LOG1 [Glycine max]%3B IPR005269 (Cytokinin riboside 5'-monophosphate phosphoribohydrolase LOG)
30	Disease_Dev_GPBD4_Vs_disease_Dev_ICGV13208	Aradu.NB1XQ	Aradu.A03	Aradu.A03:105191003-105192494	14.0578	2.88892	-2.28277	0.0001	0.0137827	DOWN	hydroxysteroid dehydrogenase 1%3B IPR002198 (Short-chain dehydrogenase/reductase SDR)%3B GO:0008152 (metabolic process)%2C GO:0016491 (oxidoreductase activity)
31	Disease_Dev_GPBD4_Vs_disease_Dev_ICGV13208	Aradu.P2C14	Aradu.A03	Aradu.A03:121083901-121086231	2.62133	13.1998	2.33214	5e-05	0.00751786	UP	Protein phosphatase 2C family protein%3B IPR001932 (Protein phosphatase 2C (PP2C)-like domain)%2C IPR015655 (Protein phosphatase 2C)%3B GO:0003824 (catalytic activity)
32	Disease_Dev_GPBD4_Vs_disease_Dev_ICGV13208	Aradu.RKT3L	Aradu.A03	Aradu.A03:67786342-67789604	2.29755	12.3948	2.43156	5e-05	0.00751786	UP	GDSL-like Lipase/Acylhydrolase superfamily protein%3B IPR013831 (SGNH hydrolase-type esterase domain)%3B GO:0016787 (hydrolase activity)
33	Disease_Dev_GPBD4_Vs_disease_Dev_ICGV13208	Aradu.T4WFS	Aradu.A03	Aradu.A03:130306410-130308542	8.4975	38.1327	2.16592	5e-05	0.00751786	UP	stress up-regulated Nod 19 protein%3B IPR011692 (Stress up-regulated Nod 19)
34	Disease_Dev_GPBD4_Vs_disease_Dev_ICGV13208	Aradu.TN2VA	Aradu.A03	Aradu.A03:120958985-120959888	1.85219	8.09131	2.12714	0.02235	0.631886	UP	transmembrane protein%2C putative
35	Disease_Dev_GPBD4_Vs_disease_Dev_ICGV13208	Aradu.ZHP56	Aradu.A03	Aradu.A03:7603095-7609520	18.7648	94.3322	2.32972	5e-05	0.00751786	UP	glucan endo-1%2C3-beta-glucosidase-like [Glycine max]%3B IPR000490 (Glycoside hydrolase%2C family 17)%2C IPR017853 (Glycoside hydrolase%2C superfamily)%3B GO:0005975 (carbohydrate metabolic process)
36	Disease_Dev_GPBD4_Vs_disease_Dev_ICGV13208	Aradu.ZYH0W	Aradu.A03	Aradu.A03:23264153-23267531	62.368	272.67	2.12828	5e-05	0.00751786	UP	thiamine thiazole synthase 2%2C chloroplastic-like [Glycine max]%3B IPR002922 (Thiazole biosynthetic enzyme Thi4 family)%3B GO:0006950 (response to stress)%2C GO:0009228 (thiamine biosynthetic process)
37	Disease_Dev_GPBD4_Vs_disease_Dev_ICGV13208	Aradu.A2C46	Aradu.A04	Aradu.A04:939878-941087	15.5612	2.31562	-2.74848	5e-05	0.00751786	DOWN	aldolase like%3B IPR015813 (Pyruvate/Phosphoenolpyruvate kinase-like domain)%3B GO:0003824 (catalytic activity)%2C GO:0006725 (cellular aromatic compound metabolic process)%2C GO:0016830 (carbon-carbon lyase activity)
38	Disease_Dev_GPBD4_Vs_disease_Dev_ICGV13208	Aradu.PI7XA	Aradu.A04	Aradu.A04:31088252-31098536	30.9135	6.88831	-2.16602	0.00025	0.0303076	DOWN	Unknown protein
39	Disease_Dev_GPBD4_Vs_disease_Dev_ICGV13208	Aradu.TQ01E	Aradu.A04	Aradu.A04:1084731-1085796	6.89999	27.7753	2.00913	5e-05	0.00751786	UP	Bifunctional inhibitor/lipid-transfer protein/seed storage 2S albumin superfamily protein%3B IPR016140 (Bifunctional inhibitor/plant lipid transfer protein/seed storage helical domain)
40	Disease_Dev_GPBD4_Vs_disease_Dev_ICGV13208	Aradu.356M1	Aradu.A05	Aradu.A05:62854864-62857998	12.7908	53.3219	2.05962	5e-05	0.00751786	UP	ribonuclease 3%3B IPR001568 (Ribonuclease T2-like)%3B GO:0003723 (RNA binding)%2C GO:0033897 (ribonuclease T2 activity)
41	Disease_Dev_GPBD4_Vs_disease_Dev_ICGV13208	Aradu.4196P	Aradu.A05	Aradu.A05:3793198-3795221	55.9821	453.74	3.01883	5e-05	0.00751786	UP	Chitinase family protein%3B IPR016283 (Glycoside hydrolase%2C family 19)%2C IPR023346 (Lysozyme-like domain)%3B GO:0004568 (chitinase activity)%2C GO:0005975 (carbohydrate metabolic process)%2C GO:0006032 (chitin catabolic process)%2C GO:0016998 (cell wall macromolecule catabolic process)
42	Disease_Dev_GPBD4_Vs_disease_Dev_ICGV13208	Aradu.M6RFF	Aradu.A05	Aradu.A05:106882207-106883662	1.91207	19.7711	3.37019	5e-05	0.00751786	UP	PAR1 protein%3B IPR009489 (PAR1)
43	Disease_Dev_GPBD4_Vs_disease_Dev_ICGV13208	Aradu.N2I1D	Aradu.A05	Aradu.A05:9106832-9107552	2.12935	10.8905	2.35459	0.00075	0.0711732	UP	GNS1/SUR4 membrane protein family%3B IPR002076 (GNS1/SUR4 membrane protein)%3B GO:0016021 (integral component of membrane)
44	Disease_Dev_GPBD4_Vs_disease_Dev_ICGV13208	Aradu.SMZ6S	Aradu.A05	Aradu.A05:51450939-51458617	1.53672	7.74941	2.33423	5e-05	0.00751786	UP	uncharacterized protein LOC102664163 isoform X7 [Glycine max]%3B IPR004252 (Probable transposase%2C Ptta/En/Spm%2C plant)%2C IPR025312 (Domain of unknown function DUF4216)
45	Disease_Dev_GPBD4_Vs_disease_Dev_ICGV13208	Aradu.U86RL	Aradu.A05	Aradu.A05:18488502-18490271	147.818	5.85726	-4.65745	5e-05	0.00751786	DOWN	12-oxophytodienoate reductase 2%3B IPR013785 (Aldolase-type TIM barrel)%3B GO:0003824 (catalytic activity)%2C GO:0010181 (FMN binding)%2C GO:0016491 (oxidoreductase activity)%2C GO:0055114 (oxidation-reduction process)
46	Disease_Dev_GPBD4_Vs_disease_Dev_ICGV13208	Aradu.ZV9U0	Aradu.A05	Aradu.A05:84906229-84913286	1.20305	7.34287	2.60965	5e-05	0.00751786	UP	kunitz trypsin inhibitor 1%3B IPR002160 (Proteinase inhibitor I3%2C Kunitz legume)%3B GO:0004866 (endopeptidase inhibitor activity)
47	Disease_Dev_GPBD4_Vs_disease_Dev_ICGV13208	Aradu.L1HGF	Aradu.A06	Aradu.A06:111004788-111007518	2.43435	9.81151	2.01094	0.00095	0.0846048	UP	alpha-amylase-like%3B IPR015902 (Glycoside hydrolase%2C family 13)%3B GO:0003824 (catalytic activity)%2C GO:0004556 (alpha-amylase activity)%2C GO:0005509 (calcium ion binding)%2C GO:0005975 (carbohydrate metabolic process)%2C GO:0043169 (cation binding)
48	Disease_Dev_GPBD4_Vs_disease_Dev_ICGV13208	Aradu.M5WCG	Aradu.A06	Aradu.A06:8329514-8329901	1.54281	10.2296	2.72912	0.0032	0.188061	UP	TSPO(outer membrane tryptophan-rich sensory protein)-related%3B IPR004307 (TspO/MBR-related protein)%3B GO:0016021 (integral component of membrane)
49	Disease_Dev_GPBD4_Vs_disease_Dev_ICGV13208	Aradu.WB4GB	Aradu.A06	Aradu.A06:93250792-93255394	6.21064	63.6078	3.35639	5e-05	0.00751786	UP	chalcone synthase-like [Glycine max]%3B IPR011141 (Polyketide synthase%2C type III)%2C IPR016039 (Thiolase-like)%3B GO:0003824 (catalytic activity)%2C GO:0008152 (metabolic process)%2C GO:0009058 (biosynthetic process)
50	Disease_Dev_GPBD4_Vs_disease_Dev_ICGV13208	Aradu.75AYZ	Aradu.A07	Aradu.A07:71451101-71454003	2.39872	10.0405	2.06549	0.00075	0.0711732	UP	coatomer subunit beta'-2-like [Glycine max]%3B IPR015943 (WD40/YVTN repeat-like-containing domain)%2C IPR020472 (G-protein beta WD-40 repeat)%3B GO:0005515 (protein binding)
51	Disease_Dev_GPBD4_Vs_disease_Dev_ICGV13208	Aradu.Q86YJ	Aradu.A07	Aradu.A07:71056577-71058232	1.85942	21.3253	3.51964	5e-05	0.00751786	UP	Tetratricopeptide repeat (TPR)-like superfamily protein%3B IPR011990 (Tetratricopeptide-like helical)%3B GO:0005515 (protein binding)
52	Disease_Dev_GPBD4_Vs_disease_Dev_ICGV13208	Aradu.39755	Aradu.A08	Aradu.A08:33469430-33471274	3.19103	35.7474	3.48574	5e-05	0.00751786	UP	Cysteine proteinases superfamily protein%3B IPR013128 (Peptidase C1A)%3B GO:0006508 (proteolysis)%2C GO:0008234 (cysteine-type peptidase activity)
53	Disease_Dev_GPBD4_Vs_disease_Dev_ICGV13208	Aradu.5E20L	Aradu.A08	Aradu.A08:48561503-48563272	2.36862	10.357	2.1285	0.0003	0.0350833	UP	molybdenum cofactor sulfurase-like [Glycine max]%3B IPR015421 (Pyridoxal phosphate-dependent transferase%2C major region%2C subdomain 1)%3B GO:0003824 (catalytic activity)%2C GO:0030170 (pyridoxal phosphate binding)
54	Disease_Dev_GPBD4_Vs_disease_Dev_ICGV13208	Aradu.63N31	Aradu.A08	Aradu.A08:35197395-35201170	17.2535	250.979	3.86261	5e-05	0.00751786	UP	BURP domain-containing protein%3B IPR004873 (BURP domain)
55	Disease_Dev_GPBD4_Vs_disease_Dev_ICGV13208	Aradu.65BY0	Aradu.A08	Aradu.A08:12265480-12266926	1.03237	12.407	3.58712	5e-05	0.00751786	UP	Heavy metal transport/detoxification superfamily protein%3B IPR006121 (Heavy metal-associated domain%2C HMA)%3B GO:0030001 (metal ion transport)%2C GO:0046872 (metal ion binding)
56	Disease_Dev_GPBD4_Vs_disease_Dev_ICGV13208	Aradu.7GJ4M	Aradu.A08	Aradu.A08:41826744-41828281	6.84034	69.1315	3.3372	5e-05	0.00751786	UP	Unknown protein
57	Disease_Dev_GPBD4_Vs_disease_Dev_ICGV13208	Aradu.CK6H7	Aradu.A08	Aradu.A08:37397542-37398374	79.5656	338.488	2.08889	5e-05	0.00751786	UP	Defensin related%3B IPR008176 (Gamma thionin)%3B GO:0006952 (defense response)
58	Disease_Dev_GPBD4_Vs_disease_Dev_ICGV13208	Aradu.DZY1X	Aradu.A08	Aradu.A08:36370543-36376452	39.2791	5.19552	-2.91842	5e-05	0.00751786	DOWN	uncharacterized protein LOC102664163 isoform X7 [Glycine max]%3B IPR004252 (Probable transposase%2C Ptta/En/Spm%2C plant)
59	Disease_Dev_GPBD4_Vs_disease_Dev_ICGV13208	Aradu.I1NE5	Aradu.A08	Aradu.A08:5270527-5273175	2.55482	10.59	2.05141	0.0008	0.0746935	UP	hypothetical protein
60	Disease_Dev_GPBD4_Vs_disease_Dev_ICGV13208	Aradu.JR9IZ	Aradu.A08	Aradu.A08:18175561-18177803	7.04959	1.75899	-2.0028	0.0035	0.2006	DOWN	cytochrome b5-like heme/steroid-binding domain protein%3B IPR001199 (Cytochrome b5-like heme/steroid binding domain)%3B GO:0020037 (heme binding)
61	Disease_Dev_GPBD4_Vs_disease_Dev_ICGV13208	Aradu.L25LF	Aradu.A08	Aradu.A08:40198222-40210910	2.6311	15.7552	2.58209	5e-05	0.00751786	UP	homogentisate phytyltransferase 1%3B IPR000537 (UbiA prenyltransferase family)%3B GO:0004659 (prenyltransferase activity)%2C GO:0016021 (integral component of membrane)
62	Disease_Dev_GPBD4_Vs_disease_Dev_ICGV13208	Aradu.M6WGD	Aradu.A08	Aradu.A08:41826744-41828281	1.96265	32.1196	4.03258	0.0001	0.0137827	UP	Unknown protein
63	Disease_Dev_GPBD4_Vs_disease_Dev_ICGV13208	Aradu.TI2CX	Aradu.A08	Aradu.A08:23464297-23466900	5.03125	34.564	2.78028	5e-05	0.00751786	UP	alcohol dehydrogenase 1%3B IPR002085 (Alcohol dehydrogenase superfamily%2C zinc-type)%2C IPR011032 (GroES (chaperonin 10)-like)%2C IPR013149 (Alcohol dehydrogenase%2C C-terminal)%2C IPR016040 (NAD(P)-binding domain)%3B GO:0008270 (zinc ion binding)%2C GO:0016491 (oxidoreductase activity)%2C GO:0055114 (oxidation-reduction process)
64	Disease_Dev_GPBD4_Vs_disease_Dev_ICGV13208	Aradu.W2C81	Aradu.A08	Aradu.A08:11713799-11718472	98.7579	19.3646	-2.35047	5e-05	0.00751786	DOWN	nitrate reductase 1%3B IPR001834 (NADH:cytochrome b5 reductase (CBR))%2C IPR008335 (Eukaryotic molybdopterin oxidoreductase)%2C IPR014756 (Immunoglobulin E-set)%2C IPR017938 (Riboflavin synthase-like beta-barrel)%3B GO:0005506 (iron ion binding)%2C GO:0009055 (electron carrier activity)%2C GO:0016491 (oxidoreductase activity)%2C GO:0020037 (heme binding)%2C GO:0030151 (molybdenum ion binding)%2C …
65	Disease_Dev_GPBD4_Vs_disease_Dev_ICGV13208	Aradu.YY5C4	Aradu.A08	Aradu.A08:11204308-11210110	36.6117	6.30536	-2.53765	5e-05	0.00751786	DOWN	nodulin MtN21 /EamA-like transporter family protein%3B IPR000620 (Drug/metabolite transporter)%3B GO:0016020 (membrane)
66	Disease_Dev_GPBD4_Vs_disease_Dev_ICGV13208	Aradu.424S9	Aradu.A09	Aradu.A09:1786708-1788899	1.13242	4.91014	2.11635	0.0023	0.154367	UP	Unknown protein
67	Disease_Dev_GPBD4_Vs_disease_Dev_ICGV13208	Aradu.634DQ	Aradu.A09	Aradu.A09:71597787-71603410	44.488	4.53601	-3.29392	5e-05	0.00751786	DOWN	flocculation protein FLO11-like isoform X2 [Glycine max]
68	Disease_Dev_GPBD4_Vs_disease_Dev_ICGV13208	Aradu.B6HXN	Aradu.A09	Aradu.A09:5251431-5254198	96.218	461.62	2.26233	5e-05	0.00751786	UP	2%2C3-diketo-5-methylthio-1-phosphopentane phosphatase%3B IPR006383 (HAD-superfamily hydrolase%2C subfamily IB%2C PSPase-like)%2C IPR023214 (HAD-like domain)%3B GO:0008152 (metabolic process)%2C GO:0016791 (phosphatase activity)
69	Disease_Dev_GPBD4_Vs_disease_Dev_ICGV13208	Aradu.D3WC3	Aradu.A09	Aradu.A09:7465744-7471997	1.06809	7.13756	2.7404	5e-05	0.00751786	UP	myb transcription factor%3B IPR009057 (Homeodomain-like)%3B GO:0003677 (DNA binding)%2C GO:0003682 (chromatin binding)
70	Disease_Dev_GPBD4_Vs_disease_Dev_ICGV13208	Aradu.E3EHQ	Aradu.A09	Aradu.A09:115160395-115164017	1.80743	7.39428	2.03247	0.00065	0.0651548	UP	zeaxanthin epoxidase%2C chloroplastic-like [Glycine max]%3B IPR003042 (Aromatic-ring hydroxylase-like)%3B GO:0008152 (metabolic process)%2C GO:0016491 (oxidoreductase activity)
71	Disease_Dev_GPBD4_Vs_disease_Dev_ICGV13208	Aradu.MEI7N	Aradu.A09	Aradu.A09:109975355-109978784	6.5566	53.8753	3.0386	5e-05	0.00751786	UP	low-temperature-induced 65 kDa protein-like [Glycine max]
72	Disease_Dev_GPBD4_Vs_disease_Dev_ICGV13208	Aradu.Z7SY9	Aradu.A09	Aradu.A09:18035763-18038565	2.59528	13.4992	2.37891	0.0002	0.0251685	UP	receptor-like kinase 1%3B IPR001611 (Leucine-rich repeat)%3B GO:0005515 (protein binding)
73	Disease_Dev_GPBD4_Vs_disease_Dev_ICGV13208	Aradu.08UAJ	Aradu.A10	Aradu.A10:4673226-4673709	157.504	666.235	2.08064	5e-05	0.00751786	UP	CAP (Cysteine-rich secretory proteins%2C Antigen 5%2C and Pathogenesis-related 1 protein) superfamily protein%3B IPR001283 (Cysteine-rich secretory protein%2C allergen V5/Tpx-1-related)
74	Disease_Dev_GPBD4_Vs_disease_Dev_ICGV13208	Aradu.37F30	Aradu.A10	Aradu.A10:55050943-55052164	6.89661	1.17181	-2.55714	0.0092	0.369837	DOWN	Defective in cullin neddylation protein n%3D1 Tax%3DArabidopsis thaliana RepID%3DQ9MBG8_ARATH
75	Disease_Dev_GPBD4_Vs_disease_Dev_ICGV13208	Aradu.6FL7E	Aradu.A10	Aradu.A10:90295080-90305920	2.23851	14.3231	2.67773	0.0001	0.0137827	UP	uncharacterized protein LOC102664163 isoform X7 [Glycine max]%3B IPR004252 (Probable transposase%2C Ptta/En/Spm%2C plant)
76	Disease_Dev_GPBD4_Vs_disease_Dev_ICGV13208	Aradu.HR9H4	Aradu.A10	Aradu.A10:102272006-102273904	10.7781	2.51539	-2.09925	0.0004	0.0445288	DOWN	UDP-Glycosyltransferase superfamily protein%3B IPR002213 (UDP-glucuronosyl/UDP-glucosyltransferase)%3B GO:0008152 (metabolic process)
77	Disease_Dev_GPBD4_Vs_disease_Dev_ICGV13208	Aradu.M7YF0	Aradu.A10	Aradu.A10:96173683-96178005	1.33969	35.9238	4.74497	5e-05	0.00751786	UP	Unknown protein
78	Disease_Dev_GPBD4_Vs_disease_Dev_ICGV13208	Aradu.ZF3XL	Aradu.A10	Aradu.A10:99946914-99953759	1.34602	6.49846	2.2714	5e-05	0.00751786	UP	plasma membrane H+-ATPase%3B IPR001757 (Cation-transporting P-type ATPase)%2C IPR023214 (HAD-like domain)%2C IPR023298 (P-type ATPase%2C transmembrane domain)%3B GO:0000166 (nucleotide binding)%2C GO:0006200 (ATP catabolic process)%2C GO:0006754 (ATP biosynthetic process)%2C GO:0006812 (cation transport)%2C GO:0016021 (integral component of membrane)%2C GO:0016887 (ATPase activity)%2C GO:0019829 …
79	Disease_Dev_GPBD4_Vs_disease_Dev_ICGV13208	Araip.A9BPK	Araip.B01	Araip.B01:9886908-9890667	103.499	4.73305	-4.4507	5e-05	0.00675216	DOWN	Eukaryotic aspartyl protease family protein%3B IPR001461 (Aspartic peptidase)%2C IPR021109 (Aspartic peptidase domain)%3B GO:0004190 (aspartic-type endopeptidase activity)%2C GO:0006508 (proteolysis)
80	Disease_Dev_GPBD4_Vs_disease_Dev_ICGV13208	Araip.BPR1L	Araip.B01	Araip.B01:2808478-2810234	130.519	789.753	2.59714	5e-05	0.00675216	UP	Non-specific lipid-transfer protein%2C putative%3B IPR000528 (Plant lipid transfer protein/Par allergen)%2C IPR016140 (Bifunctional inhibitor/plant lipid transfer protein/seed storage helical domain)%3B GO:0006869 (lipid transport)%2C GO:0008289 (lipid binding)
81	Disease_Dev_GPBD4_Vs_disease_Dev_ICGV13208	Araip.I9KX3	Araip.B01	Araip.B01:130755839-130756546	8.02597	235.147	4.87274	5e-05	0.00675216	UP	disease-resistance response protein%3B IPR000916 (Bet v I domain)%2C IPR023393 (START-like domain)%2C IPR024949 (Bet v I type allergen)%3B GO:0006952 (defense response)%2C GO:0009607 (response to biotic stimulus)
82	Disease_Dev_GPBD4_Vs_disease_Dev_ICGV13208	Araip.Z4ATC	Araip.B01	Araip.B01:908797-909774	2.87757	50.8669	4.14381	5e-05	0.00675216	UP	Bifunctional inhibitor/lipid-transfer protein/seed storage 2S albumin superfamily protein%3B IPR016140 (Bifunctional inhibitor/plant lipid transfer protein/seed storage helical domain)
83	Disease_Dev_GPBD4_Vs_disease_Dev_ICGV13208	Araip.30XFU	Araip.B02	Araip.B02:5314633-5316110	5.28587	61.7511	3.54625	5e-05	0.00675216	UP	DNA-binding protein n%3D1 Tax%3DDaucus carota RepID%3DQ43429_DAUCA%3B IPR003106 (Leucine zipper%2C homeobox-associated)%2C IPR009057 (Homeodomain-like)%3B GO:0000976 (transcription regulatory region sequence-specific DNA binding)%2C GO:0003677 (DNA binding)%2C GO:0003700 (sequence-specific DNA binding transcription factor activity)%2C GO:0005634 (nucleus)%2C GO:0043565 (sequence-specific DNA bind…
84	Disease_Dev_GPBD4_Vs_disease_Dev_ICGV13208	Araip.5R0NK	Araip.B02	Araip.B02:79628578-79631093	19.5925	1.27876	-3.93748	5e-05	0.00675216	DOWN	uncharacterized protein LOC100793937 [Glycine max]%3B IPR025312 (Domain of unknown function DUF4216)
85	Disease_Dev_GPBD4_Vs_disease_Dev_ICGV13208	Araip.9AL7Z	Araip.B02	Araip.B02:19705839-19709245	14.4324	2.64459	-2.4482	0.0001	0.0121277	DOWN	preprotein translocase subunit SecA%3B IPR000185 (Protein translocase subunit SecA)%2C IPR019378 (GDP-fucose protein O-fucosyltransferase)%2C IPR027417 (P-loop containing nucleoside triphosphate hydrolase)%3B GO:0005524 (ATP binding)%2C GO:0006605 (protein targeting)%2C GO:0006886 (intracellular protein transport)%2C GO:0016020 (membrane)%2C GO:0017038 (protein import)
86	Disease_Dev_GPBD4_Vs_disease_Dev_ICGV13208	Araip.AZ4G5	Araip.B02	Araip.B02:87267526-87282049	11.8543	48.9851	2.04694	5e-05	0.00675216	UP	delta-1-pyrroline-5-carboxylate synthetase%3B IPR001057 (Glutamate/acetylglutamate kinase)%2C IPR016161 (Aldehyde/histidinol dehydrogenase)%3B GO:0003824 (catalytic activity)%2C GO:0004349 (glutamate 5-kinase activity)%2C GO:0004350 (glutamate-5-semialdehyde dehydrogenase activity)%2C GO:0005737 (cytoplasm)%2C GO:0006561 (proline biosynthetic process)%2C GO:0008152 (metabolic process)%2C GO:00164…
87	Disease_Dev_GPBD4_Vs_disease_Dev_ICGV13208	Araip.G779L	Araip.B02	Araip.B02:98336972-98341374	30.1516	262.971	3.1246	5e-05	0.00675216	UP	SPX domain gene 3%3B IPR004331 (SPX%2C N-terminal)
88	Disease_Dev_GPBD4_Vs_disease_Dev_ICGV13208	Araip.H8Z58	Araip.B02	Araip.B02:105174042-105179514	1.56927	6.39336	2.02649	0.00055	0.0487257	UP	anaphase-promoting complex subunit 4%3B IPR015943 (WD40/YVTN repeat-like-containing domain)%2C IPR024789 (Anaphase-promoting complex subunit 4)%2C IPR024790 (Anaphase-promoting complex subunit 4 long domain)%2C IPR024977 (Anaphase-promoting complex subunit 4%2C WD40 domain)%3B GO:0005515 (protein binding)%2C GO:0005680 (anaphase-promoting complex)%2C GO:0030071 (regulation of mitotic metaphase/an…
89	Disease_Dev_GPBD4_Vs_disease_Dev_ICGV13208	Araip.IQ309	Araip.B02	Araip.B02:3448851-3449376	2.9002	13.0702	2.17206	0.00475	0.224328	UP	uncharacterized protein LOC100779146 [Glycine max]
90	Disease_Dev_GPBD4_Vs_disease_Dev_ICGV13208	Araip.JWB3B	Araip.B02	Araip.B02:108192973-108197688	13.7575	66.8764	2.28128	5e-05	0.00675216	UP	Pathogenesis-related thaumatin superfamily protein%3B IPR001938 (Thaumatin)
91	Disease_Dev_GPBD4_Vs_disease_Dev_ICGV13208	Araip.Q6KXG	Araip.B02	Araip.B02:61991543-62008328	166.87	777.29	2.21972	5e-05	0.00675216	UP	expansin 11%3B IPR009009 (RlpA-like double-psi beta-barrel domain)
92	Disease_Dev_GPBD4_Vs_disease_Dev_ICGV13208	Araip.10V11	Araip.B03	Araip.B03:104946823-104948223	3.11656	33.0503	3.40664	5e-05	0.00675216	UP	Smr (small MutS-related) domain protein%3B IPR012816 (Conserved hypothetical protein CHP02464)
93	Disease_Dev_GPBD4_Vs_disease_Dev_ICGV13208	Araip.2E3EC	Araip.B03	Araip.B03:10937424-10945976	19.5872	97.7524	2.31922	5e-05	0.00675216	UP	glucan endo-1%2C3-beta-glucosidase-like [Glycine max]%3B IPR000490 (Glycoside hydrolase%2C family 17)%2C IPR017853 (Glycoside hydrolase%2C superfamily)%3B GO:0005975 (carbohydrate metabolic process)
94	Disease_Dev_GPBD4_Vs_disease_Dev_ICGV13208	Araip.8B62E	Araip.B03	Araip.B03:3244491-3245616	24.7513	165.787	2.74376	5e-05	0.00675216	UP	cytokinin riboside 5'-monophosphate phosphoribohydrolase LOG1 [Glycine max]%3B IPR005269 (Cytokinin riboside 5'-monophosphate phosphoribohydrolase LOG)
95	Disease_Dev_GPBD4_Vs_disease_Dev_ICGV13208	Araip.8W42M	Araip.B03	Araip.B03:131294135-131296492	9.13776	42.899	2.23103	5e-05	0.00675216	UP	stress up-regulated Nod 19 protein%3B IPR011692 (Stress up-regulated Nod 19)
96	Disease_Dev_GPBD4_Vs_disease_Dev_ICGV13208	Araip.CC2EP	Araip.B03	Araip.B03:121780912-121783290	2.85726	13.0749	2.1941	5e-05	0.00675216	UP	Protein phosphatase 2C family protein%3B IPR001932 (Protein phosphatase 2C (PP2C)-like domain)%2C IPR015655 (Protein phosphatase 2C)%3B GO:0003824 (catalytic activity)
97	Disease_Dev_GPBD4_Vs_disease_Dev_ICGV13208	Araip.CP7MF	Araip.B03	Araip.B03:10926974-10928652	13.3501	88.7162	2.73235	5e-05	0.00675216	UP	glucan endo-1%2C3-beta-glucosidase-like [Glycine max]%3B IPR000490 (Glycoside hydrolase%2C family 17)%2C IPR017853 (Glycoside hydrolase%2C superfamily)%3B GO:0005975 (carbohydrate metabolic process)
98	Disease_Dev_GPBD4_Vs_disease_Dev_ICGV13208	Araip.F9AVJ	Araip.B03	Araip.B03:134781862-134782753	1.81308	22.9536	3.6622	5e-05	0.00675216	UP	Endosomal targeting BRO1-like domain-containing protein%3B IPR004328 (BRO1 domain)
99	Disease_Dev_GPBD4_Vs_disease_Dev_ICGV13208	Araip.LUT50	Araip.B03	Araip.B03:971580-973032	24.217	5.31918	-2.18674	5e-05	0.00675216	DOWN	UDP-Glycosyltransferase superfamily protein%3B IPR002213 (UDP-glucuronosyl/UDP-glucosyltransferase)%3B GO:0008152 (metabolic process)
100	Disease_Dev_GPBD4_Vs_disease_Dev_ICGV13208	Araip.PJR9Y	Araip.B03	Araip.B03:26037108-26040068	72.5104	332.478	2.197	5e-05	0.00675216	UP	thiamine thiazole synthase 2%2C chloroplastic-like [Glycine max]%3B IPR002922 (Thiazole biosynthetic enzyme Thi4 family)%3B GO:0006950 (response to stress)%2C GO:0009228 (thiamine biosynthetic process)
101	Disease_Dev_GPBD4_Vs_disease_Dev_ICGV13208	Araip.SBT5M	Araip.B03	Araip.B03:12321853-12330243	2.17949	12.3713	2.50494	5e-05	0.00675216	UP	purple acid phosphatase 27%3B IPR004843 (Calcineurin-like phosphoesterase domain%2C apaH type)%2C IPR008963 (Purple acid phosphatase-like%2C N-terminal)%2C IPR025733 (Iron/zinc purple acid phosphatase-like C-terminal domain)%3B GO:0003993 (acid phosphatase activity)%2C GO:0016787 (hydrolase activity)%2C GO:0046872 (metal ion binding)
102	Disease_Dev_GPBD4_Vs_disease_Dev_ICGV13208	Araip.W40T4	Araip.B03	Araip.B03:22266475-22267841	3.57259	15.7535	2.14063	0.00045	0.0419491	UP	cytidine/deoxycytidylate deaminase family protein%3B IPR012816 (Conserved hypothetical protein CHP02464)
103	Disease_Dev_GPBD4_Vs_disease_Dev_ICGV13208	Araip.XFG2X	Araip.B03	Araip.B03:133582386-133586705	1.61671	18.531	3.51881	5e-05	0.00675216	UP	Membrane transporter D1 n%3D3 Tax%3DAndropogoneae RepID%3DB6U4Q3_MAIZE%3B IPR005828 (General substrate transporter)%2C IPR016196 (Major facilitator superfamily domain%2C general substrate transporter)%3B GO:0016020 (membrane)%2C GO:0016021 (integral component of membrane)%2C GO:0022857 (transmembrane transporter activity)%2C GO:0022891 (substrate-specific transmembrane transporter activity)%2C GO…
104	Disease_Dev_GPBD4_Vs_disease_Dev_ICGV13208	Araip.11VE0	Araip.B04	Araip.B04:1652903-1655776	4.71746	20.6527	2.13025	0.0001	0.0121277	UP	Bifunctional inhibitor/lipid-transfer protein/seed storage 2S albumin superfamily protein%3B IPR016140 (Bifunctional inhibitor/plant lipid transfer protein/seed storage helical domain)
105	Disease_Dev_GPBD4_Vs_disease_Dev_ICGV13208	Araip.63SLA	Araip.B04	Araip.B04:15931502-15936920	8.61337	1.81457	-2.24695	0.00025	0.0270379	DOWN	ribosomal protein L11 methyltransferase-related%3B IPR006175 (YjgF/Yer057p/UK114 family)%2C IPR010456 (Ribosomal L11 methyltransferase%2C PrmA)%2C IPR013813 (Endoribonuclease L-PSP/chorismate mutase-like)%3B GO:0005737 (cytoplasm)%2C GO:0006479 (protein methylation)%2C GO:0008276 (protein methyltransferase activity)
106	Disease_Dev_GPBD4_Vs_disease_Dev_ICGV13208	Araip.GPG26	Araip.B04	Araip.B04:19055897-19057344	15.3155	1.22033	-3.64966	0.00015	0.0172694	DOWN	transmembrane protein%3B IPR026721 (Transmembrane protein 18)
107	Disease_Dev_GPBD4_Vs_disease_Dev_ICGV13208	Araip.T2765	Araip.B04	Araip.B04:110139821-110142223	1.32088	5.40655	2.03321	0.0048	0.225411	UP	Peroxidase superfamily protein%3B IPR010255 (Haem peroxidase)%3B GO:0004601 (peroxidase activity)%2C GO:0006979 (response to oxidative stress)%2C GO:0020037 (heme binding)%2C GO:0055114 (oxidation-reduction process)
108	Disease_Dev_GPBD4_Vs_disease_Dev_ICGV13208	Araip.1G002	Araip.B05	Araip.B05:147255005-147256502	2.46229	24.9288	3.33974	5e-05	0.00675216	UP	PAR1 protein%3B IPR009489 (PAR1)
109	Disease_Dev_GPBD4_Vs_disease_Dev_ICGV13208	Araip.3FK8B	Araip.B05	Araip.B05:63156272-63159250	14.9622	62.3936	2.06008	5e-05	0.00675216	UP	ribonuclease 3%3B IPR001568 (Ribonuclease T2-like)%3B GO:0003723 (RNA binding)%2C GO:0033897 (ribonuclease T2 activity)
110	Disease_Dev_GPBD4_Vs_disease_Dev_ICGV13208	Araip.57LQ6	Araip.B05	Araip.B05:9694242-9695028	2.03052	10.4044	2.35727	0.0017	0.108069	UP	GNS1/SUR4 membrane protein family%3B IPR002076 (GNS1/SUR4 membrane protein)%3B GO:0016021 (integral component of membrane)
111	Disease_Dev_GPBD4_Vs_disease_Dev_ICGV13208	Araip.673NH	Araip.B05	Araip.B05:111599057-111600487	3.38535	14.6557	2.11409	0.00155	0.100581	UP	allene oxide cyclase 4%3B IPR009410 (Allene oxide cyclase)%3B GO:0009507 (chloroplast)%2C GO:0016853 (isomerase activity)
112	Disease_Dev_GPBD4_Vs_disease_Dev_ICGV13208	Araip.DQ4L8	Araip.B05	Araip.B05:18832280-18834913	34.2572	3.92871	-3.12428	5e-05	0.00675216	DOWN	12-oxophytodienoate reductase 2%3B IPR013785 (Aldolase-type TIM barrel)%3B GO:0003824 (catalytic activity)%2C GO:0010181 (FMN binding)%2C GO:0016491 (oxidoreductase activity)%2C GO:0055114 (oxidation-reduction process)
113	Disease_Dev_GPBD4_Vs_disease_Dev_ICGV13208	Araip.FN71S	Araip.B05	Araip.B05:143374464-143377736	1.23754	7.70035	2.63745	0.0003	0.0309707	UP	kunitz trypsin inhibitor 1%3B IPR002160 (Proteinase inhibitor I3%2C Kunitz legume)%3B GO:0004866 (endopeptidase inhibitor activity)
114	Disease_Dev_GPBD4_Vs_disease_Dev_ICGV13208	Araip.RMR7N	Araip.B05	Araip.B05:3725975-3728118	51.8515	425.203	3.0357	5e-05	0.00675216	UP	Chitinase family protein%3B IPR016283 (Glycoside hydrolase%2C family 19)%2C IPR023346 (Lysozyme-like domain)%3B GO:0004568 (chitinase activity)%2C GO:0005975 (carbohydrate metabolic process)%2C GO:0006032 (chitin catabolic process)%2C GO:0016998 (cell wall macromolecule catabolic process)
115	Disease_Dev_GPBD4_Vs_disease_Dev_ICGV13208	Araip.RWR0H	Araip.B05	Araip.B05:8923256-8928173	7.43209	30.7848	2.05038	5e-05	0.00675216	UP	methyl esterase 3
116	Disease_Dev_GPBD4_Vs_disease_Dev_ICGV13208	Araip.S2HQW	Araip.B05	Araip.B05:18801395-18803031	67.453	7.29363	-3.20917	5e-05	0.00675216	DOWN	12-oxophytodienoate reductase 2%3B IPR013785 (Aldolase-type TIM barrel)%3B GO:0003824 (catalytic activity)%2C GO:0010181 (FMN binding)%2C GO:0016491 (oxidoreductase activity)%2C GO:0055114 (oxidation-reduction process)
117	Disease_Dev_GPBD4_Vs_disease_Dev_ICGV13208	Araip.TS5D8	Araip.B05	Araip.B05:716917-717544	8.81751	36.9495	2.06711	0.0042	0.205742	UP	Unknown protein%3B IPR028144 (Cysteine-rich transmembrane CYSTM domain)
118	Disease_Dev_GPBD4_Vs_disease_Dev_ICGV13208	Araip.89U7Q	Araip.B06	Araip.B06:135861141-135863932	1.97746	8.07388	2.02962	0.00035	0.0342904	UP	alpha-amylase-like%3B IPR015902 (Glycoside hydrolase%2C family 13)%3B GO:0003824 (catalytic activity)%2C GO:0004556 (alpha-amylase activity)%2C GO:0005509 (calcium ion binding)%2C GO:0005975 (carbohydrate metabolic process)%2C GO:0043169 (cation binding)
119	Disease_Dev_GPBD4_Vs_disease_Dev_ICGV13208	Araip.AJ2HG	Araip.B06	Araip.B06:7647659-7647872	1.18135	7.30881	2.6292	0.08255	0.99927	UP	hypothetical protein
120	Disease_Dev_GPBD4_Vs_disease_Dev_ICGV13208	Araip.H9F54	Araip.B06	Araip.B06:11946214-11951172	2.20394	9.9296	2.17165	5e-05	0.00675216	UP	uncharacterized protein LOC100785875 isoform X2 [Glycine max]%3B IPR024752 (Myb/SANT-like domain)
121	Disease_Dev_GPBD4_Vs_disease_Dev_ICGV13208	Araip.JD11C	Araip.B06	Araip.B06:115739105-115742862	6.69899	70.013	3.38561	5e-05	0.00675216	UP	chalcone synthase-like [Glycine max]%3B IPR011141 (Polyketide synthase%2C type III)%2C IPR016039 (Thiolase-like)%3B GO:0003824 (catalytic activity)%2C GO:0008152 (metabolic process)%2C GO:0009058 (biosynthetic process)
122	Disease_Dev_GPBD4_Vs_disease_Dev_ICGV13208	Araip.QI32R	Araip.B06	Araip.B06:90548522-90551041	1.06584	13.1169	3.62136	5e-05	0.00675216	UP	Unknown protein
123	Disease_Dev_GPBD4_Vs_disease_Dev_ICGV13208	Araip.U5NBJ	Araip.B06	Araip.B06:7664092-7664479	1.78977	10.5751	2.56283	0.0041	0.202032	UP	TSPO(outer membrane tryptophan-rich sensory protein)-related%3B IPR004307 (TspO/MBR-related protein)%3B GO:0016021 (integral component of membrane)
124	Disease_Dev_GPBD4_Vs_disease_Dev_ICGV13208	Araip.UJR3L	Araip.B06	Araip.B06:27947595-27948165	16.8793	2.79369	-2.59501	0.0005	0.0455894	DOWN	zinc-finger protein 3%3B IPR013087 (Zinc finger C2H2-type/integrase DNA-binding domain)%3B GO:0003676 (nucleic acid binding)
125	Disease_Dev_GPBD4_Vs_disease_Dev_ICGV13208	Araip.2I0VZ	Araip.B07	Araip.B07:124356022-124357310	1.04793	8.44445	3.01046	0.0152	0.475271	UP	histidine phosphotransfer protein 6%3B IPR008207 (Signal transduction histidine kinase%2C phosphotransfer (Hpt) domain)%3B GO:0000160 (phosphorelay signal transduction system)%2C GO:0004871 (signal transducer activity)
126	Disease_Dev_GPBD4_Vs_disease_Dev_ICGV13208	Araip.V64IQ	Araip.B07	Araip.B07:120465389-120466687	1.17412	12.2278	3.38052	0.0001	0.0121277	UP	Heavy metal transport/detoxification superfamily protein%3B IPR006121 (Heavy metal-associated domain%2C HMA)%3B GO:0030001 (metal ion transport)%2C GO:0046872 (metal ion binding)
127	Disease_Dev_GPBD4_Vs_disease_Dev_ICGV13208	Araip.YBR8J	Araip.B07	Araip.B07:119882767-119887312	95.7229	18.5044	-2.371	5e-05	0.00675216	DOWN	nitrate reductase 1%3B IPR001834 (NADH:cytochrome b5 reductase (CBR))%2C IPR008335 (Eukaryotic molybdopterin oxidoreductase)%2C IPR014756 (Immunoglobulin E-set)%2C IPR017938 (Riboflavin synthase-like beta-barrel)%3B GO:0005506 (iron ion binding)%2C GO:0009055 (electron carrier activity)%2C GO:0016491 (oxidoreductase activity)%2C GO:0020037 (heme binding)%2C GO:0030151 (molybdenum ion binding)%2C …
128	Disease_Dev_GPBD4_Vs_disease_Dev_ICGV13208	Araip.ZY9Q1	Araip.B07	Araip.B07:119252799-119257767	33.8523	6.05335	-2.48345	5e-05	0.00675216	DOWN	nodulin MtN21 /EamA-like transporter family protein%3B IPR000620 (Drug/metabolite transporter)%3B GO:0016020 (membrane)
129	Disease_Dev_GPBD4_Vs_disease_Dev_ICGV13208	Araip.13WAT	Araip.B08	Araip.B08:8469161-8470778	1.13043	9.16039	3.01854	5e-05	0.00675216	UP	HXXXD-type acyl-transferase family protein%3B IPR003480 (Transferase)%2C IPR023213 (Chloramphenicol acetyltransferase-like domain)
130	Disease_Dev_GPBD4_Vs_disease_Dev_ICGV13208	Araip.1NQ3U	Araip.B08	Araip.B08:97359662-97360383	1.40549	10.2677	2.86898	0.00335	0.17292	UP	Unknown protein
131	Disease_Dev_GPBD4_Vs_disease_Dev_ICGV13208	Araip.30TPF	Araip.B08	Araip.B08:10112722-10115829	11.7348	1.21586	-3.27074	5e-05	0.00675216	DOWN	FZO-like%3B IPR006073 (GTP binding domain)%2C IPR027417 (P-loop containing nucleoside triphosphate hydrolase)%3B GO:0005525 (GTP binding)
132	Disease_Dev_GPBD4_Vs_disease_Dev_ICGV13208	Araip.8K7GD	Araip.B08	Araip.B08:22844140-22844956	84.4079	351.846	2.05949	5e-05	0.00675216	UP	Defensin related%3B IPR008176 (Gamma thionin)%3B GO:0006952 (defense response)
133	Disease_Dev_GPBD4_Vs_disease_Dev_ICGV13208	Araip.9R4JP	Araip.B08	Araip.B08:8850468-8851716	5.11473	1.26564	-2.01479	0.03655	0.817869	DOWN	DNA repair protein XRCC2 homolog isoform X1 [Glycine max]
134	Disease_Dev_GPBD4_Vs_disease_Dev_ICGV13208	Araip.AZ7RZ	Araip.B08	Araip.B08:129179028-129180808	2.2885	10.3322	2.17466	0.00015	0.0172694	UP	molybdenum cofactor sulfurase-like [Glycine max]%3B IPR015421 (Pyridoxal phosphate-dependent transferase%2C major region%2C subdomain 1)%3B GO:0003824 (catalytic activity)%2C GO:0030170 (pyridoxal phosphate binding)
135	Disease_Dev_GPBD4_Vs_disease_Dev_ICGV13208	Araip.C1ETL	Araip.B08	Araip.B08:118065229-118067307	13.4594	157.25	3.54637	5e-05	0.00675216	UP	Unknown protein
136	Disease_Dev_GPBD4_Vs_disease_Dev_ICGV13208	Araip.D3HLX	Araip.B08	Araip.B08:12926032-12928132	3.66978	39.5364	3.42942	5e-05	0.00675216	UP	Cysteine proteinases superfamily protein%3B IPR013128 (Peptidase C1A)%2C IPR025660 (Cysteine peptidase%2C histidine active site)%2C IPR025661 (Cysteine peptidase%2C asparagine active site)%3B GO:0006508 (proteolysis)%2C GO:0008234 (cysteine-type peptidase activity)
137	Disease_Dev_GPBD4_Vs_disease_Dev_ICGV13208	Araip.ET82K	Araip.B08	Araip.B08:1609373-1611925	5.12147	33.9474	2.72867	5e-05	0.00675216	UP	alcohol dehydrogenase 1%3B IPR002085 (Alcohol dehydrogenase superfamily%2C zinc-type)%2C IPR011032 (GroES (chaperonin 10)-like)%2C IPR013149 (Alcohol dehydrogenase%2C C-terminal)%2C IPR016040 (NAD(P)-binding domain)%3B GO:0008270 (zinc ion binding)%2C GO:0016491 (oxidoreductase activity)%2C GO:0055114 (oxidation-reduction process)
138	Disease_Dev_GPBD4_Vs_disease_Dev_ICGV13208	Araip.I4CAM	Araip.B08	Araip.B08:74626818-74630920	1.39286	6.85019	2.2981	0.0011	0.0767634	UP	Target of Myb protein 1%3B IPR008942 (ENTH/VHS)%3B GO:0006886 (intracellular protein transport)
139	Disease_Dev_GPBD4_Vs_disease_Dev_ICGV13208	Araip.MY3L6	Araip.B08	Araip.B08:696337-696943	9.82622	47.566	2.27522	5e-05	0.00675216	UP	Avr9/Cf-9 rapidly elicited protein%3B IPR008480 (Protein of unknown function DUF761%2C plant)
140	Disease_Dev_GPBD4_Vs_disease_Dev_ICGV13208	Araip.PBF7Z	Araip.B08	Araip.B08:104804420-104807010	6.79811	1.39955	-2.28017	0.0029	0.158535	DOWN	CLIP-associated protein%3B IPR016024 (Armadillo-type fold)%3B GO:0005488 (binding)%2C GO:0043622 (cortical microtubule organization)
141	Disease_Dev_GPBD4_Vs_disease_Dev_ICGV13208	Araip.U5BCP	Araip.B08	Araip.B08:16748407-16752034	20.1595	286.954	3.83129	5e-05	0.00675216	UP	BURP domain-containing protein%3B IPR004873 (BURP domain)
142	Disease_Dev_GPBD4_Vs_disease_Dev_ICGV13208	Araip.V3012	Araip.B08	Araip.B08:24977713-24979510	8.55344	2.07798	-2.04132	0.0004	0.0382881	DOWN	protein FAR1-RELATED SEQUENCE 3-like isoform X1 [Glycine max]%3B IPR001878 (Zinc finger%2C CCHC-type)%2C IPR007527 (Zinc finger%2C SWIM-type)%3B GO:0003676 (nucleic acid binding)%2C GO:0008270 (zinc ion binding)
143	Disease_Dev_GPBD4_Vs_disease_Dev_ICGV13208	Araip.WC34V	Araip.B08	Araip.B08:95427202-95430770	1.51517	6.34804	2.06684	0.0051	0.231661	UP	lipoamide acyltransferase component of branched-chain alpha-keto acid dehydrogenase complex%2C mitochondrial-like isoform X2 [Glycine max]%3B IPR001078 (2-oxoacid dehydrogenase acyltransferase%2C catalytic domain)%2C IPR018108 (Mitochondrial substrate/solute carrier)%2C IPR023213 (Chloramphenicol acetyltransferase-like domain)%2C IPR023395 (Mitochondrial carrier domain)%3B GO:0008152 (metabolic p…
144	Disease_Dev_GPBD4_Vs_disease_Dev_ICGV13208	Araip.ZI6QU	Araip.B08	Araip.B08:310514-313243	2.43613	11.1676	2.19666	0.0003	0.0309707	UP	coatomer subunit beta'-2-like isoform X1 [Glycine max]%3B IPR015943 (WD40/YVTN repeat-like-containing domain)%2C IPR020472 (G-protein beta WD-40 repeat)%3B GO:0005515 (protein binding)
145	Disease_Dev_GPBD4_Vs_disease_Dev_ICGV13208	Araip.9S267	Araip.B09	Araip.B09:146641088-146644003	7.15416	55.2416	2.9489	5e-05	0.00675216	UP	low-temperature-induced 65 kDa protein-like [Glycine max]
146	Disease_Dev_GPBD4_Vs_disease_Dev_ICGV13208	Araip.DH2VM	Araip.B09	Araip.B09:426057-427753	1.12329	12.298	3.45262	5e-05	0.00675216	UP	Tetratricopeptide repeat (TPR)-like superfamily protein%3B IPR011990 (Tetratricopeptide-like helical)%3B GO:0005515 (protein binding)
147	Disease_Dev_GPBD4_Vs_disease_Dev_ICGV13208	Araip.JP12S	Araip.B09	Araip.B09:6538416-6541298	79.1491	366.819	2.21242	5e-05	0.00675216	UP	inorganic pyrophosphatase 2-like [Glycine max]%3B IPR016965 (Phosphatase PHOSPHO-type)%3B GO:0016791 (phosphatase activity)
148	Disease_Dev_GPBD4_Vs_disease_Dev_ICGV13208	Araip.0H886	Araip.B10	Araip.B10:18367005-18371538	1.0743	4.36416	2.0223	0.0022	0.131176	UP	Methyltransferase family protein%3B IPR013217 (Methyltransferase type 12)%2C IPR026113 (Methyltransferase-like)
149	Disease_Dev_GPBD4_Vs_disease_Dev_ICGV13208	Araip.2C5BE	Araip.B10	Araip.B10:129855489-129866286	3.00438	14.0641	2.22688	0.00035	0.0342904	UP	MADS-box transcription factor 6 [Glycine max]%3B IPR002100 (Transcription factor%2C MADS-box)%2C IPR002487 (Transcription factor%2C K-box)%3B GO:0003677 (DNA binding)%2C GO:0003700 (sequence-specific DNA binding transcription factor activity)%2C GO:0005634 (nucleus)%2C GO:0046983 (protein dimerization activity)
150	Disease_Dev_GPBD4_Vs_disease_Dev_ICGV13208	Araip.CA3VA	Araip.B10	Araip.B10:131306783-131307170	1.42935	8.48264	2.56915	0.01315	0.433412	UP	glutamine dumper 4
151	Disease_Dev_GPBD4_Vs_disease_Dev_ICGV13208	Araip.M7EQK	Araip.B10	Araip.B10:8758790-8760812	1.96843	8.59437	2.12635	0.0015	0.0978446	UP	Dynein light chain type 1 family protein%3B IPR001372 (Dynein light chain%2C type 1/2)%3B GO:0005875 (microtubule associated complex)%2C GO:0007017 (microtubule-based process)
152	Disease_Dev_GPBD4_Vs_disease_Dev_ICGV13208	Araip.V14YL	Araip.B10	Araip.B10:125373477-125380299	1.46822	6.82218	2.21616	5e-05	0.00675216	UP	plasma membrane H+-ATPase%3B IPR001757 (Cation-transporting P-type ATPase)%2C IPR023214 (HAD-like domain)%2C IPR023298 (P-type ATPase%2C transmembrane domain)%3B GO:0000166 (nucleotide binding)%2C GO:0006200 (ATP catabolic process)%2C GO:0006754 (ATP biosynthetic process)%2C GO:0006812 (cation transport)%2C GO:0016021 (integral component of membrane)%2C GO:0016887 (ATPase activity)%2C GO:0019829 …
153	Disease_Dev_GPBD4_Vs_disease_Dev_ICGV13208	Araip.VWS8G	Araip.B10	Araip.B10:6712593-6721783	59.2178	254.725	2.10484	5e-05	0.00675216	UP	CAP (Cysteine-rich secretory proteins%2C Antigen 5%2C and Pathogenesis-related 1 protein) superfamily protein%3B IPR001283 (Cysteine-rich secretory protein%2C allergen V5/Tpx-1-related)
154	Disease_Dev_GPBD4_Vs_disease_Dev_ICGV13208	Araip.W4PFA	Araip.B10	Araip.B10:116098509-116102205	1.01909	6.88705	2.7566	0.0002	0.0224063	UP	equilibrative nucleoside transporter 4%3B IPR002259 (Equilibrative nucleoside transporter)%3B GO:0005337 (nucleoside transmembrane transporter activity)%2C GO:0006810 (transport)%2C GO:0016021 (integral component of membrane)
155	Disease_Dev_GPBD4_Vs_disease_Dev_ICGV13208	Araip.XXG73	Araip.B10	Araip.B10:95077709-95079265	2.61143	10.7833	2.04588	0.0032	0.167953	UP	acetyltransferase NSI-like isoform X2 [Glycine max]%3B IPR016181 (Acyl-CoA N-acyltransferase)%3B GO:0008080 (N-acetyltransferase activity)
156	Disease_Dev_TAG24_Vs_Disease_Dev_ICGV13208	Araip.31ZB6	Araip.B01	Araip.B01:1985664-1990402	27.8575	123.398	2.14718	5e-05	0.00737232	UP	kunitz trypsin inhibitor 1%3B IPR002160 (Proteinase inhibitor I3%2C Kunitz legume)%3B GO:0004866 (endopeptidase inhibitor activity)
157	Disease_Dev_TAG24_Vs_Disease_Dev_ICGV13208	Araip.6TA1I	Araip.B01	Araip.B01:126247670-126251066	18.3939	3.46721	-2.40738	5e-05	0.00737232	DOWN	calmodulin-binding transcription activator 4-like isoform X2 [Glycine max]
158	Disease_Dev_TAG24_Vs_Disease_Dev_ICGV13208	Araip.75G8B	Araip.B01	Araip.B01:15107308-15108520	6.16096	40.578	2.71947	5e-05	0.00737232	UP	GNS1/SUR4 membrane protein family%3B IPR002076 (GNS1/SUR4 membrane protein)%3B GO:0016021 (integral component of membrane)
159	Disease_Dev_TAG24_Vs_Disease_Dev_ICGV13208	Araip.IA04P	Araip.B01	Araip.B01:4696849-4701079	19.0723	78.3336	2.03815	5e-05	0.00737232	UP	Glycerophosphodiester phosphodiesterase GDE1 n%3D2 Tax%3DTriticeae RepID%3DM8BLH1_AEGTA%3B IPR004129 (Glycerophosphoryl diester phosphodiesterase)%3B GO:0006071 (glycerol metabolic process)%2C GO:0006629 (lipid metabolic process)%2C GO:0008081 (phosphoric diester hydrolase activity)%2C GO:0008889 (glycerophosphodiester phosphodiesterase activity)
160	Disease_Dev_TAG24_Vs_Disease_Dev_ICGV13208	Araip.KAZ0X	Araip.B01	Araip.B01:1497299-1498303	3.28674	14.2856	2.11983	0.00285	0.160085	UP	actin-related protein 8
161	Disease_Dev_TAG24_Vs_Disease_Dev_ICGV13208	Araip.MQ6CB	Araip.B01	Araip.B01:132315134-132315959	7.5805	1.69088	-2.16452	0.00125	0.0879652	DOWN	disease-resistance response protein%3B IPR000916 (Bet v I domain)%2C IPR023393 (START-like domain)%2C IPR024949 (Bet v I type allergen)%3B GO:0006952 (defense response)%2C GO:0009607 (response to biotic stimulus)
162	Disease_Dev_TAG24_Vs_Disease_Dev_ICGV13208	Araip.U8VAT	Araip.B01	Araip.B01:104116895-104119590	2.65747	14.6599	2.46375	5e-05	0.00737232	UP	ATP-dependent caseinolytic (Clp) protease/crotonase family protein%3B IPR001753 (Crotonase superfamily)%2C IPR014748 (Crontonase%2C C-terminal)%3B GO:0003824 (catalytic activity)%2C GO:0008152 (metabolic process)
163	Disease_Dev_TAG24_Vs_Disease_Dev_ICGV13208	Araip.V8FQ3	Araip.B01	Araip.B01:5124148-5131633	26.2717	178.865	2.76728	5e-05	0.00737232	UP	non-specific phospholipase C1%3B IPR007312 (Phosphoesterase)%2C IPR017850 (Alkaline-phosphatase-like%2C core domain)%3B GO:0003824 (catalytic activity)%2C GO:0008152 (metabolic process)
164	Disease_Dev_TAG24_Vs_Disease_Dev_ICGV13208	Araip.Y0GXG	Araip.B01	Araip.B01:40599355-40601471	8.57135	1.12604	-2.92827	0.0002	0.0229361	DOWN	expansin-like B1%3B IPR007118 (Expansin/Lol pI)%3B GO:0005576 (extracellular region)
165	Disease_Dev_TAG24_Vs_Disease_Dev_ICGV13208	Araip.Z4ATC	Araip.B01	Araip.B01:908797-909774	1.3345	50.2515	5.2348	5e-05	0.00737232	UP	Bifunctional inhibitor/lipid-transfer protein/seed storage 2S albumin superfamily protein%3B IPR016140 (Bifunctional inhibitor/plant lipid transfer protein/seed storage helical domain)
166	Disease_Dev_TAG24_Vs_Disease_Dev_ICGV13208	Araip.2C9XR	Araip.B02	Araip.B02:91858179-91862698	107.485	445.206	2.05034	0.0001	0.0129691	UP	Glycosyl transferase%2C group 1 family protein n%3D1 Tax%3DSynechococcus sp. PCC 7335 RepID%3DB4WMC6_9SYNE%3B IPR001296 (Glycosyl transferase%2C family 1)%3B GO:0009058 (biosynthetic process)
167	Disease_Dev_TAG24_Vs_Disease_Dev_ICGV13208	Araip.2S1IF	Araip.B02	Araip.B02:7433744-7442531	8.76236	40.2464	2.19947	5e-05	0.00737232	UP	riboflavin kinase/fmn hydrolase%3B IPR006439 (HAD hydrolase%2C subfamily IA)%2C IPR023214 (HAD-like domain)%3B GO:0008152 (metabolic process)%2C GO:0016787 (hydrolase activity)
168	Disease_Dev_TAG24_Vs_Disease_Dev_ICGV13208	Araip.30XFU	Araip.B02	Araip.B02:5314633-5316110	5.94304	61.0033	3.35961	5e-05	0.00737232	UP	DNA-binding protein n%3D1 Tax%3DDaucus carota RepID%3DQ43429_DAUCA%3B IPR003106 (Leucine zipper%2C homeobox-associated)%2C IPR009057 (Homeodomain-like)%3B GO:0000976 (transcription regulatory region sequence-specific DNA binding)%2C GO:0003677 (DNA binding)%2C GO:0003700 (sequence-specific DNA binding transcription factor activity)%2C GO:0005634 (nucleus)%2C GO:0043565 (sequence-specific DNA bind…
169	Disease_Dev_TAG24_Vs_Disease_Dev_ICGV13208	Araip.4HH41	Araip.B02	Araip.B02:69465370-69469716	2.35493	12.1459	2.36671	0.0002	0.0229361	UP	purple acid phosphatase 16%3B IPR004843 (Calcineurin-like phosphoesterase domain%2C apaH type)%3B GO:0016787 (hydrolase activity)
170	Disease_Dev_TAG24_Vs_Disease_Dev_ICGV13208	Araip.AZ4G5	Araip.B02	Araip.B02:87267526-87282049	8.20031	48.3918	2.56101	5e-05	0.00737232	UP	delta-1-pyrroline-5-carboxylate synthetase%3B IPR001057 (Glutamate/acetylglutamate kinase)%2C IPR016161 (Aldehyde/histidinol dehydrogenase)%3B GO:0003824 (catalytic activity)%2C GO:0004349 (glutamate 5-kinase activity)%2C GO:0004350 (glutamate-5-semialdehyde dehydrogenase activity)%2C GO:0005737 (cytoplasm)%2C GO:0006561 (proline biosynthetic process)%2C GO:0008152 (metabolic process)%2C GO:00164…
171	Disease_Dev_TAG24_Vs_Disease_Dev_ICGV13208	Araip.BV4C5	Araip.B02	Araip.B02:5617739-5618803	2.77304	11.5742	2.06137	0.0017	0.109378	UP	transmembrane protein%2C putative
172	Disease_Dev_TAG24_Vs_Disease_Dev_ICGV13208	Araip.BXG5M	Araip.B02	Araip.B02:1290477-1294621	1.35859	8.39677	2.62773	0.0001	0.0129691	UP	UDP-Glycosyltransferase superfamily protein%3B IPR002213 (UDP-glucuronosyl/UDP-glucosyltransferase)%3B GO:0008152 (metabolic process)
173	Disease_Dev_TAG24_Vs_Disease_Dev_ICGV13208	Araip.F3J3P	Araip.B02	Araip.B02:86730877-86735762	3.47029	14.623	2.07511	5e-05	0.00737232	UP	aldo/keto reductase family oxidoreductase%3B IPR001395 (Aldo/keto reductase)%2C IPR023210 (NADP-dependent oxidoreductase domain)%3B GO:0016491 (oxidoreductase activity)%2C GO:0055114 (oxidation-reduction process)
174	Disease_Dev_TAG24_Vs_Disease_Dev_ICGV13208	Araip.G779L	Araip.B02	Araip.B02:98336972-98341374	8.95023	259.785	4.85925	5e-05	0.00737232	UP	SPX domain gene 3%3B IPR004331 (SPX%2C N-terminal)
175	Disease_Dev_TAG24_Vs_Disease_Dev_ICGV13208	Araip.Q1BR2	Araip.B02	Araip.B02:28180539-28182880	25.2955	135.477	2.4211	5e-05	0.00737232	UP	soluble inorganic pyrophosphatase%3B IPR008162 (Inorganic pyrophosphatase)%3B GO:0000287 (magnesium ion binding)%2C GO:0004427 (inorganic diphosphatase activity)%2C GO:0005737 (cytoplasm)%2C GO:0006796 (phosphate-containing compound metabolic process)
176	Disease_Dev_TAG24_Vs_Disease_Dev_ICGV13208	Araip.Q6KXG	Araip.B02	Araip.B02:61991543-62008328	104.287	767.878	2.88032	5e-05	0.00737232	UP	expansin 11%3B IPR009009 (RlpA-like double-psi beta-barrel domain)
177	Disease_Dev_TAG24_Vs_Disease_Dev_ICGV13208	Araip.U66WT	Araip.B02	Araip.B02:107372196-107377239	27.3369	130.162	2.25139	5e-05	0.00737232	UP	Transport ATP-binding protein msbA n%3D1 Tax%3DRubrivivax benzoatilyticus JA2 %3D ATCC BAA-35 RepID%3DF3LN64_9BURK%3B IPR011527 (ABC transporter type 1%2C transmembrane domain)%2C IPR027417 (P-loop containing nucleoside triphosphate hydrolase)%3B GO:0000166 (nucleotide binding)%2C GO:0005524 (ATP binding)%2C GO:0006810 (transport)%2C GO:0016021 (integral component of membrane)%2C GO:0016887 (ATPa…
178	Disease_Dev_TAG24_Vs_Disease_Dev_ICGV13208	Araip.V205R	Araip.B02	Araip.B02:108156435-108157953	2.9695	16.4962	2.47384	0.0001	0.0129691	UP	Pathogenesis-related thaumatin superfamily protein%3B IPR001938 (Thaumatin)
179	Disease_Dev_TAG24_Vs_Disease_Dev_ICGV13208	Araip.0J9BI	Araip.B03	Araip.B03:2757251-2760512	241.93	32.1385	-2.91221	5e-05	0.00737232	DOWN	copper/zinc superoxide dismutase 2%3B IPR001424 (Superoxide dismutase%2C copper/zinc binding domain)%3B GO:0006801 (superoxide metabolic process)%2C GO:0046872 (metal ion binding)%2C GO:0055114 (oxidation-reduction process)
180	Disease_Dev_TAG24_Vs_Disease_Dev_ICGV13208	Araip.0P3QP	Araip.B03	Araip.B03:2926273-2928834	1.42778	10.416	2.86695	5e-05	0.00737232	UP	UDP-Glycosyltransferase superfamily protein%3B IPR002213 (UDP-glucuronosyl/UDP-glucosyltransferase)%3B GO:0008152 (metabolic process)
181	Disease_Dev_TAG24_Vs_Disease_Dev_ICGV13208	Araip.0PG5I	Araip.B03	Araip.B03:3415623-3417921	10.1554	47.2905	2.2193	5e-05	0.00737232	UP	plasma membrane intrinsic protein 2%3B IPR000425 (Major intrinsic protein)%2C IPR023271 (Aquaporin-like)%3B GO:0005215 (transporter activity)%2C GO:0006810 (transport)%2C GO:0016020 (membrane)
182	Disease_Dev_TAG24_Vs_Disease_Dev_ICGV13208	Araip.5N2WX	Araip.B03	Araip.B03:31490112-31492711	25.9149	150.37	2.53667	0.00045	0.0409814	UP	Unknown protein
183	Disease_Dev_TAG24_Vs_Disease_Dev_ICGV13208	Araip.8B62E	Araip.B03	Araip.B03:3244491-3245616	21.9105	163.779	2.90206	5e-05	0.00737232	UP	cytokinin riboside 5'-monophosphate phosphoribohydrolase LOG1 [Glycine max]%3B IPR005269 (Cytokinin riboside 5'-monophosphate phosphoribohydrolase LOG)
184	Disease_Dev_TAG24_Vs_Disease_Dev_ICGV13208	Araip.8IP1M	Araip.B03	Araip.B03:120196633-120201352	1.25561	14.8825	3.56716	5e-05	0.00737232	UP	ubiquitin-conjugating enzyme 23%3B IPR016135 (Ubiquitin-conjugating enzyme/RWD-like)%3B GO:0016881 (acid-amino acid ligase activity)
185	Disease_Dev_TAG24_Vs_Disease_Dev_ICGV13208	Araip.8TA6M	Araip.B03	Araip.B03:6995496-6996454	6.21322	1.2147	-2.35473	0.00675	0.285331	DOWN	specific tissue protein%3B IPR024489 (Organ specific protein)
186	Disease_Dev_TAG24_Vs_Disease_Dev_ICGV13208	Araip.9Y1W2	Araip.B03	Araip.B03:127653920-127654858	1.121	12.1196	3.43448	0.00065	0.05385	UP	uncharacterized protein LOC100820285 isoform X3 [Glycine max]%3B IPR005134 (Uncharacterised protein family UPF0114)
187	Disease_Dev_TAG24_Vs_Disease_Dev_ICGV13208	Araip.B6IF6	Araip.B03	Araip.B03:135561887-135580850	5.3805	27.6445	2.36118	5e-05	0.00737232	UP	Glutathione S-transferase family protein%3B IPR010987 (Glutathione S-transferase%2C C-terminal-like)%2C IPR012336 (Thioredoxin-like fold)%3B GO:0005515 (protein binding)
188	Disease_Dev_TAG24_Vs_Disease_Dev_ICGV13208	Araip.B6Q3S	Araip.B03	Araip.B03:135740992-135743270	20.6417	4.87858	-2.08103	5e-05	0.00737232	DOWN	GDSL-like Lipase/Acylhydrolase superfamily protein%3B IPR001087 (Lipase%2C GDSL)%3B GO:0006629 (lipid metabolic process)%2C GO:0016787 (hydrolase activity)
189	Disease_Dev_TAG24_Vs_Disease_Dev_ICGV13208	Araip.CC2EP	Araip.B03	Araip.B03:121780912-121783290	2.79118	12.9164	2.21026	5e-05	0.00737232	UP	Protein phosphatase 2C family protein%3B IPR001932 (Protein phosphatase 2C (PP2C)-like domain)%2C IPR015655 (Protein phosphatase 2C)%3B GO:0003824 (catalytic activity)
190	Disease_Dev_TAG24_Vs_Disease_Dev_ICGV13208	Araip.CP7MF	Araip.B03	Araip.B03:10926974-10928652	19.2259	87.6424	2.18858	5e-05	0.00737232	UP	glucan endo-1%2C3-beta-glucosidase-like [Glycine max]%3B IPR000490 (Glycoside hydrolase%2C family 17)%2C IPR017853 (Glycoside hydrolase%2C superfamily)%3B GO:0005975 (carbohydrate metabolic process)
191	Disease_Dev_TAG24_Vs_Disease_Dev_ICGV13208	Araip.DAU70	Araip.B03	Araip.B03:130161336-130164252	2.71622	10.8981	2.00441	0.00105	0.0769513	UP	tobamovirus multiplication 1%3B IPR009457 (Domain of unknown function DUF1084)
192	Disease_Dev_TAG24_Vs_Disease_Dev_ICGV13208	Araip.F0RXE	Araip.B03	Araip.B03:123179115-123182258	1.71337	9.41649	2.45835	5e-05	0.00737232	UP	MADS-box family protein%3B IPR002100 (Transcription factor%2C MADS-box)%3B GO:0003677 (DNA binding)%2C GO:0046983 (protein dimerization activity)
193	Disease_Dev_TAG24_Vs_Disease_Dev_ICGV13208	Araip.G6U08	Araip.B03	Araip.B03:135585342-135585495	5.18222	23.6816	2.19212	0.1005	0.999423	UP	Glutathione S-transferase family protein%3B IPR012336 (Thioredoxin-like fold)%3B GO:0005515 (protein binding)
194	Disease_Dev_TAG24_Vs_Disease_Dev_ICGV13208	Araip.KI3IL	Araip.B03	Araip.B03:25204490-25209183	96.0282	22.3666	-2.10211	5e-05	0.00737232	DOWN	DNAJ-like 20%3B IPR001623 (DnaJ domain)
195	Disease_Dev_TAG24_Vs_Disease_Dev_ICGV13208	Araip.KTN2S	Araip.B03	Araip.B03:6702907-6704179	12.9126	2.24305	-2.52524	0.00015	0.0180371	DOWN	Non-symbiotic hemoglobin%3B IPR000971 (Globin)%2C IPR009050 (Globin-like)%3B GO:0005506 (iron ion binding)%2C GO:0015671 (oxygen transport)%2C GO:0019825 (oxygen binding)%2C GO:0020037 (heme binding)
196	Disease_Dev_TAG24_Vs_Disease_Dev_ICGV13208	Araip.LWR36	Araip.B03	Araip.B03:42052410-42054894	59.7117	312.127	2.38605	5e-05	0.00737232	UP	SPX domain gene 1%3B IPR004331 (SPX%2C N-terminal)
197	Disease_Dev_TAG24_Vs_Disease_Dev_ICGV13208	Araip.PJR9Y	Araip.B03	Araip.B03:26037108-26040068	52.0135	328.448	2.65871	5e-05	0.00737232	UP	thiamine thiazole synthase 2%2C chloroplastic-like [Glycine max]%3B IPR002922 (Thiazole biosynthetic enzyme Thi4 family)%3B GO:0006950 (response to stress)%2C GO:0009228 (thiamine biosynthetic process)
198	Disease_Dev_TAG24_Vs_Disease_Dev_ICGV13208	Araip.PX9HF	Araip.B03	Araip.B03:22414300-22422306	8.10937	35.4403	2.12773	5e-05	0.00737232	UP	tyrosine aminotransferase 3%3B IPR021178 (Tyrosine transaminase)%3B GO:0003824 (catalytic activity)%2C GO:0006520 (cellular amino acid metabolic process)%2C GO:0008483 (transaminase activity)%2C GO:0009058 (biosynthetic process)%2C GO:0030170 (pyridoxal phosphate binding)
199	Disease_Dev_TAG24_Vs_Disease_Dev_ICGV13208	Araip.SBT5M	Araip.B03	Araip.B03:12321853-12330243	2.13519	12.2216	2.517	5e-05	0.00737232	UP	purple acid phosphatase 27%3B IPR004843 (Calcineurin-like phosphoesterase domain%2C apaH type)%2C IPR008963 (Purple acid phosphatase-like%2C N-terminal)%2C IPR025733 (Iron/zinc purple acid phosphatase-like C-terminal domain)%3B GO:0003993 (acid phosphatase activity)%2C GO:0016787 (hydrolase activity)%2C GO:0046872 (metal ion binding)
200	Disease_Dev_TAG24_Vs_Disease_Dev_ICGV13208	Araip.SU0ZJ	Araip.B03	Araip.B03:113444338-113444620	1.13121	8.12876	2.84517	0.1374	0.999423	UP	Chloroplast inner envelope protein%2C putative%2C expressed n%3D4 Tax%3DOryza RepID%3DQ7XD45_ORYSJ
201	Disease_Dev_TAG24_Vs_Disease_Dev_ICGV13208	Araip.X1Q90	Araip.B03	Araip.B03:135489717-135491243	22.0852	95.0169	2.1051	5e-05	0.00737232	UP	tetratricopeptide repeat (TPR)-containing protein%3B IPR011990 (Tetratricopeptide-like helical)%2C IPR012336 (Thioredoxin-like fold)%3B GO:0005515 (protein binding)
202	Disease_Dev_TAG24_Vs_Disease_Dev_ICGV13208	Araip.XFG2X	Araip.B03	Araip.B03:133582386-133586705	2.39528	18.3065	2.93409	5e-05	0.00737232	UP	Membrane transporter D1 n%3D3 Tax%3DAndropogoneae RepID%3DB6U4Q3_MAIZE%3B IPR005828 (General substrate transporter)%2C IPR016196 (Major facilitator superfamily domain%2C general substrate transporter)%3B GO:0016020 (membrane)%2C GO:0016021 (integral component of membrane)%2C GO:0022857 (transmembrane transporter activity)%2C GO:0022891 (substrate-specific transmembrane transporter activity)%2C GO…
203	Disease_Dev_TAG24_Vs_Disease_Dev_ICGV13208	Araip.40X13	Araip.B04	Araip.B04:3708724-3715073	1.10923	17.4624	3.97662	5e-05	0.00737232	UP	PHYTOENE SYNTHASE%3B IPR002060 (Squalene/phytoene synthase)%3B GO:0009058 (biosynthetic process)%2C GO:0016740 (transferase activity)
204	Disease_Dev_TAG24_Vs_Disease_Dev_ICGV13208	Araip.D15G9	Araip.B04	Araip.B04:128828447-128830911	1.25399	8.23145	2.71462	5e-05	0.00737232	UP	ninja-family protein mc410%3B IPR012463 (Ninja)
205	Disease_Dev_TAG24_Vs_Disease_Dev_ICGV13208	Araip.H1RCV	Araip.B04	Araip.B04:9787279-9791363	1.93814	8.26214	2.09184	0.00045	0.0409814	UP	Peroxidase superfamily protein%3B IPR010255 (Haem peroxidase)%3B GO:0004601 (peroxidase activity)%2C GO:0006979 (response to oxidative stress)%2C GO:0020037 (heme binding)%2C GO:0055114 (oxidation-reduction process)
206	Disease_Dev_TAG24_Vs_Disease_Dev_ICGV13208	Araip.P70A2	Araip.B04	Araip.B04:299059-299554	6.00191	74.2353	3.62861	5e-05	0.00737232	UP	unknown protein%3B FUNCTIONS IN: molecular_function unknown%3B INVOLVED IN: biological_process unknown%3B LOCATED IN: endomembrane system%3B EXPRESSED IN: petal%2C flower%3B EXPRESSED DURING: 4 anthesis%2C petal differentiation and expansion stage
207	Disease_Dev_TAG24_Vs_Disease_Dev_ICGV13208	Araip.V9JLA	Araip.B04	Araip.B04:1432855-1438784	21.5795	91.1404	2.07843	5e-05	0.00737232	UP	ZIP zinc/iron transport family protein%3B IPR003689 (Zinc/iron permease)%3B GO:0005385 (zinc ion transmembrane transporter activity)%2C GO:0016020 (membrane)%2C GO:0016021 (integral component of membrane)%2C GO:0030001 (metal ion transport)%2C GO:0046873 (metal ion transmembrane transporter activity)%2C GO:0055085 (transmembrane transport)%2C GO:0071577 (zinc ion transmembrane transport)
208	Disease_Dev_TAG24_Vs_Disease_Dev_ICGV13208	Araip.179L2	Araip.B05	Araip.B05:138222859-138226436	4.2723	19.08	2.15898	5e-05	0.00737232	UP	indole-3-acetic acid inducible 9%3B IPR003311 (AUX/IAA protein)%3B GO:0005634 (nucleus)
209	Disease_Dev_TAG24_Vs_Disease_Dev_ICGV13208	Araip.251PI	Araip.B05	Araip.B05:6462684-6465311	15.8335	70.2592	2.1497	5e-05	0.00737232	UP	adiponectin receptor protein 2-like isoform X3 [Glycine max]%3B IPR004254 (Hly-III-related)%3B GO:0016021 (integral component of membrane)
210	Disease_Dev_TAG24_Vs_Disease_Dev_ICGV13208	Araip.3FK8B	Araip.B05	Araip.B05:63156272-63159250	8.53403	61.6379	2.85252	5e-05	0.00737232	UP	ribonuclease 3%3B IPR001568 (Ribonuclease T2-like)%3B GO:0003723 (RNA binding)%2C GO:0033897 (ribonuclease T2 activity)
211	Disease_Dev_TAG24_Vs_Disease_Dev_ICGV13208	Araip.673NH	Araip.B05	Araip.B05:111599057-111600487	2.95204	14.4782	2.2941	0.00065	0.05385	UP	allene oxide cyclase 4%3B IPR009410 (Allene oxide cyclase)%3B GO:0009507 (chloroplast)%2C GO:0016853 (isomerase activity)
212	Disease_Dev_TAG24_Vs_Disease_Dev_ICGV13208	Araip.A2AJ6	Araip.B05	Araip.B05:4124219-4129206	38.3527	9.36023	-2.03471	5e-05	0.00737232	DOWN	GDSL-like Lipase/Acylhydrolase superfamily protein%3B IPR001087 (Lipase%2C GDSL)%3B GO:0006629 (lipid metabolic process)%2C GO:0016787 (hydrolase activity)
213	Disease_Dev_TAG24_Vs_Disease_Dev_ICGV13208	Araip.AU0RS	Araip.B05	Araip.B05:111941288-111943686	10.0396	76.0606	2.92145	5e-05	0.00737232	UP	two-component response regulator-like APRR2-like isoform X2 [Glycine max]%3B IPR009057 (Homeodomain-like)%3B GO:0003677 (DNA binding)%2C GO:0003682 (chromatin binding)
214	Disease_Dev_TAG24_Vs_Disease_Dev_ICGV13208	Araip.D98D3	Araip.B05	Araip.B05:47676066-47684058	4.67002	19.5968	2.06912	5e-05	0.00737232	UP	ureide permease 1%3B IPR009834 (Ureide permease)
215	Disease_Dev_TAG24_Vs_Disease_Dev_ICGV13208	Araip.E3TJT	Araip.B05	Araip.B05:114391968-114392994	4.30976	21.2442	2.30139	0.00045	0.0409814	UP	unknown protein
216	Disease_Dev_TAG24_Vs_Disease_Dev_ICGV13208	Araip.FP4H9	Araip.B05	Araip.B05:63127083-63129447	1.0969	14.2371	3.69815	0.0001	0.0129691	UP	ribonuclease 1%3B IPR001568 (Ribonuclease T2-like)%3B GO:0003723 (RNA binding)%2C GO:0033897 (ribonuclease T2 activity)
217	Disease_Dev_TAG24_Vs_Disease_Dev_ICGV13208	Araip.H1S6Z	Araip.B05	Araip.B05:84118140-84119089	15.6881	3.83145	-2.03371	0.0011	0.0799065	DOWN	ycf68 protein
218	Disease_Dev_TAG24_Vs_Disease_Dev_ICGV13208	Araip.J65RE	Araip.B05	Araip.B05:4927530-4929114	18.4583	93.1988	2.33604	5e-05	0.00737232	UP	expansin-like B1%3B IPR007118 (Expansin/Lol pI)%3B GO:0005576 (extracellular region)
219	Disease_Dev_TAG24_Vs_Disease_Dev_ICGV13208	Araip.ME59K	Araip.B05	Araip.B05:128326807-128330431	4.25356	21.5064	2.33802	5e-05	0.00737232	UP	purple acid phosphatase 17%3B IPR004843 (Calcineurin-like phosphoesterase domain%2C apaH type)%2C IPR024927 (Acid phosphatase%2C type 5)%3B GO:0003993 (acid phosphatase activity)%2C GO:0016787 (hydrolase activity)
220	Disease_Dev_TAG24_Vs_Disease_Dev_ICGV13208	Araip.PHT1P	Araip.B05	Araip.B05:5347231-5356349	3.27612	15.852	2.2746	0.01505	0.477341	UP	Haloacid dehalogenase-like hydrolase (HAD) superfamily protein%3B IPR006439 (HAD hydrolase%2C subfamily IA)%2C IPR023214 (HAD-like domain)%3B GO:0008152 (metabolic process)%2C GO:0016787 (hydrolase activity)
221	Disease_Dev_TAG24_Vs_Disease_Dev_ICGV13208	Araip.RMR7N	Araip.B05	Araip.B05:3725975-3728118	72.9138	420.052	2.5263	5e-05	0.00737232	UP	Chitinase family protein%3B IPR016283 (Glycoside hydrolase%2C family 19)%2C IPR023346 (Lysozyme-like domain)%3B GO:0004568 (chitinase activity)%2C GO:0005975 (carbohydrate metabolic process)%2C GO:0006032 (chitin catabolic process)%2C GO:0016998 (cell wall macromolecule catabolic process)
222	Disease_Dev_TAG24_Vs_Disease_Dev_ICGV13208	Araip.RWR0H	Araip.B05	Araip.B05:8923256-8928173	5.74117	30.412	2.40522	5e-05	0.00737232	UP	methyl esterase 3
223	Disease_Dev_TAG24_Vs_Disease_Dev_ICGV13208	Araip.VD3IG	Araip.B05	Araip.B05:131451718-131459084	29.3844	5.63289	-2.3831	5e-05	0.00737232	DOWN	phosphoethanolamine N-methyltransferase%3B IPR025714 (Methyltransferase domain)
224	Disease_Dev_TAG24_Vs_Disease_Dev_ICGV13208	Araip.20W9R	Araip.B06	Araip.B06:118497632-118498447	7.40325	1.39051	-2.41254	0.00335	0.180006	DOWN	Ycf68 n%3D1 Tax%3DMedicago truncatula RepID%3DG7JEB0_MEDTR%3B IPR022546 (Uncharacterised protein family Ycf68)
225	Disease_Dev_TAG24_Vs_Disease_Dev_ICGV13208	Araip.8Y41D	Araip.B06	Araip.B06:16280675-16282179	11.6663	59.7668	2.357	5e-05	0.00737232	UP	Protein kinase superfamily protein%3B IPR011009 (Protein kinase-like domain)%3B GO:0004672 (protein kinase activity)%2C GO:0005524 (ATP binding)%2C GO:0006468 (protein phosphorylation)
226	Disease_Dev_TAG24_Vs_Disease_Dev_ICGV13208	Araip.AAR28	Araip.B06	Araip.B06:135953744-135957996	3.76791	39.7101	3.39767	5e-05	0.00737232	UP	Lipin family protein%3B IPR007651 (Lipin%2C N-terminal)%2C IPR013209 (LNS2%2C Lipin/Ned1/Smp2)%2C IPR023214 (HAD-like domain)
227	Disease_Dev_TAG24_Vs_Disease_Dev_ICGV13208	Araip.CX4FX	Araip.B06	Araip.B06:5944751-5950751	1.4685	6.6238	2.17332	0.0003	0.0310933	UP	Transmembrane amino acid transporter family protein%3B IPR013057 (Amino acid transporter%2C transmembrane)
228	Disease_Dev_TAG24_Vs_Disease_Dev_ICGV13208	Araip.E7CF7	Araip.B06	Araip.B06:14272741-14277222	2.2591	14.112	2.6431	5e-05	0.00737232	UP	dehydroquinate dehydratase%2C putative / shikimate dehydrogenase%2C putative%3B IPR013708 (Shikimate dehydrogenase substrate binding%2C N-terminal)%2C IPR013785 (Aldolase-type TIM barrel)%3B GO:0003824 (catalytic activity)%2C GO:0003855 (3-dehydroquinate dehydratase activity)%2C GO:0004764 (shikimate 3-dehydrogenase (NADP+) activity)%2C GO:0055114 (oxidation-reduction process)
229	Disease_Dev_TAG24_Vs_Disease_Dev_ICGV13208	Araip.HP125	Araip.B06	Araip.B06:1004610-1008237	1.05799	6.50744	2.62076	0.0007	0.0574162	UP	TRAM%2C LAG1 and CLN8 (TLC) lipid-sensing domain containing protein%3B IPR006634 (TRAM/LAG1/CLN8 homology domain)%3B GO:0016021 (integral component of membrane)
230	Disease_Dev_TAG24_Vs_Disease_Dev_ICGV13208	Araip.IS8T3	Araip.B06	Araip.B06:2963869-2970367	9.51431	40.45	2.08797	5e-05	0.00737232	UP	oxidoreductase%2C 2OG-Fe(II) oxygenase family protein%3B IPR005123 (Oxoglutarate/iron-dependent dioxygenase)%2C IPR027450 (Alpha-ketoglutarate-dependent dioxygenase AlkB-like)%3B GO:0016491 (oxidoreductase activity)%2C GO:0055114 (oxidation-reduction process)
231	Disease_Dev_TAG24_Vs_Disease_Dev_ICGV13208	Araip.JD11C	Araip.B06	Araip.B06:115739105-115742862	14.8156	69.1643	2.22291	5e-05	0.00737232	UP	chalcone synthase-like [Glycine max]%3B IPR011141 (Polyketide synthase%2C type III)%2C IPR016039 (Thiolase-like)%3B GO:0003824 (catalytic activity)%2C GO:0008152 (metabolic process)%2C GO:0009058 (biosynthetic process)
232	Disease_Dev_TAG24_Vs_Disease_Dev_ICGV13208	Araip.L7Z6B	Araip.B06	Araip.B06:118760899-118763740	98.2255	1076.33	3.45388	5e-05	0.00737232	UP	Glycerophosphodiester phosphodiesterase GDE1 n%3D2 Tax%3DTriticeae RepID%3DM8BLH1_AEGTA%3B IPR004129 (Glycerophosphoryl diester phosphodiesterase)%3B GO:0006071 (glycerol metabolic process)%2C GO:0006629 (lipid metabolic process)%2C GO:0008081 (phosphoric diester hydrolase activity)%2C GO:0008889 (glycerophosphodiester phosphodiesterase activity)
233	Disease_Dev_TAG24_Vs_Disease_Dev_ICGV13208	Araip.M7DV0	Araip.B06	Araip.B06:1127911-1130172	7.92164	48.8107	2.62332	5e-05	0.00737232	UP	phosphate transporter 1%3B 4%3B IPR005828 (General substrate transporter)%2C IPR016196 (Major facilitator superfamily domain%2C general substrate transporter)%3B GO:0016021 (integral component of membrane)%2C GO:0022857 (transmembrane transporter activity)%2C GO:0055085 (transmembrane transport)
234	Disease_Dev_TAG24_Vs_Disease_Dev_ICGV13208	Araip.TG4Z7	Araip.B06	Araip.B06:474948-475832	11.6836	52.0853	2.15639	0.00055	0.0473057	UP	Gibberellin-regulated family protein%3B IPR003854 (Gibberellin regulated protein)
235	Disease_Dev_TAG24_Vs_Disease_Dev_ICGV13208	Araip.UY42T	Araip.B06	Araip.B06:2459155-2460109	5.39637	1.30309	-2.05005	0.00195	0.120759	DOWN	isopentenyltransferase 3%3B IPR002627 (tRNA isopentenyltransferase)%2C IPR027417 (P-loop containing nucleoside triphosphate hydrolase)%3B GO:0005524 (ATP binding)%2C GO:0008033 (tRNA processing)
236	Disease_Dev_TAG24_Vs_Disease_Dev_ICGV13208	Araip.YR6Y7	Araip.B06	Araip.B06:5637124-5638580	43.6863	2.83189	-3.94735	5e-05	0.00737232	DOWN	transcription factor ORG2-like protein%3B IPR015660 (Achaete-scute transcription factor-related)%3B GO:0003677 (DNA binding)%2C GO:0046983 (protein dimerization activity)
237	Disease_Dev_TAG24_Vs_Disease_Dev_ICGV13208	Araip.13WTY	Araip.B07	Araip.B07:117241747-117244125	12.2348	2.80634	-2.12423	0.00075	0.0595457	DOWN	syntaxin of plants 124%3B IPR010989 (t-SNARE)%3B GO:0005515 (protein binding)%2C GO:0016020 (membrane)%2C GO:0016192 (vesicle-mediated transport)
238	Disease_Dev_TAG24_Vs_Disease_Dev_ICGV13208	Araip.206QL	Araip.B07	Araip.B07:39012431-39016322	8.56421	1.73921	-2.29988	0.0002	0.0229361	DOWN	Eukaryotic aspartyl protease family protein%3B IPR001461 (Aspartic peptidase)%2C IPR021109 (Aspartic peptidase domain)%3B GO:0004190 (aspartic-type endopeptidase activity)%2C GO:0006508 (proteolysis)
239	Disease_Dev_TAG24_Vs_Disease_Dev_ICGV13208	Araip.826U2	Araip.B07	Araip.B07:52047578-52052194	3.4649	22.2286	2.68153	5e-05	0.00737232	UP	Membrane transport protein-like n%3D2 Tax%3DOryza sativa subsp. japonica RepID%3DQ6H4F0_ORYSJ%3B IPR011701 (Major facilitator superfamily)%2C IPR016196 (Major facilitator superfamily domain%2C general substrate transporter)%3B GO:0016021 (integral component of membrane)%2C GO:0055085 (transmembrane transport)
240	Disease_Dev_TAG24_Vs_Disease_Dev_ICGV13208	Araip.AZ5LA	Araip.B07	Araip.B07:100378169-100382299	15.1682	64.811	2.09519	5e-05	0.00737232	UP	probable nucleoredoxin 2-like isoform 1 [Glycine max]%3B IPR002219 (Protein kinase C-like%2C phorbol ester/diacylglycerol binding)%2C IPR012336 (Thioredoxin-like fold)%3B GO:0035556 (intracellular signal transduction)
241	Disease_Dev_TAG24_Vs_Disease_Dev_ICGV13208	Araip.CGW17	Araip.B07	Araip.B07:25673730-25676895	8.21746	1.2412	-2.72695	0.00015	0.0180371	DOWN	fatty acid desaturase 8%3B IPR005804 (Fatty acid desaturase%2C type 1)%2C IPR021863 (Protein of unknown function DUF3474)%3B GO:0006629 (lipid metabolic process)%2C GO:0055114 (oxidation-reduction process)
242	Disease_Dev_TAG24_Vs_Disease_Dev_ICGV13208	Araip.DQ8EI	Araip.B07	Araip.B07:125210401-125213633	1.3531	6.68479	2.30461	0.00025	0.0272808	UP	branched-chain amino acid transaminase 2%3B IPR001544 (Aminotransferase%2C class IV)%3B GO:0003824 (catalytic activity)%2C GO:0004084 (branched-chain-amino-acid transaminase activity)%2C GO:0008152 (metabolic process)%2C GO:0009081 (branched-chain amino acid metabolic process)
243	Disease_Dev_TAG24_Vs_Disease_Dev_ICGV13208	Araip.RN6JS	Araip.B07	Araip.B07:99320236-99324354	1.5479	9.38088	2.59941	0.0001	0.0129691	UP	Protein kinase superfamily protein%3B IPR002912 (ACT domain)%2C IPR011009 (Protein kinase-like domain)%3B GO:0004672 (protein kinase activity)%2C GO:0005524 (ATP binding)%2C GO:0006468 (protein phosphorylation)%2C GO:0008152 (metabolic process)%2C GO:0016597 (amino acid binding)
244	Disease_Dev_TAG24_Vs_Disease_Dev_ICGV13208	Araip.SPI9N	Araip.B07	Araip.B07:106850209-106852969	1.10462	9.3739	3.08509	0.0007	0.0574162	UP	RNA polymerase II subunit A C-terminal domain phosphatase SSU72 n%3D8 Tax%3DNeopterygii RepID%3DSSU72_DANRE%3B IPR006811 (RNA polymerase II subunit A)%3B GO:0004721 (phosphoprotein phosphatase activity)%2C GO:0005634 (nucleus)%2C GO:0006397 (mRNA processing)
245	Disease_Dev_TAG24_Vs_Disease_Dev_ICGV13208	Araip.V64IQ	Araip.B07	Araip.B07:120465389-120466687	1.56917	12.0797	2.94451	5e-05	0.00737232	UP	Heavy metal transport/detoxification superfamily protein%3B IPR006121 (Heavy metal-associated domain%2C HMA)%3B GO:0030001 (metal ion transport)%2C GO:0046872 (metal ion binding)
246	Disease_Dev_TAG24_Vs_Disease_Dev_ICGV13208	Araip.VA5LK	Araip.B07	Araip.B07:6134093-6136844	1.54667	7.59265	2.29544	0.0002	0.0229361	UP	receptor-like protein kinase 2%3B IPR001611 (Leucine-rich repeat)%2C IPR003591 (Leucine-rich repeat%2C typical subtype)%2C IPR025875 (Leucine rich repeat 4)%3B GO:0005515 (protein binding)
247	Disease_Dev_TAG24_Vs_Disease_Dev_ICGV13208	Araip.YBR8J	Araip.B07	Araip.B07:119882767-119887312	83.9592	18.28	-2.19942	5e-05	0.00737232	DOWN	nitrate reductase 1%3B IPR001834 (NADH:cytochrome b5 reductase (CBR))%2C IPR008335 (Eukaryotic molybdopterin oxidoreductase)%2C IPR014756 (Immunoglobulin E-set)%2C IPR017938 (Riboflavin synthase-like beta-barrel)%3B GO:0005506 (iron ion binding)%2C GO:0009055 (electron carrier activity)%2C GO:0016491 (oxidoreductase activity)%2C GO:0020037 (heme binding)%2C GO:0030151 (molybdenum ion binding)%2C …
248	Disease_Dev_TAG24_Vs_Disease_Dev_ICGV13208	Araip.YBU40	Araip.B07	Araip.B07:121768367-121769711	7.80327	1.14727	-2.76588	0.0009	0.0692357	DOWN	blue copper protein-like [Glycine max]%3B IPR008972 (Cupredoxin)%3B GO:0005507 (copper ion binding)%2C GO:0009055 (electron carrier activity)
249	Disease_Dev_TAG24_Vs_Disease_Dev_ICGV13208	Araip.06YT6	Araip.B08	Araip.B08:5538113-5546698	19.0537	78.4585	2.04186	5e-05	0.00737232	UP	alpha/beta-Hydrolases superfamily protein
250	Disease_Dev_TAG24_Vs_Disease_Dev_ICGV13208	Araip.4B6XP	Araip.B08	Araip.B08:28752987-28756876	2.69638	14.0465	2.38111	0.0003	0.0310933	UP	pathogenesis-like protein
251	Disease_Dev_TAG24_Vs_Disease_Dev_ICGV13208	Araip.AZ7RZ	Araip.B08	Araip.B08:129179028-129180808	2.08828	10.2071	2.28918	0.00015	0.0180371	UP	molybdenum cofactor sulfurase-like [Glycine max]%3B IPR015421 (Pyridoxal phosphate-dependent transferase%2C major region%2C subdomain 1)%3B GO:0003824 (catalytic activity)%2C GO:0030170 (pyridoxal phosphate binding)
252	Disease_Dev_TAG24_Vs_Disease_Dev_ICGV13208	Araip.C1ETL	Araip.B08	Araip.B08:118065229-118067307	6.12763	155.345	4.664	5e-05	0.00737232	UP	Unknown protein
253	Disease_Dev_TAG24_Vs_Disease_Dev_ICGV13208	Araip.D83BQ	Araip.B08	Araip.B08:5795473-5796454	4.20026	17.7193	2.07678	5e-05	0.00737232	UP	F-box family protein%3B IPR001810 (F-box domain)%3B GO:0005515 (protein binding)
254	Disease_Dev_TAG24_Vs_Disease_Dev_ICGV13208	Araip.DL86S	Araip.B08	Araip.B08:21485570-21487407	6.50917	31.1947	2.26075	5e-05	0.00737232	UP	NAC domain containing protein 19%3B IPR003441 (NAC domain)%3B GO:0003677 (DNA binding)
255	Disease_Dev_TAG24_Vs_Disease_Dev_ICGV13208	Araip.E734B	Araip.B08	Araip.B08:63826910-63831781	2.2068	9.90117	2.16564	0.00055	0.0473057	UP	terpene synthase 03%3B IPR008930 (Terpenoid cyclases/protein prenyltransferase alpha-alpha toroid)%2C IPR008949 (Terpenoid synthase)%3B GO:0000287 (magnesium ion binding)%2C GO:0008152 (metabolic process)%2C GO:0010333 (terpene synthase activity)%2C GO:0016829 (lyase activity)
256	Disease_Dev_TAG24_Vs_Disease_Dev_ICGV13208	Araip.ET82K	Araip.B08	Araip.B08:1609373-1611925	5.05627	33.536	2.72956	5e-05	0.00737232	UP	alcohol dehydrogenase 1%3B IPR002085 (Alcohol dehydrogenase superfamily%2C zinc-type)%2C IPR011032 (GroES (chaperonin 10)-like)%2C IPR013149 (Alcohol dehydrogenase%2C C-terminal)%2C IPR016040 (NAD(P)-binding domain)%3B GO:0008270 (zinc ion binding)%2C GO:0016491 (oxidoreductase activity)%2C GO:0055114 (oxidation-reduction process)
257	Disease_Dev_TAG24_Vs_Disease_Dev_ICGV13208	Araip.J8RHM	Araip.B08	Araip.B08:94410080-94415913	1.42066	5.75626	2.01858	0.00265	0.152304	UP	ZIP zinc/iron transport family protein%3B IPR003689 (Zinc/iron permease)%3B GO:0005385 (zinc ion transmembrane transporter activity)%2C GO:0016020 (membrane)%2C GO:0016021 (integral component of membrane)%2C GO:0030001 (metal ion transport)%2C GO:0046873 (metal ion transmembrane transporter activity)%2C GO:0055085 (transmembrane transport)%2C GO:0071577 (zinc ion transmembrane transport)
258	Disease_Dev_TAG24_Vs_Disease_Dev_ICGV13208	Araip.MC1F8	Araip.B08	Araip.B08:1084602-1087307	6.76546	110.942	4.03547	5e-05	0.00737232	UP	2%2C3-diketo-5-methylthio-1-phosphopentane phosphatase%3B IPR006383 (HAD-superfamily hydrolase%2C subfamily IB%2C PSPase-like)%2C IPR023214 (HAD-like domain)%3B GO:0008152 (metabolic process)%2C GO:0016791 (phosphatase activity)
259	Disease_Dev_TAG24_Vs_Disease_Dev_ICGV13208	Araip.N9ZCQ	Araip.B08	Araip.B08:4500421-4502857	45.0012	11.0192	-2.02994	5e-05	0.00737232	DOWN	copper/zinc superoxide dismutase 2%3B IPR001424 (Superoxide dismutase%2C copper/zinc binding domain)%3B GO:0006801 (superoxide metabolic process)%2C GO:0046872 (metal ion binding)%2C GO:0055114 (oxidation-reduction process)
260	Disease_Dev_TAG24_Vs_Disease_Dev_ICGV13208	Araip.U5BCP	Araip.B08	Araip.B08:16748407-16752034	62.9845	283.478	2.17017	5e-05	0.00737232	UP	BURP domain-containing protein%3B IPR004873 (BURP domain)
261	Disease_Dev_TAG24_Vs_Disease_Dev_ICGV13208	Araip.XA90D	Araip.B08	Araip.B08:7182776-7183594	1.74747	7.2215	2.04703	0.0151	0.478315	UP	DUF4228 domain protein%3B IPR025322 (Protein of unknown function DUF4228%2C plant)
262	Disease_Dev_TAG24_Vs_Disease_Dev_ICGV13208	Araip.2VX7R	Araip.B09	Araip.B09:11593975-11607133	2.0775	10.0598	2.27568	0.0002	0.0229361	UP	NADP-dependent alkenal double bond reductase%3B IPR002085 (Alcohol dehydrogenase superfamily%2C zinc-type)%2C IPR016040 (NAD(P)-binding domain)%2C IPR020843 (Polyketide synthase%2C enoylreductase)%3B GO:0008270 (zinc ion binding)%2C GO:0016491 (oxidoreductase activity)%2C GO:0055114 (oxidation-reduction process)
263	Disease_Dev_TAG24_Vs_Disease_Dev_ICGV13208	Araip.3Z54F	Araip.B09	Araip.B09:108372048-108372585	22.3441	4.79191	-2.22122	0.00235	0.137943	DOWN	histone-lysine N-methyltransferase ATX5-like [Glycine max]
264	Disease_Dev_TAG24_Vs_Disease_Dev_ICGV13208	Araip.9S267	Araip.B09	Araip.B09:146641088-146644003	4.24982	54.5721	3.68269	5e-05	0.00737232	UP	low-temperature-induced 65 kDa protein-like [Glycine max]
265	Disease_Dev_TAG24_Vs_Disease_Dev_ICGV13208	Araip.A0CQ3	Araip.B09	Araip.B09:134317546-134320130	2.81181	11.8702	2.07777	0.00035	0.0333456	UP	L-type lectin-domain containing receptor kinase IX.1-like [Glycine max]%3B IPR008985 (Concanavalin A-like lectin/glucanases superfamily)%2C IPR013320 (Concanavalin A-like lectin/glucanase%2C subgroup)%2C IPR016363 (Lectin)%3B GO:0030246 (carbohydrate binding)
266	Disease_Dev_TAG24_Vs_Disease_Dev_ICGV13208	Araip.C957R	Araip.B09	Araip.B09:48213225-48214249	6.54345	1.4991	-2.12595	0.00465	0.224532	DOWN	ORF43n n%3D1 Tax%3DPinus koraiensis RepID%3DA4QMB8_PINKO
267	Disease_Dev_TAG24_Vs_Disease_Dev_ICGV13208	Araip.CF2W6	Araip.B09	Araip.B09:111657939-111668188	5.11974	1.25472	-2.0287	0.00105	0.0769513	DOWN	5-hydroxyisourate hydrolase%3B IPR018020 (Oxo-4-hydroxy-4-carboxy-5-ureidoimidazoline decarboxylase)
268	Disease_Dev_TAG24_Vs_Disease_Dev_ICGV13208	Araip.DH2VM	Araip.B09	Araip.B09:426057-427753	1.39204	12.1491	3.12558	5e-05	0.00737232	UP	Tetratricopeptide repeat (TPR)-like superfamily protein%3B IPR011990 (Tetratricopeptide-like helical)%3B GO:0005515 (protein binding)
269	Disease_Dev_TAG24_Vs_Disease_Dev_ICGV13208	Araip.J9YV5	Araip.B09	Araip.B09:139905427-139908466	1.53035	8.00328	2.38673	5e-05	0.00737232	UP	terpene synthase 03%3B IPR008930 (Terpenoid cyclases/protein prenyltransferase alpha-alpha toroid)%2C IPR008949 (Terpenoid synthase)%3B GO:0000287 (magnesium ion binding)%2C GO:0008152 (metabolic process)%2C GO:0010333 (terpene synthase activity)%2C GO:0016829 (lyase activity)
270	Disease_Dev_TAG24_Vs_Disease_Dev_ICGV13208	Araip.JJU0M	Araip.B09	Araip.B09:144834748-144835469	2.76931	14.2185	2.36017	0.00065	0.05385	UP	zinc-finger protein 1
271	Disease_Dev_TAG24_Vs_Disease_Dev_ICGV13208	Araip.JP12S	Araip.B09	Araip.B09:6538416-6541298	24.0744	362.378	3.91192	5e-05	0.00737232	UP	inorganic pyrophosphatase 2-like [Glycine max]%3B IPR016965 (Phosphatase PHOSPHO-type)%3B GO:0016791 (phosphatase activity)
272	Disease_Dev_TAG24_Vs_Disease_Dev_ICGV13208	Araip.NH7T4	Araip.B09	Araip.B09:94130449-94138686	1.34211	5.63717	2.07046	0.0013	0.0899506	UP	Protein of unknown function (DUF789)%3B IPR008507 (Protein of unknown function DUF789)
273	Disease_Dev_TAG24_Vs_Disease_Dev_ICGV13208	Araip.QK1BG	Araip.B09	Araip.B09:34925648-34934957	5.50465	47.712	3.11563	5e-05	0.00737232	UP	phospholipase D P2%3B IPR011993 (Pleckstrin homology-like domain)%2C IPR015679 (Phospholipase D family)%2C IPR025202 (Phospholipase D-like domain)%3B GO:0003824 (catalytic activity)%2C GO:0008152 (metabolic process)
274	Disease_Dev_TAG24_Vs_Disease_Dev_ICGV13208	Araip.S3M1C	Araip.B09	Araip.B09:74394744-74396867	13.0645	3.25206	-2.00622	0.0041	0.207268	DOWN	Class I glutamine amidotransferase-like superfamily protein
275	Disease_Dev_TAG24_Vs_Disease_Dev_ICGV13208	Araip.U02GD	Araip.B09	Araip.B09:50145969-50147541	37.842	5.8458	-2.69452	5e-05	0.00737232	DOWN	serine/threonine-protein phosphatase%3B IPR011236 (Serine/threonine protein phosphatase 5)%3B GO:0004721 (phosphoprotein phosphatase activity)%2C GO:0005634 (nucleus)%2C GO:0005737 (cytoplasm)%2C GO:0006470 (protein dephosphorylation)
276	Disease_Dev_TAG24_Vs_Disease_Dev_ICGV13208	Araip.V628M	Araip.B09	Araip.B09:23098955-23100058	10.9422	1.73867	-2.65385	0.0045	0.220295	DOWN	cytochrome C oxidase assembly protein COX19
277	Disease_Dev_TAG24_Vs_Disease_Dev_ICGV13208	Araip.Y9DP8	Araip.B09	Araip.B09:74355669-74357489	30.1042	7.37008	-2.03021	5e-05	0.00737232	DOWN	Class I glutamine amidotransferase-like superfamily protein
278	Disease_Dev_TAG24_Vs_Disease_Dev_ICGV13208	Araip.9A07Z	Araip.B10	Araip.B10:109699342-109703838	1.54117	6.44441	2.06402	0.0032	0.174983	UP	phosphoinositide phospholipase C 6-like [Glycine max]%3B IPR001192 (Phosphoinositide phospholipase C family)%3B GO:0004435 (phosphatidylinositol phospholipase C activity)%2C GO:0006629 (lipid metabolic process)%2C GO:0008081 (phosphoric diester hydrolase activity)%2C GO:0035556 (intracellular signal transduction)
279	Disease_Dev_TAG24_Vs_Disease_Dev_ICGV13208	Araip.AWW20	Araip.B10	Araip.B10:35789433-35798993	6.39364	31.4101	2.29652	5e-05	0.00737232	UP	methyl esterase 3
280	Disease_Dev_TAG24_Vs_Disease_Dev_ICGV13208	Araip.BZ1VQ	Araip.B10	Araip.B10:337379-337931	2.67974	10.8625	2.01919	0.0636	0.999423	UP	Protein of unknown function (DUF1218)%3B IPR009606 (Protein of unknown function DUF1218)
281	Disease_Dev_TAG24_Vs_Disease_Dev_ICGV13208	Araip.DN1XY	Araip.B10	Araip.B10:127706893-127713441	3.65202	18.6788	2.35463	5e-05	0.00737232	UP	purple acid phosphatase 23%3B IPR004843 (Calcineurin-like phosphoesterase domain%2C apaH type)%2C IPR008963 (Purple acid phosphatase-like%2C N-terminal)%2C IPR025733 (Iron/zinc purple acid phosphatase-like C-terminal domain)%3B GO:0003993 (acid phosphatase activity)%2C GO:0016787 (hydrolase activity)%2C GO:0046872 (metal ion binding)
282	Disease_Dev_TAG24_Vs_Disease_Dev_ICGV13208	Araip.E27FI	Araip.B10	Araip.B10:5567912-5568377	8.9919	1.75598	-2.35635	0.00375	0.193927	DOWN	zinc finger protein CONSTANS-LIKE 2-like [Glycine max]%3B IPR000315 (Zinc finger%2C B-box)%3B GO:0005622 (intracellular)%2C GO:0008270 (zinc ion binding)
283	Disease_Dev_TAG24_Vs_Disease_Dev_ICGV13208	Araip.G6E5V	Araip.B10	Araip.B10:1383960-1384269	7.15682	1.73162	-2.0472	0.0202	0.564454	DOWN	Glutaredoxin family protein%3B IPR011905 (Glutaredoxin-like%2C plant II)%2C IPR012336 (Thioredoxin-like fold)%3B GO:0009055 (electron carrier activity)%2C GO:0015035 (protein disulfide oxidoreductase activity)%2C GO:0045454 (cell redox homeostasis)
284	Disease_Dev_TAG24_Vs_Disease_Dev_ICGV13208	Araip.JU47Y	Araip.B10	Araip.B10:133877920-133882054	17.5858	165.165	3.23143	5e-05	0.00737232	UP	unknown protein%3B FUNCTIONS IN: molecular_function unknown%3B LOCATED IN: chloroplast
285	Disease_Dev_TAG24_Vs_Disease_Dev_ICGV13208	Araip.M7EQK	Araip.B10	Araip.B10:8758790-8760812	1.91168	8.49021	2.15096	0.00115	0.0823314	UP	Dynein light chain type 1 family protein%3B IPR001372 (Dynein light chain%2C type 1/2)%3B GO:0005875 (microtubule associated complex)%2C GO:0007017 (microtubule-based process)
286	Disease_Dev_TAG24_Vs_Disease_Dev_ICGV13208	Araip.V0GV4	Araip.B10	Araip.B10:2264215-2264599	6.93778	33.9672	2.2916	0.00045	0.0409814	UP	Protein of unknown function%2C DUF584%3B IPR007608 (Senescence regulator S40)
287	Disease_Dev_TAG24_Vs_Disease_Dev_GPBD4	Aradu.Y1F62	Adur2166	Adur2166:631-1040	1.00591	12.8616	3.6765	0.00085	0.0704407	UP	Unknown protein
288	Disease_Dev_TAG24_Vs_Disease_Dev_GPBD4	Aradu.02RSN	Aradu.A01	Aradu.A01:96139018-96144987	81.1649	436.214	2.42611	5e-05	0.00698916	UP	disease-resistance response protein%3B IPR000916 (Bet v I domain)%2C IPR023393 (START-like domain)%2C IPR024949 (Bet v I type allergen)%3B GO:0006952 (defense response)%2C GO:0009607 (response to biotic stimulus)
289	Disease_Dev_TAG24_Vs_Disease_Dev_GPBD4	Aradu.864C7	Aradu.A01	Aradu.A01:102508332-102511137	106.498	11.4766	-3.21406	5e-05	0.00698916	DOWN	Unknown protein
290	Disease_Dev_TAG24_Vs_Disease_Dev_GPBD4	Aradu.A3AX6	Aradu.A01	Aradu.A01:2916208-2919650	21.0944	664.956	4.97833	5e-05	0.00698916	UP	Eukaryotic aspartyl protease family protein%3B IPR001461 (Aspartic peptidase)%2C IPR021109 (Aspartic peptidase domain)%3B GO:0004190 (aspartic-type endopeptidase activity)%2C GO:0006508 (proteolysis)
291	Disease_Dev_TAG24_Vs_Disease_Dev_GPBD4	Aradu.EF37G	Aradu.A01	Aradu.A01:8598438-8600820	1.38771	5.64003	2.023	0.0025	0.156361	UP	Cytochrome P450 superfamily protein%3B IPR001128 (Cytochrome P450)%3B GO:0005506 (iron ion binding)%2C GO:0020037 (heme binding)%2C GO:0055114 (oxidation-reduction process)
292	Disease_Dev_TAG24_Vs_Disease_Dev_GPBD4	Aradu.KH5IZ	Aradu.A01	Aradu.A01:33523066-33525174	8.17754	2.01754	-2.01907	0.0057	0.283826	DOWN	expansin-like B1%3B IPR007118 (Expansin/Lol pI)%3B GO:0005576 (extracellular region)
293	Disease_Dev_TAG24_Vs_Disease_Dev_GPBD4	Aradu.L67UJ	Aradu.A01	Aradu.A01:71934807-71940341	6.19872	29.884	2.26933	5e-05	0.00698916	UP	flocculation protein FLO11-like isoform X5 [Glycine max]%3B IPR004252 (Probable transposase%2C Ptta/En/Spm%2C plant)
294	Disease_Dev_TAG24_Vs_Disease_Dev_GPBD4	Aradu.MU6BF	Aradu.A01	Aradu.A01:73684586-73687486	2.93075	15.5678	2.40923	0.0001	0.0129631	UP	ATP-dependent caseinolytic (Clp) protease/crotonase family protein%3B IPR001753 (Crotonase superfamily)%2C IPR014748 (Crontonase%2C C-terminal)%3B GO:0003824 (catalytic activity)%2C GO:0008152 (metabolic process)
295	Disease_Dev_TAG24_Vs_Disease_Dev_GPBD4	Aradu.X9PNA	Aradu.A01	Aradu.A01:7077700-7094090	22.2232	110.346	2.3119	5e-05	0.00698916	UP	Peroxidase superfamily protein%3B IPR010255 (Haem peroxidase)%3B GO:0004601 (peroxidase activity)%2C GO:0006979 (response to oxidative stress)%2C GO:0020037 (heme binding)%2C GO:0055114 (oxidation-reduction process)
296	Disease_Dev_TAG24_Vs_Disease_Dev_GPBD4	Aradu.ZH6BL	Aradu.A01	Aradu.A01:94938868-94939736	19.7266	4.36435	-2.1763	0.00015	0.0174905	DOWN	disease-resistance response protein%3B IPR000916 (Bet v I domain)%2C IPR023393 (START-like domain)%2C IPR024949 (Bet v I type allergen)%3B GO:0006952 (defense response)%2C GO:0009607 (response to biotic stimulus)
297	Disease_Dev_TAG24_Vs_Disease_Dev_GPBD4	Aradu.0K4GZ	Aradu.A02	Aradu.A02:13672370-13673022	1.37273	6.39938	2.22089	0.0138	0.51071	UP	Unknown protein
298	Disease_Dev_TAG24_Vs_Disease_Dev_GPBD4	Aradu.1N0JJ	Aradu.A02	Aradu.A02:63100004-63100770	12.2464	1.33217	-3.20051	0.0004	0.0394962	DOWN	probable carboxylesterase 12-like [Glycine max]%3B IPR013094 (Alpha/beta hydrolase fold-3)%3B GO:0008152 (metabolic process)%2C GO:0016787 (hydrolase activity)
299	Disease_Dev_TAG24_Vs_Disease_Dev_GPBD4	Aradu.BM19W	Aradu.A02	Aradu.A02:13660153-13663240	3.05629	21.5359	2.8169	5e-05	0.00698916	UP	Unknown protein
300	Disease_Dev_TAG24_Vs_Disease_Dev_GPBD4	Aradu.D14Q2	Aradu.A02	Aradu.A02:93429903-93439608	231.961	17.6056	-3.71977	5e-05	0.00698916	DOWN	Pathogenesis-related thaumatin superfamily protein%3B IPR001938 (Thaumatin)
301	Disease_Dev_TAG24_Vs_Disease_Dev_GPBD4	Aradu.DH0VD	Aradu.A02	Aradu.A02:93526139-93529188	13.2917	133.573	3.32904	5e-05	0.00698916	UP	Ribosomal protein L30/L7 family protein%3B IPR005998 (Ribosomal protein L7%2C eukaryotic)
302	Disease_Dev_TAG24_Vs_Disease_Dev_GPBD4	Aradu.P20JR	Aradu.A02	Aradu.A02:2160047-2161409	4.47036	46.7764	3.38732	0.00435	0.235285	UP	putative disease resistance RPP13-like protein 1-like isoform X6 [Glycine max]
303	Disease_Dev_TAG24_Vs_Disease_Dev_GPBD4	Aradu.010SR	Aradu.A03	Aradu.A03:57723445-57723773	16.4584	2.71882	-2.59778	0.0068	0.320706	DOWN	ycf68 protein
304	Disease_Dev_TAG24_Vs_Disease_Dev_GPBD4	Aradu.13SFN	Aradu.A03	Aradu.A03:134684104-134686368	21.4598	4.9445	-2.11774	5e-05	0.00698916	DOWN	GDSL-like Lipase/Acylhydrolase superfamily protein%3B IPR001087 (Lipase%2C GDSL)%3B GO:0006629 (lipid metabolic process)%2C GO:0016787 (hydrolase activity)
305	Disease_Dev_TAG24_Vs_Disease_Dev_GPBD4	Aradu.4QD6E	Aradu.A03	Aradu.A03:119187972-119193929	1.33964	5.5668	2.055	0.00035	0.035006	UP	ubiquitin-conjugating enzyme 23%3B IPR016135 (Ubiquitin-conjugating enzyme/RWD-like)%3B GO:0016881 (acid-amino acid ligase activity)
306	Disease_Dev_TAG24_Vs_Disease_Dev_GPBD4	Aradu.64FTH	Aradu.A03	Aradu.A03:1498571-1500458	8.53523	40.0877	2.23166	5e-05	0.00698916	UP	plasma membrane intrinsic protein 2%3B IPR000425 (Major intrinsic protein)%2C IPR023271 (Aquaporin-like)%3B GO:0005215 (transporter activity)%2C GO:0006810 (transport)%2C GO:0016020 (membrane)
307	Disease_Dev_TAG24_Vs_Disease_Dev_GPBD4	Aradu.8KH6E	Aradu.A03	Aradu.A03:122548203-122551352	1.68998	16.0958	3.25161	5e-05	0.00698916	UP	MADS-box family protein%3B IPR002100 (Transcription factor%2C MADS-box)%3B GO:0003677 (DNA binding)%2C GO:0046983 (protein dimerization activity)
308	Disease_Dev_TAG24_Vs_Disease_Dev_GPBD4	Aradu.CY6RI	Aradu.A03	Aradu.A03:12323898-12329490	4.47724	23.3855	2.38493	5e-05	0.00698916	UP	uncharacterized protein LOC100799920 isoform X2 [Glycine max]%3B IPR014002 (Tudor-like%2C plant)
309	Disease_Dev_TAG24_Vs_Disease_Dev_GPBD4	Aradu.RKT3L	Aradu.A03	Aradu.A03:67786342-67789604	11.2629	2.27442	-2.30801	0.0005	0.0469717	DOWN	GDSL-like Lipase/Acylhydrolase superfamily protein%3B IPR013831 (SGNH hydrolase-type esterase domain)%3B GO:0016787 (hydrolase activity)
310	Disease_Dev_TAG24_Vs_Disease_Dev_GPBD4	Aradu.U8NZD	Aradu.A03	Aradu.A03:6655406-6657355	1.29301	5.85177	2.17814	0.00415	0.227652	UP	Peroxidase superfamily protein%3B IPR010255 (Haem peroxidase)%3B GO:0004601 (peroxidase activity)%2C GO:0006979 (response to oxidative stress)%2C GO:0020037 (heme binding)%2C GO:0055114 (oxidation-reduction process)
311	Disease_Dev_TAG24_Vs_Disease_Dev_GPBD4	Aradu.Z87JB	Aradu.A03	Aradu.A03:133776795-133780539	1.65386	26.4808	4.00104	5e-05	0.00698916	UP	disease resistance protein (TIR-NBS-LRR class)%2C putative%3B IPR000157 (Toll/interleukin-1 receptor homology (TIR) domain)%2C IPR000767 (Disease resistance protein)%2C IPR027417 (P-loop containing nucleoside triphosphate hydrolase)%3B GO:0005515 (protein binding)%2C GO:0006952 (defense response)%2C GO:0007165 (signal transduction)%2C GO:0043531 (ADP binding)
312	Disease_Dev_TAG24_Vs_Disease_Dev_GPBD4	Aradu.7A1H9	Aradu.A04	Aradu.A04:15799041-15800771	14.542	2.89627	-2.32796	0.01735	0.595546	DOWN	deoxynucleoside triphosphate triphosphohydrolase SAMHD1 homolog isoform X1 [Glycine max]
313	Disease_Dev_TAG24_Vs_Disease_Dev_GPBD4	Aradu.AYN79	Aradu.A04	Aradu.A04:48226466-48235568	175.111	43.051	-2.02415	5e-05	0.00698916	DOWN	NAD-dependent epimerase/dehydratase n%3D1 Tax%3DLeptolyngbya sp. PCC 7376 RepID%3DK9PVG9_9CYAN%3B IPR016040 (NAD(P)-binding domain)
314	Disease_Dev_TAG24_Vs_Disease_Dev_GPBD4	Aradu.FUM6Z	Aradu.A04	Aradu.A04:118723729-118726521	14.3137	3.05296	-2.22912	0.0002	0.022099	DOWN	UDP-Glycosyltransferase superfamily protein%3B IPR002213 (UDP-glucuronosyl/UDP-glucosyltransferase)%3B GO:0008152 (metabolic process)
315	Disease_Dev_TAG24_Vs_Disease_Dev_GPBD4	Aradu.PI7XA	Aradu.A04	Aradu.A04:31088252-31098536	5.94004	30.6024	2.3651	0.0002	0.022099	UP	Unknown protein
316	Disease_Dev_TAG24_Vs_Disease_Dev_GPBD4	Aradu.SZ6Y0	Aradu.A04	Aradu.A04:3725385-3727628	265.342	53.7943	-2.30233	5e-05	0.00698916	DOWN	endo-1%2C3%3B 1%2C4-beta-D-glucanase-like [Glycine max]%3B IPR002925 (Dienelactone hydrolase)%3B GO:0016787 (hydrolase activity)
317	Disease_Dev_TAG24_Vs_Disease_Dev_GPBD4	Aradu.U57WW	Aradu.A04	Aradu.A04:2569894-2579509	1.21223	5.04415	2.05695	0.0039	0.217537	UP	PHYTOENE SYNTHASE%3B IPR002060 (Squalene/phytoene synthase)%3B GO:0009058 (biosynthetic process)%2C GO:0016740 (transferase activity)
318	Disease_Dev_TAG24_Vs_Disease_Dev_GPBD4	Aradu.WF6VN	Aradu.A04	Aradu.A04:108726598-108733901	2.78789	12.7046	2.18811	5e-05	0.00698916	UP	SPX domain-containing membrane protein At4g22990-like isoform X2 [Glycine max]%3B IPR004331 (SPX%2C N-terminal)%2C IPR011701 (Major facilitator superfamily)%2C IPR016196 (Major facilitator superfamily domain%2C general substrate transporter)%3B GO:0016021 (integral component of membrane)%2C GO:0055085 (transmembrane transport)
319	Disease_Dev_TAG24_Vs_Disease_Dev_GPBD4	Aradu.88EH5	Aradu.A05	Aradu.A05:84581174-84596732	10.0692	2.12515	-2.24431	0.20065	0.999272	DOWN	kunitz trypsin inhibitor 1%3B IPR002160 (Proteinase inhibitor I3%2C Kunitz legume)%3B GO:0004866 (endopeptidase inhibitor activity)
320	Disease_Dev_TAG24_Vs_Disease_Dev_GPBD4	Aradu.8HL1Z	Aradu.A05	Aradu.A05:19878276-19878943	1.77108	11.644	2.71688	0.0015	0.110847	UP	tryptophan synthase beta-subunit 2%3B IPR006654 (Tryptophan synthase%2C beta chain)%3B GO:0004834 (tryptophan synthase activity)%2C GO:0006568 (tryptophan metabolic process)
321	Disease_Dev_TAG24_Vs_Disease_Dev_GPBD4	Aradu.9ZP9L	Aradu.A05	Aradu.A05:62744353-62746462	1.2788	5.48377	2.10037	0.00885	0.381701	UP	ribonuclease 1%3B IPR001568 (Ribonuclease T2-like)%3B GO:0003723 (RNA binding)%2C GO:0033897 (ribonuclease T2 activity)
322	Disease_Dev_TAG24_Vs_Disease_Dev_GPBD4	Aradu.BKR3K	Aradu.A05	Aradu.A05:108316462-108323291	4.67877	1.08813	-2.10428	0.01155	0.459702	DOWN	ABA/WDS induced protein%3B IPR003496 (ABA/WDS induced protein)%3B GO:0006950 (response to stress)
323	Disease_Dev_TAG24_Vs_Disease_Dev_GPBD4	Aradu.IH2EE	Aradu.A05	Aradu.A05:19876896-19878236	1.38686	12.8826	3.21554	0.00015	0.0174905	UP	tryptophan synthase beta chain%3B IPR006654 (Tryptophan synthase%2C beta chain)%3B GO:0004834 (tryptophan synthase activity)%2C GO:0006568 (tryptophan metabolic process)
324	Disease_Dev_TAG24_Vs_Disease_Dev_GPBD4	Aradu.J4IUU	Aradu.A05	Aradu.A05:4890337-4891479	3.50584	15.908	2.18192	0.00375	0.210181	UP	jasmonate-zim-domain protein 1%3B IPR010399 (Tify)%2C IPR018467 (CO/COL/TOC1%2C conserved site)
325	Disease_Dev_TAG24_Vs_Disease_Dev_GPBD4	Aradu.SMZ6S	Aradu.A05	Aradu.A05:51450939-51458617	8.84047	1.52124	-2.53887	5e-05	0.00698916	DOWN	uncharacterized protein LOC102664163 isoform X7 [Glycine max]%3B IPR004252 (Probable transposase%2C Ptta/En/Spm%2C plant)%2C IPR025312 (Domain of unknown function DUF4216)
326	Disease_Dev_TAG24_Vs_Disease_Dev_GPBD4	Aradu.9K9IH	Aradu.A06	Aradu.A06:10166843-10167910	41.144	3.19882	-3.68507	5e-05	0.00698916	DOWN	transcription factor ORG2-like protein%3B IPR015660 (Achaete-scute transcription factor-related)%3B GO:0003677 (DNA binding)%2C GO:0046983 (protein dimerization activity)
327	Disease_Dev_TAG24_Vs_Disease_Dev_GPBD4	Aradu.D4J1F	Aradu.A06	Aradu.A06:95636386-95639209	88.7411	429.276	2.27423	5e-05	0.00698916	UP	Glycerophosphodiester phosphodiesterase GDE1 n%3D2 Tax%3DTriticeae RepID%3DM8BLH1_AEGTA%3B IPR004129 (Glycerophosphoryl diester phosphodiesterase)%3B GO:0006071 (glycerol metabolic process)%2C GO:0006629 (lipid metabolic process)%2C GO:0008081 (phosphoric diester hydrolase activity)%2C GO:0008889 (glycerophosphodiester phosphodiesterase activity)
328	Disease_Dev_TAG24_Vs_Disease_Dev_GPBD4	Aradu.EQ6UY	Aradu.A06	Aradu.A06:5544767-5548551	9.1561	37.8655	2.04808	0.0001	0.0129631	UP	F-box family protein%3B IPR001810 (F-box domain)%2C IPR025886 (Phloem protein 2-like)%3B GO:0005515 (protein binding)
329	Disease_Dev_TAG24_Vs_Disease_Dev_GPBD4	Aradu.KG41H	Aradu.A06	Aradu.A06:2586564-2587836	13.2054	74.3902	2.49398	5e-05	0.00698916	UP	WRKY family transcription factor%3B IPR003657 (DNA-binding WRKY)%3B GO:0003700 (sequence-specific DNA binding transcription factor activity)%2C GO:0043565 (sequence-specific DNA binding)
330	Disease_Dev_TAG24_Vs_Disease_Dev_GPBD4	Aradu.M0E3H	Aradu.A06	Aradu.A06:10357061-10358325	144.244	35.7542	-2.01233	5e-05	0.00698916	DOWN	Gibberellin-regulated family protein%3B IPR003854 (Gibberellin regulated protein)
331	Disease_Dev_TAG24_Vs_Disease_Dev_GPBD4	Aradu.NI3N5	Aradu.A06	Aradu.A06:111095155-111099698	3.42412	15.4748	2.17612	5e-05	0.00698916	UP	Lipin family protein%3B IPR007651 (Lipin%2C N-terminal)%2C IPR013209 (LNS2%2C Lipin/Ned1/Smp2)%2C IPR023214 (HAD-like domain)
332	Disease_Dev_TAG24_Vs_Disease_Dev_GPBD4	Aradu.Q1VWH	Aradu.A06	Aradu.A06:77491535-77493827	46.5141	9.75741	-2.2531	5e-05	0.00698916	DOWN	peptide transporter 5%3B IPR000109 (Proton-dependent oligopeptide transporter family)%2C IPR016196 (Major facilitator superfamily domain%2C general substrate transporter)%3B GO:0005215 (transporter activity)%2C GO:0006810 (transport)%2C GO:0016020 (membrane)
333	Disease_Dev_TAG24_Vs_Disease_Dev_GPBD4	Aradu.ZF5BJ	Aradu.A06	Aradu.A06:91579530-91581213	37.2353	9.02447	-2.04476	0.00235	0.149396	DOWN	ycf68 protein
334	Disease_Dev_TAG24_Vs_Disease_Dev_GPBD4	Aradu.75AYZ	Aradu.A07	Aradu.A07:71451101-71454003	19.0264	2.37455	-3.00228	0.0002	0.022099	DOWN	coatomer subunit beta'-2-like [Glycine max]%3B IPR015943 (WD40/YVTN repeat-like-containing domain)%2C IPR020472 (G-protein beta WD-40 repeat)%3B GO:0005515 (protein binding)
335	Disease_Dev_TAG24_Vs_Disease_Dev_GPBD4	Aradu.CX8YW	Aradu.A07	Aradu.A07:42045830-42052313	1.10608	5.03132	2.18549	0.00505	0.259248	UP	ZIP zinc/iron transport family protein%3B IPR003689 (Zinc/iron permease)%3B GO:0005385 (zinc ion transmembrane transporter activity)%2C GO:0016020 (membrane)%2C GO:0016021 (integral component of membrane)%2C GO:0030001 (metal ion transport)%2C GO:0046873 (metal ion transmembrane transporter activity)%2C GO:0055085 (transmembrane transport)%2C GO:0071577 (zinc ion transmembrane transport)
336	Disease_Dev_TAG24_Vs_Disease_Dev_GPBD4	Aradu.F0D6Z	Aradu.A07	Aradu.A07:515279-516495	12.8708	59.0071	2.19678	5e-05	0.00698916	UP	ZIP zinc/iron transport family protein%3B IPR003689 (Zinc/iron permease)%3B GO:0005385 (zinc ion transmembrane transporter activity)%2C GO:0016020 (membrane)%2C GO:0016021 (integral component of membrane)%2C GO:0030001 (metal ion transport)%2C GO:0046873 (metal ion transmembrane transporter activity)%2C GO:0055085 (transmembrane transport)%2C GO:0071577 (zinc ion transmembrane transport)
337	Disease_Dev_TAG24_Vs_Disease_Dev_GPBD4	Aradu.IJX4I	Aradu.A07	Aradu.A07:7010499-7013247	9.78545	2.2343	-2.13082	0.00015	0.0174905	DOWN	glucan endo-1%2C3-beta-glucosidase 12-like [Glycine max]%3B IPR000490 (Glycoside hydrolase%2C family 17)%2C IPR012946 (X8)%2C IPR017853 (Glycoside hydrolase%2C superfamily)%3B GO:0005975 (carbohydrate metabolic process)
338	Disease_Dev_TAG24_Vs_Disease_Dev_GPBD4	Aradu.JJU8Z	Aradu.A07	Aradu.A07:6738494-6741269	8.20504	35.2786	2.10421	5e-05	0.00698916	UP	receptor like protein 35%3B IPR001611 (Leucine-rich repeat)%2C IPR003591 (Leucine-rich repeat%2C typical subtype)%2C IPR013210 (Leucine-rich repeat-containing N-terminal%2C type 2)%3B GO:0005515 (protein binding)
339	Disease_Dev_TAG24_Vs_Disease_Dev_GPBD4	Aradu.39755	Aradu.A08	Aradu.A08:33469430-33471274	25.7316	3.1589	-3.02605	5e-05	0.00698916	DOWN	Cysteine proteinases superfamily protein%3B IPR013128 (Peptidase C1A)%3B GO:0006508 (proteolysis)%2C GO:0008234 (cysteine-type peptidase activity)
340	Disease_Dev_TAG24_Vs_Disease_Dev_GPBD4	Aradu.4M6CF	Aradu.A08	Aradu.A08:2968197-2968998	1.93223	15.2563	2.98107	0.00015	0.0174905	UP	syringolide-induced protein 14-1-1 [Glycine max]
341	Disease_Dev_TAG24_Vs_Disease_Dev_GPBD4	Aradu.A9JEU	Aradu.A08	Aradu.A08:8217316-8221440	1.61527	6.55172	2.0201	0.0099	0.410947	UP	myb transcription factor%3B IPR009057 (Homeodomain-like)%3B GO:0003677 (DNA binding)
342	Disease_Dev_TAG24_Vs_Disease_Dev_GPBD4	Aradu.DZY1X	Aradu.A08	Aradu.A08:36370543-36376452	4.08881	38.8835	3.24941	5e-05	0.00698916	UP	uncharacterized protein LOC102664163 isoform X7 [Glycine max]%3B IPR004252 (Probable transposase%2C Ptta/En/Spm%2C plant)
343	Disease_Dev_TAG24_Vs_Disease_Dev_GPBD4	Aradu.G3AR6	Aradu.A08	Aradu.A08:4984857-4986281	7.40143	31.7671	2.10166	5e-05	0.00698916	UP	2%2C3-diketo-5-methylthio-1-phosphopentane phosphatase%3B IPR006383 (HAD-superfamily hydrolase%2C subfamily IB%2C PSPase-like)%2C IPR023214 (HAD-like domain)%3B GO:0008152 (metabolic process)%2C GO:0016791 (phosphatase activity)
344	Disease_Dev_TAG24_Vs_Disease_Dev_GPBD4	Aradu.H192P	Aradu.A08	Aradu.A08:31573427-31582831	14.5315	2.65726	-2.45117	5e-05	0.00698916	DOWN	Oxidoreductase%2C zinc-binding dehydrogenase family protein%3B IPR002085 (Alcohol dehydrogenase superfamily%2C zinc-type)%2C IPR016040 (NAD(P)-binding domain)%2C IPR020843 (Polyketide synthase%2C enoylreductase)%3B GO:0008270 (zinc ion binding)%2C GO:0016491 (oxidoreductase activity)%2C GO:0055114 (oxidation-reduction process)
345	Disease_Dev_TAG24_Vs_Disease_Dev_GPBD4	Aradu.JR9IZ	Aradu.A08	Aradu.A08:18175561-18177803	1.29158	6.97859	2.43379	0.002	0.134907	UP	cytochrome b5-like heme/steroid-binding domain protein%3B IPR001199 (Cytochrome b5-like heme/steroid binding domain)%3B GO:0020037 (heme binding)
346	Disease_Dev_TAG24_Vs_Disease_Dev_GPBD4	Aradu.UXN6T	Aradu.A08	Aradu.A08:46083445-46085088	5.76538	38.2836	2.73124	5e-05	0.00698916	UP	NAC domain protein%2C%3B IPR003441 (NAC domain)%3B GO:0003677 (DNA binding)
347	Disease_Dev_TAG24_Vs_Disease_Dev_GPBD4	Aradu.0X68Q	Aradu.A09	Aradu.A09:112312534-112313568	2.92685	11.7258	2.00227	0.0058	0.287571	UP	uncharacterized protein LOC100776716 isoform X2 [Glycine max]
348	Disease_Dev_TAG24_Vs_Disease_Dev_GPBD4	Aradu.2V7UE	Aradu.A09	Aradu.A09:9946932-9957688	58.2395	11.6652	-2.31978	5e-05	0.00698916	DOWN	MLP-like protein 34%3B IPR000916 (Bet v I domain)%2C IPR023393 (START-like domain)%3B GO:0006952 (defense response)%2C GO:0009607 (response to biotic stimulus)
349	Disease_Dev_TAG24_Vs_Disease_Dev_GPBD4	Aradu.424S9	Aradu.A09	Aradu.A09:1786708-1788899	5.51311	1.12102	-2.29805	0.0028	0.171881	DOWN	Unknown protein
350	Disease_Dev_TAG24_Vs_Disease_Dev_GPBD4	Aradu.634DQ	Aradu.A09	Aradu.A09:71597787-71603410	5.89822	44.0398	2.90046	5e-05	0.00698916	UP	flocculation protein FLO11-like isoform X2 [Glycine max]
351	Disease_Dev_TAG24_Vs_Disease_Dev_GPBD4	Aradu.8IZ03	Aradu.A09	Aradu.A09:112338563-112340532	13.0973	2.31094	-2.50272	0.00115	0.0910737	DOWN	ADP-ribosylation factor-like protein 8B-like [Glycine max]%3B IPR003579 (Small GTPase superfamily%2C Rab type)%2C IPR005225 (Small GTP-binding protein domain)%2C IPR006689 (Small GTPase superfamily%2C ARF/SAR type)%2C IPR027417 (P-loop containing nucleoside triphosphate hydrolase)%3B GO:0005525 (GTP binding)%2C GO:0005622 (intracellular)%2C GO:0006886 (intracellular protein transport)%2C GO:00072…
352	Disease_Dev_TAG24_Vs_Disease_Dev_GPBD4	Aradu.B9UNN	Aradu.A09	Aradu.A09:113732703-113735160	1.11789	5.79911	2.37505	0.0009	0.0735338	UP	receptor-like protein kinase 4%3B IPR011009 (Protein kinase-like domain)%3B GO:0004672 (protein kinase activity)%2C GO:0005524 (ATP binding)%2C GO:0006468 (protein phosphorylation)
353	Disease_Dev_TAG24_Vs_Disease_Dev_GPBD4	Aradu.KSI0H	Aradu.A09	Aradu.A09:28600992-28611731	5.48594	27.8466	2.34369	5e-05	0.00698916	UP	phospholipase D P2%3B IPR011993 (Pleckstrin homology-like domain)%2C IPR015679 (Phospholipase D family)%2C IPR025202 (Phospholipase D-like domain)%3B GO:0003824 (catalytic activity)%2C GO:0008152 (metabolic process)
354	Disease_Dev_TAG24_Vs_Disease_Dev_GPBD4	Aradu.VET9Z	Aradu.A09	Aradu.A09:9993181-9993760	44.0651	10.5765	-2.05877	0.0013	0.0989023	DOWN	MLP-like protein 34%3B IPR000916 (Bet v I domain)%2C IPR023393 (START-like domain)%3B GO:0006952 (defense response)%2C GO:0009607 (response to biotic stimulus)
355	Disease_Dev_TAG24_Vs_Disease_Dev_GPBD4	Aradu.Z7SY9	Aradu.A09	Aradu.A09:18035763-18038565	15.4752	2.56914	-2.5906	0.00045	0.0435075	DOWN	receptor-like kinase 1%3B IPR001611 (Leucine-rich repeat)%3B GO:0005515 (protein binding)
356	Disease_Dev_TAG24_Vs_Disease_Dev_GPBD4	Aradu.66DGF	Aradu.A10	Aradu.A10:5273546-5280789	17.1188	3.54587	-2.27137	0.00025	0.0257822	DOWN	MADS-box transcription factor 6 [Glycine max]%3B IPR002100 (Transcription factor%2C MADS-box)%2C IPR002487 (Transcription factor%2C K-box)%3B GO:0003677 (DNA binding)%2C GO:0003700 (sequence-specific DNA binding transcription factor activity)%2C GO:0005634 (nucleus)%2C GO:0046983 (protein dimerization activity)
357	Disease_Dev_TAG24_Vs_Disease_Dev_GPBD4	Aradu.6FL7E	Aradu.A10	Aradu.A10:90295080-90305920	13.6398	2.21597	-2.62181	5e-05	0.00698916	DOWN	uncharacterized protein LOC102664163 isoform X7 [Glycine max]%3B IPR004252 (Probable transposase%2C Ptta/En/Spm%2C plant)
358	Disease_Dev_TAG24_Vs_Disease_Dev_GPBD4	Aradu.M7YF0	Aradu.A10	Aradu.A10:96173683-96178005	43.4915	1.3262	-5.03537	5e-05	0.00698916	DOWN	Unknown protein
359	Disease_Dev_TAG24_Vs_Disease_Dev_GPBD4	Aradu.YY72S	Aradu.A10	Aradu.A10:107219391-107221043	17.5472	3.70005	-2.24563	0.00305	0.183348	DOWN	flowering locus protein T%3B IPR008914 (Phosphatidylethanolamine-binding protein PEBP)
360	Disease_Dev_TAG24_Vs_Disease_Dev_GPBD4	Araip.A9BPK	Araip.B01	Araip.B01:9886908-9890667	7.44357	102.223	3.77958	5e-05	0.00592346	UP	Eukaryotic aspartyl protease family protein%3B IPR001461 (Aspartic peptidase)%2C IPR021109 (Aspartic peptidase domain)%3B GO:0004190 (aspartic-type endopeptidase activity)%2C GO:0006508 (proteolysis)
361	Disease_Dev_TAG24_Vs_Disease_Dev_GPBD4	Araip.FFK4T	Araip.B01	Araip.B01:26102515-26106969	1.52406	6.31353	2.05052	0.02895	0.709474	UP	Bestrophin-like protein%3B IPR021134 (Bestrophin/UPF0187)
362	Disease_Dev_TAG24_Vs_Disease_Dev_GPBD4	Araip.I9KX3	Araip.B01	Araip.B01:130755839-130756546	152.688	7.92703	-4.26766	5e-05	0.00592346	DOWN	disease-resistance response protein%3B IPR000916 (Bet v I domain)%2C IPR023393 (START-like domain)%2C IPR024949 (Bet v I type allergen)%3B GO:0006952 (defense response)%2C GO:0009607 (response to biotic stimulus)
363	Disease_Dev_TAG24_Vs_Disease_Dev_GPBD4	Araip.J0C95	Araip.B01	Araip.B01:132306950-132307876	5.37562	1.0513	-2.35425	0.0073	0.283351	DOWN	disease-resistance response protein%3B IPR000916 (Bet v I domain)%2C IPR023393 (START-like domain)%2C IPR024949 (Bet v I type allergen)%3B GO:0006952 (defense response)%2C GO:0009607 (response to biotic stimulus)
364	Disease_Dev_TAG24_Vs_Disease_Dev_GPBD4	Araip.Q80VR	Araip.B01	Araip.B01:59742588-59745101	26.468	3.59491	-2.88022	5e-05	0.00592346	DOWN	serine/threonine-protein kinase Nek4-like isoform X5 [Glycine max]
365	Disease_Dev_TAG24_Vs_Disease_Dev_GPBD4	Araip.U8VAT	Araip.B01	Araip.B01:104116895-104119590	2.65401	16.7907	2.66142	5e-05	0.00592346	UP	ATP-dependent caseinolytic (Clp) protease/crotonase family protein%3B IPR001753 (Crotonase superfamily)%2C IPR014748 (Crontonase%2C C-terminal)%3B GO:0003824 (catalytic activity)%2C GO:0008152 (metabolic process)
366	Disease_Dev_TAG24_Vs_Disease_Dev_GPBD4	Araip.Y0GXG	Araip.B01	Araip.B01:40599355-40601471	8.5602	1.91477	-2.16047	0.00515	0.224276	DOWN	expansin-like B1%3B IPR007118 (Expansin/Lol pI)%3B GO:0005576 (extracellular region)
367	Disease_Dev_TAG24_Vs_Disease_Dev_GPBD4	Araip.Z24SH	Araip.B01	Araip.B01:132269621-132270542	16.0915	2.21248	-2.86256	0.0004	0.0320474	DOWN	disease-resistance response protein%3B IPR000916 (Bet v I domain)%2C IPR023393 (START-like domain)%2C IPR024949 (Bet v I type allergen)%3B GO:0006952 (defense response)%2C GO:0009607 (response to biotic stimulus)
368	Disease_Dev_TAG24_Vs_Disease_Dev_GPBD4	Araip.4WI7D	Araip.B02	Araip.B02:13856762-13857607	4.71516	1.08277	-2.12258	0.0256	0.660395	DOWN	tRNA (adenine(58)-N(1))-methyltransferase catalytic subunit trmt61a-like isoform X2 [Glycine max]%3B IPR014816 (tRNA (1-methyladenosine) methyltransferase catalytic subunit Gcd14)%3B GO:0016429 (tRNA (adenine-N1-)-methyltransferase activity)%2C GO:0030488 (tRNA methylation)%2C GO:0031515 (tRNA (m1A) methyltransferase complex)
369	Disease_Dev_TAG24_Vs_Disease_Dev_GPBD4	Araip.9AL7Z	Araip.B02	Araip.B02:19705839-19709245	2.97741	14.2546	2.25929	0.0005	0.038695	UP	preprotein translocase subunit SecA%3B IPR000185 (Protein translocase subunit SecA)%2C IPR019378 (GDP-fucose protein O-fucosyltransferase)%2C IPR027417 (P-loop containing nucleoside triphosphate hydrolase)%3B GO:0005524 (ATP binding)%2C GO:0006605 (protein targeting)%2C GO:0006886 (intracellular protein transport)%2C GO:0016020 (membrane)%2C GO:0017038 (protein import)
370	Disease_Dev_TAG24_Vs_Disease_Dev_GPBD4	Araip.B7ND2	Araip.B02	Araip.B02:96749004-96751079	34.3646	7.24861	-2.24515	0.00045	0.0353731	DOWN	Non-specific lipid-transfer protein%2C putative%3B IPR000528 (Plant lipid transfer protein/Par allergen)%2C IPR016140 (Bifunctional inhibitor/plant lipid transfer protein/seed storage helical domain)%3B GO:0006869 (lipid transport)%2C GO:0008289 (lipid binding)
371	Disease_Dev_TAG24_Vs_Disease_Dev_GPBD4	Araip.H8Z58	Araip.B02	Araip.B02:105174042-105179514	6.29803	1.54993	-2.0227	0.002	0.107978	DOWN	anaphase-promoting complex subunit 4%3B IPR015943 (WD40/YVTN repeat-like-containing domain)%2C IPR024789 (Anaphase-promoting complex subunit 4)%2C IPR024790 (Anaphase-promoting complex subunit 4 long domain)%2C IPR024977 (Anaphase-promoting complex subunit 4%2C WD40 domain)%3B GO:0005515 (protein binding)%2C GO:0005680 (anaphase-promoting complex)%2C GO:0030071 (regulation of mitotic metaphase/an…
372	Disease_Dev_TAG24_Vs_Disease_Dev_GPBD4	Araip.JWB3B	Araip.B02	Araip.B02:108192973-108197688	171.803	13.588	-3.66035	5e-05	0.00592346	DOWN	Pathogenesis-related thaumatin superfamily protein%3B IPR001938 (Thaumatin)
373	Disease_Dev_TAG24_Vs_Disease_Dev_GPBD4	Araip.00ZAQ	Araip.B03	Araip.B03:15057850-15063933	3.61118	18.5976	2.36457	5e-05	0.00592346	UP	uncharacterized protein LOC100799920 isoform X2 [Glycine max]%3B IPR014002 (Tudor-like%2C plant)
374	Disease_Dev_TAG24_Vs_Disease_Dev_GPBD4	Araip.0PG5I	Araip.B03	Araip.B03:3415623-3417921	10.1422	45.7066	2.17204	5e-05	0.00592346	UP	plasma membrane intrinsic protein 2%3B IPR000425 (Major intrinsic protein)%2C IPR023271 (Aquaporin-like)%3B GO:0005215 (transporter activity)%2C GO:0006810 (transport)%2C GO:0016020 (membrane)
375	Disease_Dev_TAG24_Vs_Disease_Dev_GPBD4	Araip.10V11	Araip.B03	Araip.B03:104946823-104948223	25.2024	3.07815	-3.03343	0.00055	0.0420439	DOWN	Smr (small MutS-related) domain protein%3B IPR012816 (Conserved hypothetical protein CHP02464)
376	Disease_Dev_TAG24_Vs_Disease_Dev_GPBD4	Araip.5N2WX	Araip.B03	Araip.B03:31490112-31492711	25.8812	134.693	2.3797	0.00285	0.142483	UP	Unknown protein
377	Disease_Dev_TAG24_Vs_Disease_Dev_GPBD4	Araip.8IP1M	Araip.B03	Araip.B03:120196633-120201352	1.25398	5.22349	2.0585	0.0004	0.0320474	UP	ubiquitin-conjugating enzyme 23%3B IPR016135 (Ubiquitin-conjugating enzyme/RWD-like)%3B GO:0016881 (acid-amino acid ligase activity)
378	Disease_Dev_TAG24_Vs_Disease_Dev_GPBD4	Araip.B6Q3S	Araip.B03	Araip.B03:135740992-135743270	20.6148	4.72088	-2.12655	0.0001	0.0103722	DOWN	GDSL-like Lipase/Acylhydrolase superfamily protein%3B IPR001087 (Lipase%2C GDSL)%3B GO:0006629 (lipid metabolic process)%2C GO:0016787 (hydrolase activity)
379	Disease_Dev_TAG24_Vs_Disease_Dev_GPBD4	Araip.F0RXE	Araip.B03	Araip.B03:123179115-123182258	1.71114	15.9976	3.22483	5e-05	0.00592346	UP	MADS-box family protein%3B IPR002100 (Transcription factor%2C MADS-box)%3B GO:0003677 (DNA binding)%2C GO:0046983 (protein dimerization activity)
380	Disease_Dev_TAG24_Vs_Disease_Dev_GPBD4	Araip.F9AVJ	Araip.B03	Araip.B03:134781862-134782753	19.3037	1.79073	-3.43026	0.0001	0.0103722	DOWN	Endosomal targeting BRO1-like domain-containing protein%3B IPR004328 (BRO1 domain)
381	Disease_Dev_TAG24_Vs_Disease_Dev_GPBD4	Araip.U5BHC	Araip.B03	Araip.B03:9649284-9651259	1.39927	5.70314	2.02708	0.0093	0.339871	UP	Peroxidase superfamily protein%3B IPR010255 (Haem peroxidase)%3B GO:0004601 (peroxidase activity)%2C GO:0006979 (response to oxidative stress)%2C GO:0020037 (heme binding)%2C GO:0055114 (oxidation-reduction process)
382	Disease_Dev_TAG24_Vs_Disease_Dev_GPBD4	Araip.3P4XT	Araip.B04	Araip.B04:129467292-129479761	2.48584	10.1637	2.03161	0.0007	0.0510143	UP	HXXXD-type acyl-transferase family protein%3B IPR003480 (Transferase)%2C IPR023213 (Chloramphenicol acetyltransferase-like domain)
383	Disease_Dev_TAG24_Vs_Disease_Dev_GPBD4	Araip.40X13	Araip.B04	Araip.B04:3708724-3715073	1.10779	4.75059	2.10043	0.0073	0.283351	UP	PHYTOENE SYNTHASE%3B IPR002060 (Squalene/phytoene synthase)%3B GO:0009058 (biosynthetic process)%2C GO:0016740 (transferase activity)
384	Disease_Dev_TAG24_Vs_Disease_Dev_GPBD4	Araip.63SLA	Araip.B04	Araip.B04:15931502-15936920	1.25737	8.50722	2.75828	0.0002	0.0187243	UP	ribosomal protein L11 methyltransferase-related%3B IPR006175 (YjgF/Yer057p/UK114 family)%2C IPR010456 (Ribosomal L11 methyltransferase%2C PrmA)%2C IPR013813 (Endoribonuclease L-PSP/chorismate mutase-like)%3B GO:0005737 (cytoplasm)%2C GO:0006479 (protein methylation)%2C GO:0008276 (protein methyltransferase activity)
385	Disease_Dev_TAG24_Vs_Disease_Dev_GPBD4	Araip.BB34W	Araip.B04	Araip.B04:128649387-128657551	7.55468	1.5393	-2.2951	0.0002	0.0187243	DOWN	UDP-Glycosyltransferase superfamily protein%3B IPR002213 (UDP-glucuronosyl/UDP-glucosyltransferase)%3B GO:0008152 (metabolic process)
386	Disease_Dev_TAG24_Vs_Disease_Dev_GPBD4	Araip.MS7L3	Araip.B04	Araip.B04:86381531-86385454	189.877	46.9492	-2.01589	5e-05	0.00592346	DOWN	NAD-dependent epimerase/dehydratase n%3D1 Tax%3DLeptolyngbya sp. PCC 7376 RepID%3DK9PVG9_9CYAN%3B IPR016040 (NAD(P)-binding domain)
387	Disease_Dev_TAG24_Vs_Disease_Dev_GPBD4	Araip.P70A2	Araip.B04	Araip.B04:299059-299554	5.99411	29.9602	2.32143	0.0012	0.074804	UP	unknown protein%3B FUNCTIONS IN: molecular_function unknown%3B INVOLVED IN: biological_process unknown%3B LOCATED IN: endomembrane system%3B EXPRESSED IN: petal%2C flower%3B EXPRESSED DURING: 4 anthesis%2C petal differentiation and expansion stage
388	Disease_Dev_TAG24_Vs_Disease_Dev_GPBD4	Araip.UT61U	Araip.B04	Araip.B04:115356266-115356545	1.31836	6.055	2.19938	0.0619	0.99904	UP	Protein phosphatase 2C family protein%3B IPR001932 (Protein phosphatase 2C (PP2C)-like domain)%3B GO:0003824 (catalytic activity)
389	Disease_Dev_TAG24_Vs_Disease_Dev_GPBD4	Araip.UZ4WB	Araip.B04	Araip.B04:117184625-117191402	2.83326	11.9644	2.07822	0.0002	0.0187243	UP	SPX domain-containing membrane protein At4g22990-like isoform X2 [Glycine max]%3B IPR004331 (SPX%2C N-terminal)%2C IPR011701 (Major facilitator superfamily)%2C IPR016196 (Major facilitator superfamily domain%2C general substrate transporter)%3B GO:0016021 (integral component of membrane)%2C GO:0055085 (transmembrane transport)
390	Disease_Dev_TAG24_Vs_Disease_Dev_GPBD4	Araip.X9JIK	Araip.B04	Araip.B04:5003065-5005684	258.683	53.311	-2.27868	5e-05	0.00592346	DOWN	endo-1%2C3%3B 1%2C4-beta-D-glucanase-like [Glycine max]%3B IPR002925 (Dienelactone hydrolase)%3B GO:0016787 (hydrolase activity)
391	Disease_Dev_TAG24_Vs_Disease_Dev_GPBD4	Araip.0D8F4	Araip.B05	Araip.B05:124386876-124388386	2.44691	17.2595	2.81836	5e-05	0.00592346	UP	nematode resistance protein-like HSPRO2-like [Glycine max]%3B IPR009743 (Hs1pro-1%2C C-terminal)%2C IPR009869 (Hs1pro-1%2C N-terminal)
392	Disease_Dev_TAG24_Vs_Disease_Dev_GPBD4	Araip.64KG6	Araip.B05	Araip.B05:4999173-5000325	3.55607	15.285	2.10376	0.0059	0.243772	UP	jasmonate-zim-domain protein 1%3B IPR010399 (Tify)%2C IPR018467 (CO/COL/TOC1%2C conserved site)
393	Disease_Dev_TAG24_Vs_Disease_Dev_GPBD4	Araip.CM5I1	Araip.B05	Araip.B05:20153342-20157416	1.1272	9.05429	3.00586	5e-05	0.00592346	UP	tryptophan synthase beta chain%3B IPR023026 (Tryptophan synthase beta chain/beta chain-like)%3B GO:0000162 (tryptophan biosynthetic process)%2C GO:0004834 (tryptophan synthase activity)%2C GO:0006568 (tryptophan metabolic process)
394	Disease_Dev_TAG24_Vs_Disease_Dev_GPBD4	Araip.DQ4L8	Araip.B05	Araip.B05:18832280-18834913	2.22135	33.835	3.92901	5e-05	0.00592346	UP	12-oxophytodienoate reductase 2%3B IPR013785 (Aldolase-type TIM barrel)%3B GO:0003824 (catalytic activity)%2C GO:0010181 (FMN binding)%2C GO:0016491 (oxidoreductase activity)%2C GO:0055114 (oxidation-reduction process)
395	Disease_Dev_TAG24_Vs_Disease_Dev_GPBD4	Araip.FP4H9	Araip.B05	Araip.B05:63127083-63129447	1.09548	4.87147	2.1528	0.0124	0.416057	UP	ribonuclease 1%3B IPR001568 (Ribonuclease T2-like)%3B GO:0003723 (RNA binding)%2C GO:0033897 (ribonuclease T2 activity)
396	Disease_Dev_TAG24_Vs_Disease_Dev_GPBD4	Araip.H1S6Z	Araip.B05	Araip.B05:84118140-84119089	15.6677	3.55709	-2.13902	0.0043	0.19402	DOWN	ycf68 protein
397	Disease_Dev_TAG24_Vs_Disease_Dev_GPBD4	Araip.S2HQW	Araip.B05	Araip.B05:18801395-18803031	4.3737	66.6214	3.92906	5e-05	0.00592346	UP	12-oxophytodienoate reductase 2%3B IPR013785 (Aldolase-type TIM barrel)%3B GO:0003824 (catalytic activity)%2C GO:0010181 (FMN binding)%2C GO:0016491 (oxidoreductase activity)%2C GO:0055114 (oxidation-reduction process)
398	Disease_Dev_TAG24_Vs_Disease_Dev_GPBD4	Araip.1E1WQ	Araip.B06	Araip.B06:17840474-17841758	13.3793	75.1829	2.4904	5e-05	0.00592346	UP	WRKY family transcription factor%3B IPR003657 (DNA-binding WRKY)%3B GO:0003700 (sequence-specific DNA binding transcription factor activity)%2C GO:0043565 (sequence-specific DNA binding)
399	Disease_Dev_TAG24_Vs_Disease_Dev_GPBD4	Araip.20W9R	Araip.B06	Araip.B06:118497632-118498447	7.39363	1.51685	-2.2852	0.01585	0.486138	DOWN	Ycf68 n%3D1 Tax%3DMedicago truncatula RepID%3DG7JEB0_MEDTR%3B IPR022546 (Uncharacterised protein family Ycf68)
400	Disease_Dev_TAG24_Vs_Disease_Dev_GPBD4	Araip.76V1I	Araip.B06	Araip.B06:94803546-94809464	50.0052	10.6584	-2.23009	5e-05	0.00592346	DOWN	peptide transporter 5%3B IPR000109 (Proton-dependent oligopeptide transporter family)%2C IPR016196 (Major facilitator superfamily domain%2C general substrate transporter)%3B GO:0005215 (transporter activity)%2C GO:0006810 (transport)%2C GO:0016020 (membrane)
401	Disease_Dev_TAG24_Vs_Disease_Dev_GPBD4	Araip.AAR28	Araip.B06	Araip.B06:135953744-135957996	3.76301	17.1416	2.18755	5e-05	0.00592346	UP	Lipin family protein%3B IPR007651 (Lipin%2C N-terminal)%2C IPR013209 (LNS2%2C Lipin/Ned1/Smp2)%2C IPR023214 (HAD-like domain)
402	Disease_Dev_TAG24_Vs_Disease_Dev_GPBD4	Araip.H9F54	Araip.B06	Araip.B06:11946214-11951172	9.52883	2.17677	-2.13011	5e-05	0.00592346	DOWN	uncharacterized protein LOC100785875 isoform X2 [Glycine max]%3B IPR024752 (Myb/SANT-like domain)
403	Disease_Dev_TAG24_Vs_Disease_Dev_GPBD4	Araip.L7Z6B	Araip.B06	Araip.B06:118760899-118763740	98.0977	471.646	2.26541	5e-05	0.00592346	UP	Glycerophosphodiester phosphodiesterase GDE1 n%3D2 Tax%3DTriticeae RepID%3DM8BLH1_AEGTA%3B IPR004129 (Glycerophosphoryl diester phosphodiesterase)%3B GO:0006071 (glycerol metabolic process)%2C GO:0006629 (lipid metabolic process)%2C GO:0008081 (phosphoric diester hydrolase activity)%2C GO:0008889 (glycerophosphodiester phosphodiesterase activity)
404	Disease_Dev_TAG24_Vs_Disease_Dev_GPBD4	Araip.QI32R	Araip.B06	Araip.B06:90548522-90551041	12.6993	1.05271	-3.59256	5e-05	0.00592346	DOWN	Unknown protein
405	Disease_Dev_TAG24_Vs_Disease_Dev_GPBD4	Araip.YR6Y7	Araip.B06	Araip.B06:5637124-5638580	43.6295	3.04405	-3.84124	5e-05	0.00592346	DOWN	transcription factor ORG2-like protein%3B IPR015660 (Achaete-scute transcription factor-related)%3B GO:0003677 (DNA binding)%2C GO:0046983 (protein dimerization activity)
406	Disease_Dev_TAG24_Vs_Disease_Dev_GPBD4	Araip.C9NM5	Araip.B07	Araip.B07:6313551-6317294	4.60624	18.6558	2.01796	5e-05	0.00592346	UP	receptor like protein 35%3B IPR003591 (Leucine-rich repeat%2C typical subtype)%2C IPR013210 (Leucine-rich repeat-containing N-terminal%2C type 2)
407	Disease_Dev_TAG24_Vs_Disease_Dev_GPBD4	Araip.CAX6Y	Araip.B07	Araip.B07:336097-339182	12.4404	55.8347	2.16612	5e-05	0.00592346	UP	ZIP zinc/iron transport family protein%3B IPR003689 (Zinc/iron permease)%3B GO:0005385 (zinc ion transmembrane transporter activity)%2C GO:0016020 (membrane)%2C GO:0016021 (integral component of membrane)%2C GO:0030001 (metal ion transport)%2C GO:0046873 (metal ion transmembrane transporter activity)%2C GO:0055085 (transmembrane transport)%2C GO:0071577 (zinc ion transmembrane transport)
408	Disease_Dev_TAG24_Vs_Disease_Dev_GPBD4	Araip.HS9YY	Araip.B07	Araip.B07:6633964-6636593	9.55566	2.28525	-2.06401	0.0005	0.038695	DOWN	glucan endo-1%2C3-beta-glucosidase 12-like [Glycine max]%3B IPR000490 (Glycoside hydrolase%2C family 17)%2C IPR012946 (X8)%2C IPR017853 (Glycoside hydrolase%2C superfamily)%3B GO:0005975 (carbohydrate metabolic process)
409	Disease_Dev_TAG24_Vs_Disease_Dev_GPBD4	Araip.SPI9N	Araip.B07	Araip.B07:106850209-106852969	1.10319	9.57872	3.11816	0.0021	0.112166	UP	RNA polymerase II subunit A C-terminal domain phosphatase SSU72 n%3D8 Tax%3DNeopterygii RepID%3DSSU72_DANRE%3B IPR006811 (RNA polymerase II subunit A)%3B GO:0004721 (phosphoprotein phosphatase activity)%2C GO:0005634 (nucleus)%2C GO:0006397 (mRNA processing)
410	Disease_Dev_TAG24_Vs_Disease_Dev_GPBD4	Araip.0Z96J	Araip.B08	Araip.B08:111722500-111724130	20.3869	4.60449	-2.14653	5e-05	0.00592346	DOWN	3-ketoacyl-CoA synthase 6%3B IPR012392 (Very-long-chain 3-ketoacyl-CoA synthase)%2C IPR016039 (Thiolase-like)%3B GO:0003824 (catalytic activity)%2C GO:0006633 (fatty acid biosynthetic process)%2C GO:0008152 (metabolic process)%2C GO:0008610 (lipid biosynthetic process)%2C GO:0016020 (membrane)
411	Disease_Dev_TAG24_Vs_Disease_Dev_GPBD4	Araip.1NQ3U	Araip.B08	Araip.B08:97359662-97360383	10.5363	1.38817	-2.92411	0.00625	0.253622	DOWN	Unknown protein
412	Disease_Dev_TAG24_Vs_Disease_Dev_GPBD4	Araip.D3HLX	Araip.B08	Araip.B08:12926032-12928132	27.3096	3.62457	-2.91353	5e-05	0.00592346	DOWN	Cysteine proteinases superfamily protein%3B IPR013128 (Peptidase C1A)%2C IPR025660 (Cysteine peptidase%2C histidine active site)%2C IPR025661 (Cysteine peptidase%2C asparagine active site)%3B GO:0006508 (proteolysis)%2C GO:0008234 (cysteine-type peptidase activity)
413	Disease_Dev_TAG24_Vs_Disease_Dev_GPBD4	Araip.D83BQ	Araip.B08	Araip.B08:5795473-5796454	4.1948	27.8532	2.73117	5e-05	0.00592346	UP	F-box family protein%3B IPR001810 (F-box domain)%3B GO:0005515 (protein binding)
414	Disease_Dev_TAG24_Vs_Disease_Dev_GPBD4	Araip.I6LH9	Araip.B08	Araip.B08:126952889-126954575	5.77633	37.2246	2.68803	5e-05	0.00592346	UP	NAC domain protein%2C%3B IPR003441 (NAC domain)%3B GO:0003677 (DNA binding)
415	Disease_Dev_TAG24_Vs_Disease_Dev_GPBD4	Araip.MC1F8	Araip.B08	Araip.B08:1084602-1087307	6.75666	29.5157	2.1271	5e-05	0.00592346	UP	2%2C3-diketo-5-methylthio-1-phosphopentane phosphatase%3B IPR006383 (HAD-superfamily hydrolase%2C subfamily IB%2C PSPase-like)%2C IPR023214 (HAD-like domain)%3B GO:0008152 (metabolic process)%2C GO:0016791 (phosphatase activity)
416	Disease_Dev_TAG24_Vs_Disease_Dev_GPBD4	Araip.RRG6P	Araip.B08	Araip.B08:53560812-53565265	1.07169	4.30838	2.00727	0.0042	0.191234	UP	uncharacterized protein LOC100778822 isoform X6 [Glycine max]%3B IPR004252 (Probable transposase%2C Ptta/En/Spm%2C plant)
417	Disease_Dev_TAG24_Vs_Disease_Dev_GPBD4	Araip.V3012	Araip.B08	Araip.B08:24977713-24979510	1.60161	8.44796	2.39908	0.0012	0.074804	UP	protein FAR1-RELATED SEQUENCE 3-like isoform X1 [Glycine max]%3B IPR001878 (Zinc finger%2C CCHC-type)%2C IPR007527 (Zinc finger%2C SWIM-type)%3B GO:0003676 (nucleic acid binding)%2C GO:0008270 (zinc ion binding)
418	Disease_Dev_TAG24_Vs_Disease_Dev_GPBD4	Araip.VRE44	Araip.B08	Araip.B08:2504743-2509646	1.08621	5.58857	2.36318	0.00475	0.20941	UP	Metal transport protein n%3D1 Tax%3DMedicago truncatula RepID%3DQ6VM15_MEDTR%3B IPR003689 (Zinc/iron permease)%3B GO:0016020 (membrane)%2C GO:0030001 (metal ion transport)%2C GO:0046873 (metal ion transmembrane transporter activity)%2C GO:0055085 (transmembrane transport)
419	Disease_Dev_TAG24_Vs_Disease_Dev_GPBD4	Araip.ZI6QU	Araip.B08	Araip.B08:310514-313243	21.9732	2.40612	-3.19097	5e-05	0.00592346	DOWN	coatomer subunit beta'-2-like isoform X1 [Glycine max]%3B IPR015943 (WD40/YVTN repeat-like-containing domain)%2C IPR020472 (G-protein beta WD-40 repeat)%3B GO:0005515 (protein binding)
420	Disease_Dev_TAG24_Vs_Disease_Dev_GPBD4	Araip.JJU0M	Araip.B09	Araip.B09:144834748-144835469	2.76571	16.1731	2.54787	0.0016	0.0915222	UP	zinc-finger protein 1
421	Disease_Dev_TAG24_Vs_Disease_Dev_GPBD4	Araip.QK1BG	Araip.B09	Araip.B09:34925648-34934957	5.49749	27.5288	2.32409	5e-05	0.00592346	UP	phospholipase D P2%3B IPR011993 (Pleckstrin homology-like domain)%2C IPR015679 (Phospholipase D family)%2C IPR025202 (Phospholipase D-like domain)%3B GO:0003824 (catalytic activity)%2C GO:0008152 (metabolic process)
422	Disease_Dev_TAG24_Vs_Disease_Dev_GPBD4	Araip.0H886	Araip.B10	Araip.B10:18367005-18371538	5.02841	1.06106	-2.24459	0.0016	0.0915222	DOWN	Methyltransferase family protein%3B IPR013217 (Methyltransferase type 12)%2C IPR026113 (Methyltransferase-like)
423	Disease_Dev_TAG24_Vs_Disease_Dev_GPBD4	Araip.9ZC59	Araip.B10	Araip.B10:351596-354645	1.25509	5.32515	2.08503	0.00225	0.117418	UP	Cytochrome P450 superfamily protein%3B IPR001128 (Cytochrome P450)%3B GO:0005506 (iron ion binding)%2C GO:0020037 (heme binding)%2C GO:0055114 (oxidation-reduction process)
424	Disease_Dev_TAG24_Vs_Disease_Dev_GPBD4	Araip.L9C7G	Araip.B10	Araip.B10:47297355-47300288	1.95072	9.27831	2.24986	0.0017	0.0954942	UP	camphor resistance CrcB family protein%3B IPR003691 (Putative fluoride ion transporter CrcB)%3B GO:0016021 (integral component of membrane)
425	Disease_Dev_TAG24_Vs_Disease_Dev_GPBD4	Araip.VEP8T	Araip.B10	Araip.B10:133990481-133992016	24.1777	3.75784	-2.6857	0.00095	0.0643554	DOWN	flowering locus protein T%3B IPR008914 (Phosphatidylethanolamine-binding protein PEBP)
426	Disease_Dev_TAG24_Vs_Disease_Dev_GPBD4	Araip.W4PFA	Araip.B10	Araip.B10:116098509-116102205	5.59702	1.00653	-2.47527	0.00165	0.0941668	DOWN	equilibrative nucleoside transporter 4%3B IPR002259 (Equilibrative nucleoside transporter)%3B GO:0005337 (nucleoside transmembrane transporter activity)%2C GO:0006810 (transport)%2C GO:0016021 (integral component of membrane)
427	Disease_Dev_TAG24_Vs_Disease_Dev_GPBD4	Araip.XXG73	Araip.B10	Araip.B10:95077709-95079265	14.1375	2.57923	-2.45451	0.00175	0.0980824	DOWN	acetyltransferase NSI-like isoform X2 [Glycine max]%3B IPR016181 (Acyl-CoA N-acyltransferase)%3B GO:0008080 (N-acetyltransferase activity)
428	Disease_Dev_TAG24_Vs_Disease_Dev_ICGV13208	Aradu.8769W	Adur2807	Adur2807:9802-10285	8.89301	38.621	2.11864	0.00025	0.0284175	UP	unknown protein
429	Disease_Dev_TAG24_Vs_Disease_Dev_ICGV13208	Aradu.06HG0	Aradu.A01	Aradu.A01:5692371-5694584	18.9829	77.4616	2.02878	5e-05	0.00759046	UP	Glycerophosphodiester phosphodiesterase GDE1 n%3D2 Tax%3DTriticeae RepID%3DM8BLH1_AEGTA%3B IPR004129 (Glycerophosphoryl diester phosphodiesterase)%3B GO:0006071 (glycerol metabolic process)%2C GO:0006629 (lipid metabolic process)%2C GO:0008081 (phosphoric diester hydrolase activity)%2C GO:0008889 (glycerophosphodiester phosphodiesterase activity)
430	Disease_Dev_TAG24_Vs_Disease_Dev_ICGV13208	Aradu.25DKA	Aradu.A01	Aradu.A01:10832255-10834390	1.47524	48.2421	5.03128	5e-05	0.00759046	UP	Bifunctional inhibitor/lipid-transfer protein/seed storage 2S albumin superfamily protein%3B IPR016140 (Bifunctional inhibitor/plant lipid transfer protein/seed storage helical domain)
431	Disease_Dev_TAG24_Vs_Disease_Dev_ICGV13208	Aradu.73XUT	Aradu.A01	Aradu.A01:888567-889706	6.41478	42.4881	2.72759	5e-05	0.00759046	UP	GNS1/SUR4 membrane protein family%3B IPR002076 (GNS1/SUR4 membrane protein)%3B GO:0016021 (integral component of membrane)
432	Disease_Dev_TAG24_Vs_Disease_Dev_ICGV13208	Aradu.864C7	Aradu.A01	Aradu.A01:102508332-102511137	106.821	12.8511	-3.05523	5e-05	0.00759046	DOWN	Unknown protein
433	Disease_Dev_TAG24_Vs_Disease_Dev_ICGV13208	Aradu.GS29Q	Aradu.A01	Aradu.A01:8220588-8223847	28.3323	128.72	2.18371	5e-05	0.00759046	UP	kunitz trypsin inhibitor 1%3B IPR002160 (Proteinase inhibitor I3%2C Kunitz legume)%3B GO:0004866 (endopeptidase inhibitor activity)
434	Disease_Dev_TAG24_Vs_Disease_Dev_ICGV13208	Aradu.MU6BF	Aradu.A01	Aradu.A01:73684586-73687486	2.93962	13.6155	2.21155	0.0002	0.0242895	UP	ATP-dependent caseinolytic (Clp) protease/crotonase family protein%3B IPR001753 (Crotonase superfamily)%2C IPR014748 (Crontonase%2C C-terminal)%3B GO:0003824 (catalytic activity)%2C GO:0008152 (metabolic process)
435	Disease_Dev_TAG24_Vs_Disease_Dev_ICGV13208	Aradu.TJU5D	Aradu.A01	Aradu.A01:5351059-5357528	32.1789	218.095	2.76077	5e-05	0.00759046	UP	non-specific phospholipase C1%3B IPR007312 (Phosphoesterase)%2C IPR017850 (Alkaline-phosphatase-like%2C core domain)%3B GO:0003824 (catalytic activity)%2C GO:0008152 (metabolic process)
436	Disease_Dev_TAG24_Vs_Disease_Dev_ICGV13208	Aradu.UK481	Aradu.A01	Aradu.A01:101562945-101565148	55.5344	294.61	2.40735	5e-05	0.00759046	UP	SPX domain gene 1%3B IPR004331 (SPX%2C N-terminal)
437	Disease_Dev_TAG24_Vs_Disease_Dev_ICGV13208	Aradu.1BC5C	Aradu.A02	Aradu.A02:2624618-2626570	2.93236	12.5726	2.10015	0.00035	0.03739	UP	chitinase A%3B IPR017853 (Glycoside hydrolase%2C superfamily)%3B GO:0005975 (carbohydrate metabolic process)
438	Disease_Dev_TAG24_Vs_Disease_Dev_ICGV13208	Aradu.377X2	Aradu.A02	Aradu.A02:92680515-92685016	26.7242	126.232	2.23987	5e-05	0.00759046	UP	Transport ATP-binding protein msbA n%3D1 Tax%3DRubrivivax benzoatilyticus JA2 %3D ATCC BAA-35 RepID%3DF3LN64_9BURK%3B IPR011527 (ABC transporter type 1%2C transmembrane domain)%2C IPR027417 (P-loop containing nucleoside triphosphate hydrolase)%3B GO:0000166 (nucleotide binding)%2C GO:0005524 (ATP binding)%2C GO:0006810 (transport)%2C GO:0016021 (integral component of membrane)%2C GO:0016887 (ATPa…
439	Disease_Dev_TAG24_Vs_Disease_Dev_ICGV13208	Aradu.B5CS7	Aradu.A02	Aradu.A02:85610210-85613696	10.1022	292.965	4.85798	5e-05	0.00759046	UP	SPX domain gene 3%3B IPR004331 (SPX%2C N-terminal)
440	Disease_Dev_TAG24_Vs_Disease_Dev_ICGV13208	Aradu.DH0VD	Aradu.A02	Aradu.A02:93526139-93529188	13.3319	73.7987	2.46871	5e-05	0.00759046	UP	Ribosomal protein L30/L7 family protein%3B IPR005998 (Ribosomal protein L7%2C eukaryotic)
441	Disease_Dev_TAG24_Vs_Disease_Dev_ICGV13208	Aradu.DL5JW	Aradu.A02	Aradu.A02:80079834-80084537	98.6915	406.67	2.04286	0.0001	0.0139006	UP	Glycosyl transferase%2C group 1 family protein n%3D1 Tax%3DSynechococcus sp. PCC 7335 RepID%3DB4WMC6_9SYNE%3B IPR001296 (Glycosyl transferase%2C family 1)%3B GO:0009058 (biosynthetic process)
442	Disease_Dev_TAG24_Vs_Disease_Dev_ICGV13208	Aradu.F0IZ7	Aradu.A02	Aradu.A02:76143425-76158283	8.26491	48.3499	2.54844	5e-05	0.00759046	UP	delta-1-pyrroline-5-carboxylate synthetase%3B IPR001057 (Glutamate/acetylglutamate kinase)%2C IPR016161 (Aldehyde/histidinol dehydrogenase)%3B GO:0003824 (catalytic activity)%2C GO:0004349 (glutamate 5-kinase activity)%2C GO:0004350 (glutamate-5-semialdehyde dehydrogenase activity)%2C GO:0005737 (cytoplasm)%2C GO:0006561 (proline biosynthetic process)%2C GO:0008152 (metabolic process)%2C GO:00164…
443	Disease_Dev_TAG24_Vs_Disease_Dev_ICGV13208	Aradu.FIU9K	Aradu.A02	Aradu.A02:4162396-4163427	6.69649	60.0185	3.16393	5e-05	0.00759046	UP	DNA-binding protein n%3D1 Tax%3DDaucus carota RepID%3DQ43429_DAUCA%3B IPR003106 (Leucine zipper%2C homeobox-associated)%2C IPR009057 (Homeodomain-like)%3B GO:0000976 (transcription regulatory region sequence-specific DNA binding)%2C GO:0003677 (DNA binding)%2C GO:0003700 (sequence-specific DNA binding transcription factor activity)%2C GO:0005634 (nucleus)%2C GO:0043565 (sequence-specific DNA bind…
444	Disease_Dev_TAG24_Vs_Disease_Dev_ICGV13208	Aradu.J3PLI	Aradu.A02	Aradu.A02:52364133-52371629	82.1966	597.676	2.86221	5e-05	0.00759046	UP	EG45-like domain containing protein-like [Glycine max]%3B IPR009009 (RlpA-like double-psi beta-barrel domain)
445	Disease_Dev_TAG24_Vs_Disease_Dev_ICGV13208	Aradu.JZB0C	Aradu.A02	Aradu.A02:869088-873408	3.7772	19.3504	2.35697	5e-05	0.00759046	UP	NADP-dependent alkenal double bond reductase%3B IPR002085 (Alcohol dehydrogenase superfamily%2C zinc-type)%2C IPR016040 (NAD(P)-binding domain)%2C IPR020843 (Polyketide synthase%2C enoylreductase)%3B GO:0008270 (zinc ion binding)%2C GO:0016491 (oxidoreductase activity)%2C GO:0055114 (oxidation-reduction process)
446	Disease_Dev_TAG24_Vs_Disease_Dev_ICGV13208	Aradu.PPK9L	Aradu.A02	Aradu.A02:75608359-75617179	3.34173	13.7121	2.03678	0.00035	0.03739	UP	aldo/keto reductase family oxidoreductase%3B IPR001395 (Aldo/keto reductase)%2C IPR023210 (NADP-dependent oxidoreductase domain)%3B GO:0016491 (oxidoreductase activity)%2C GO:0055114 (oxidation-reduction process)
447	Disease_Dev_TAG24_Vs_Disease_Dev_ICGV13208	Aradu.X2Y57	Aradu.A02	Aradu.A02:24445506-24448383	27.8646	140.485	2.3339	5e-05	0.00759046	UP	soluble inorganic pyrophosphatase%3B IPR008162 (Inorganic pyrophosphatase)%3B GO:0000287 (magnesium ion binding)%2C GO:0004427 (inorganic diphosphatase activity)%2C GO:0005737 (cytoplasm)%2C GO:0006796 (phosphate-containing compound metabolic process)
448	Disease_Dev_TAG24_Vs_Disease_Dev_ICGV13208	Aradu.X4SSF	Aradu.A02	Aradu.A02:60554771-60565423	1.64994	11.5195	2.80359	5e-05	0.00759046	UP	purple acid phosphatase 16%3B IPR004843 (Calcineurin-like phosphoesterase domain%2C apaH type)%3B GO:0016787 (hydrolase activity)
449	Disease_Dev_TAG24_Vs_Disease_Dev_ICGV13208	Aradu.13SFN	Aradu.A03	Aradu.A03:134684104-134686368	21.5248	5.02934	-2.09756	5e-05	0.00759046	DOWN	GDSL-like Lipase/Acylhydrolase superfamily protein%3B IPR001087 (Lipase%2C GDSL)%3B GO:0006629 (lipid metabolic process)%2C GO:0016787 (hydrolase activity)
450	Disease_Dev_TAG24_Vs_Disease_Dev_ICGV13208	Aradu.20AVJ	Aradu.A03	Aradu.A03:744437-747193	247.683	34.746	-2.83358	5e-05	0.00759046	DOWN	copper/zinc superoxide dismutase 2%3B IPR001424 (Superoxide dismutase%2C copper/zinc binding domain)%3B GO:0006801 (superoxide metabolic process)%2C GO:0046872 (metal ion binding)%2C GO:0055114 (oxidation-reduction process)
451	Disease_Dev_TAG24_Vs_Disease_Dev_ICGV13208	Aradu.3W0JX	Aradu.A03	Aradu.A03:19892298-19900025	8.75149	39.1269	2.16056	5e-05	0.00759046	UP	tyrosine aminotransferase 3%3B IPR021178 (Tyrosine transaminase)%3B GO:0003824 (catalytic activity)%2C GO:0006520 (cellular amino acid metabolic process)%2C GO:0008483 (transaminase activity)%2C GO:0009058 (biosynthetic process)%2C GO:0030170 (pyridoxal phosphate binding)
452	Disease_Dev_TAG24_Vs_Disease_Dev_ICGV13208	Aradu.4QD6E	Aradu.A03	Aradu.A03:119187972-119193929	1.3437	16.1049	3.58322	5e-05	0.00759046	UP	ubiquitin-conjugating enzyme 23%3B IPR016135 (Ubiquitin-conjugating enzyme/RWD-like)%3B GO:0016881 (acid-amino acid ligase activity)
453	Disease_Dev_TAG24_Vs_Disease_Dev_ICGV13208	Aradu.52RDN	Aradu.A03	Aradu.A03:132496091-132499741	2.51592	19.3672	2.94446	5e-05	0.00759046	UP	Membrane transporter D1 n%3D3 Tax%3DAndropogoneae RepID%3DB6U4Q3_MAIZE%3B IPR005828 (General substrate transporter)%2C IPR016196 (Major facilitator superfamily domain%2C general substrate transporter)%3B GO:0016020 (membrane)%2C GO:0016021 (integral component of membrane)%2C GO:0022857 (transmembrane transporter activity)%2C GO:0022891 (substrate-specific transmembrane transporter activity)%2C GO…
454	Disease_Dev_TAG24_Vs_Disease_Dev_ICGV13208	Aradu.5474V	Aradu.A03	Aradu.A03:7591154-7592889	19.3178	89.5914	2.21343	5e-05	0.00759046	UP	glucan endo-1%2C3-beta-glucosidase-like [Glycine max]%3B IPR000490 (Glycoside hydrolase%2C family 17)%2C IPR017853 (Glycoside hydrolase%2C superfamily)%3B GO:0005975 (carbohydrate metabolic process)
455	Disease_Dev_TAG24_Vs_Disease_Dev_ICGV13208	Aradu.64FTH	Aradu.A03	Aradu.A03:1498571-1500458	8.56105	40.3752	2.23761	5e-05	0.00759046	UP	plasma membrane intrinsic protein 2%3B IPR000425 (Major intrinsic protein)%2C IPR023271 (Aquaporin-like)%3B GO:0005215 (transporter activity)%2C GO:0006810 (transport)%2C GO:0016020 (membrane)
456	Disease_Dev_TAG24_Vs_Disease_Dev_ICGV13208	Aradu.8KH6E	Aradu.A03	Aradu.A03:122548203-122551352	1.6951	9.44812	2.47865	5e-05	0.00759046	UP	MADS-box family protein%3B IPR002100 (Transcription factor%2C MADS-box)%3B GO:0003677 (DNA binding)%2C GO:0046983 (protein dimerization activity)
457	Disease_Dev_TAG24_Vs_Disease_Dev_ICGV13208	Aradu.ASA64	Aradu.A03	Aradu.A03:9147550-9156859	1.58728	8.20944	2.37072	5e-05	0.00759046	UP	purple acid phosphatase 27%3B IPR004843 (Calcineurin-like phosphoesterase domain%2C apaH type)%2C IPR008963 (Purple acid phosphatase-like%2C N-terminal)%2C IPR025733 (Iron/zinc purple acid phosphatase-like C-terminal domain)%3B GO:0003993 (acid phosphatase activity)%2C GO:0016787 (hydrolase activity)%2C GO:0046872 (metal ion binding)
458	Disease_Dev_TAG24_Vs_Disease_Dev_ICGV13208	Aradu.CJP01	Aradu.A03	Aradu.A03:129394610-129397779	3.11661	13.1859	2.08095	0.00085	0.0710643	UP	tobamovirus multiplication 1%3B IPR009457 (Domain of unknown function DUF1084)
459	Disease_Dev_TAG24_Vs_Disease_Dev_ICGV13208	Aradu.F66UW	Aradu.A03	Aradu.A03:134439269-134441012	22.2481	98.2708	2.14308	5e-05	0.00759046	UP	tetratricopeptide repeat (TPR)-containing protein%3B IPR011990 (Tetratricopeptide-like helical)%2C IPR012336 (Thioredoxin-like fold)%3B GO:0005515 (protein binding)
460	Disease_Dev_TAG24_Vs_Disease_Dev_ICGV13208	Aradu.GA7X1	Aradu.A03	Aradu.A03:1329100-1334226	9.72363	78.7606	3.01791	5e-05	0.00759046	UP	cytokinin riboside 5'-monophosphate phosphoribohydrolase LOG1 [Glycine max]%3B IPR005269 (Cytokinin riboside 5'-monophosphate phosphoribohydrolase LOG)
461	Disease_Dev_TAG24_Vs_Disease_Dev_ICGV13208	Aradu.N44D1	Aradu.A03	Aradu.A03:22559924-22564070	119.38	26.9841	-2.14538	5e-05	0.00759046	DOWN	DNAJ-like 20%3B IPR001623 (DnaJ domain)%2C IPR017896 (4Fe-4S ferredoxin-type%2C iron-sulphur binding domain)%3B GO:0051536 (iron-sulfur cluster binding)
462	Disease_Dev_TAG24_Vs_Disease_Dev_ICGV13208	Aradu.P2C14	Aradu.A03	Aradu.A03:121083901-121086231	2.54685	13.064	2.35881	5e-05	0.00759046	UP	Protein phosphatase 2C family protein%3B IPR001932 (Protein phosphatase 2C (PP2C)-like domain)%2C IPR015655 (Protein phosphatase 2C)%3B GO:0003824 (catalytic activity)
463	Disease_Dev_TAG24_Vs_Disease_Dev_ICGV13208	Aradu.RE1JT	Aradu.A03	Aradu.A03:1021039-1023695	1.16723	9.17592	2.97477	5e-05	0.00759046	UP	UDP-Glycosyltransferase superfamily protein%3B IPR002213 (UDP-glucuronosyl/UDP-glucosyltransferase)%3B GO:0008152 (metabolic process)
464	Disease_Dev_TAG24_Vs_Disease_Dev_ICGV13208	Aradu.TN2VA	Aradu.A03	Aradu.A03:120958985-120959888	1.29964	8.00813	2.62335	0.01155	0.424389	UP	transmembrane protein%2C putative
465	Disease_Dev_TAG24_Vs_Disease_Dev_ICGV13208	Aradu.V4NFM	Aradu.A03	Aradu.A03:134501936-134519770	6.03723	26.6606	2.14275	5e-05	0.00759046	UP	Glutathione S-transferase family protein%3B IPR010987 (Glutathione S-transferase%2C C-terminal-like)%2C IPR012336 (Thioredoxin-like fold)%3B GO:0005515 (protein binding)
466	Disease_Dev_TAG24_Vs_Disease_Dev_ICGV13208	Aradu.Z87JB	Aradu.A03	Aradu.A03:133776795-133780539	1.65887	15.3834	3.2131	5e-05	0.00759046	UP	disease resistance protein (TIR-NBS-LRR class)%2C putative%3B IPR000157 (Toll/interleukin-1 receptor homology (TIR) domain)%2C IPR000767 (Disease resistance protein)%2C IPR027417 (P-loop containing nucleoside triphosphate hydrolase)%3B GO:0005515 (protein binding)%2C GO:0006952 (defense response)%2C GO:0007165 (signal transduction)%2C GO:0043531 (ADP binding)
467	Disease_Dev_TAG24_Vs_Disease_Dev_ICGV13208	Aradu.ZYH0W	Aradu.A03	Aradu.A03:23264153-23267531	44.9973	269.866	2.58433	5e-05	0.00759046	UP	thiamine thiazole synthase 2%2C chloroplastic-like [Glycine max]%3B IPR002922 (Thiazole biosynthetic enzyme Thi4 family)%3B GO:0006950 (response to stress)%2C GO:0009228 (thiamine biosynthetic process)
468	Disease_Dev_TAG24_Vs_Disease_Dev_ICGV13208	Aradu.1P1D6	Aradu.A04	Aradu.A04:870499-879082	12.5521	52.7296	2.07068	5e-05	0.00759046	UP	ZIP zinc/iron transport family protein%3B IPR003689 (Zinc/iron permease)%3B GO:0005385 (zinc ion transmembrane transporter activity)%2C GO:0016020 (membrane)%2C GO:0016021 (integral component of membrane)%2C GO:0030001 (metal ion transport)%2C GO:0046873 (metal ion transmembrane transporter activity)%2C GO:0055085 (transmembrane transport)%2C GO:0071577 (zinc ion transmembrane transport)
469	Disease_Dev_TAG24_Vs_Disease_Dev_ICGV13208	Aradu.7A1H9	Aradu.A04	Aradu.A04:15799041-15800771	14.5861	2.6677	-2.45092	0.0101	0.392353	DOWN	deoxynucleoside triphosphate triphosphohydrolase SAMHD1 homolog isoform X1 [Glycine max]
470	Disease_Dev_TAG24_Vs_Disease_Dev_ICGV13208	Aradu.94BIF	Aradu.A04	Aradu.A04:118902113-118904583	1.17209	7.76247	2.72744	5e-05	0.00759046	UP	ninja-family protein mc410%3B IPR012463 (Ninja)
471	Disease_Dev_TAG24_Vs_Disease_Dev_ICGV13208	Aradu.G65BN	Aradu.A04	Aradu.A04:5523640-5525241	10.6534	1.42882	-2.89842	5e-05	0.00759046	DOWN	Protein of unknown function (DUF506)%3B IPR006502 (Protein of unknown function DUF506%2C plant)
472	Disease_Dev_TAG24_Vs_Disease_Dev_ICGV13208	Aradu.U57WW	Aradu.A04	Aradu.A04:2569894-2579509	1.21591	18.3644	3.91681	5e-05	0.00759046	UP	PHYTOENE SYNTHASE%3B IPR002060 (Squalene/phytoene synthase)%3B GO:0009058 (biosynthetic process)%2C GO:0016740 (transferase activity)
473	Disease_Dev_TAG24_Vs_Disease_Dev_ICGV13208	Aradu.0DW7B	Aradu.A05	Aradu.A05:99342984-99343199	21.0203	2.37403	-3.14637	0.0126	0.443885	DOWN	hypothetical protein
474	Disease_Dev_TAG24_Vs_Disease_Dev_ICGV13208	Aradu.356M1	Aradu.A05	Aradu.A05:62854864-62857998	7.25592	52.7736	2.86259	5e-05	0.00759046	UP	ribonuclease 3%3B IPR001568 (Ribonuclease T2-like)%3B GO:0003723 (RNA binding)%2C GO:0033897 (ribonuclease T2 activity)
475	Disease_Dev_TAG24_Vs_Disease_Dev_ICGV13208	Aradu.3F1UE	Aradu.A05	Aradu.A05:6294893-6297521	15.1001	66.481	2.13838	5e-05	0.00759046	UP	adiponectin receptor protein 2-like isoform X3 [Glycine max]%3B IPR004254 (Hly-III-related)%3B GO:0016021 (integral component of membrane)
476	Disease_Dev_TAG24_Vs_Disease_Dev_ICGV13208	Aradu.4196P	Aradu.A05	Aradu.A05:3793198-3795221	79.2129	449.073	2.50314	5e-05	0.00759046	UP	Chitinase family protein%3B IPR016283 (Glycoside hydrolase%2C family 19)%2C IPR023346 (Lysozyme-like domain)%3B GO:0004568 (chitinase activity)%2C GO:0005975 (carbohydrate metabolic process)%2C GO:0006032 (chitin catabolic process)%2C GO:0016998 (cell wall macromolecule catabolic process)
477	Disease_Dev_TAG24_Vs_Disease_Dev_ICGV13208	Aradu.5K7BE	Aradu.A05	Aradu.A05:97210770-97214274	4.14018	21.0129	2.34351	5e-05	0.00759046	UP	purple acid phosphatase 17%3B IPR004843 (Calcineurin-like phosphoesterase domain%2C apaH type)%2C IPR024927 (Acid phosphatase%2C type 5)%3B GO:0003993 (acid phosphatase activity)%2C GO:0016787 (hydrolase activity)
478	Disease_Dev_TAG24_Vs_Disease_Dev_ICGV13208	Aradu.5Z359	Aradu.A05	Aradu.A05:1312832-1315675	1.94435	9.30227	2.25829	0.0003	0.0329643	UP	PATATIN-like protein 5%3B IPR016035 (Acyl transferase/acyl hydrolase/lysophospholipase)%3B GO:0006629 (lipid metabolic process)%2C GO:0008152 (metabolic process)
479	Disease_Dev_TAG24_Vs_Disease_Dev_ICGV13208	Aradu.9ZP9L	Aradu.A05	Aradu.A05:62744353-62746462	1.28268	16.037	3.64417	5e-05	0.00759046	UP	ribonuclease 1%3B IPR001568 (Ribonuclease T2-like)%3B GO:0003723 (RNA binding)%2C GO:0033897 (ribonuclease T2 activity)
480	Disease_Dev_TAG24_Vs_Disease_Dev_ICGV13208	Aradu.A1WU6	Aradu.A05	Aradu.A05:90710717-90715424	4.32498	19.4266	2.16727	5e-05	0.00759046	UP	indole-3-acetic acid inducible 9%3B IPR003311 (AUX/IAA protein)%3B GO:0005634 (nucleus)
481	Disease_Dev_TAG24_Vs_Disease_Dev_ICGV13208	Aradu.B2GUM	Aradu.A05	Aradu.A05:8476759-8477053	4.20207	20.7602	2.30465	0.0026	0.163921	UP	methyl esterase 11
482	Disease_Dev_TAG24_Vs_Disease_Dev_ICGV13208	Aradu.DF8UA	Aradu.A05	Aradu.A05:103714090-103716490	15.102	110.621	2.87281	5e-05	0.00759046	UP	two-component response regulator-like APRR2-like isoform X2 [Glycine max]%3B IPR009057 (Homeodomain-like)%3B GO:0003677 (DNA binding)%2C GO:0003682 (chromatin binding)
483	Disease_Dev_TAG24_Vs_Disease_Dev_ICGV13208	Aradu.GBC5N	Aradu.A05	Aradu.A05:8463084-8463599	8.06195	43.1167	2.41905	0.00035	0.03739	UP	methyl esterase 3
484	Disease_Dev_TAG24_Vs_Disease_Dev_ICGV13208	Aradu.H2RVW	Aradu.A05	Aradu.A05:103794091-103795328	3.14333	15.2753	2.28083	0.00075	0.0643355	UP	allene oxide cyclase 3%3B IPR009410 (Allene oxide cyclase)%3B GO:0009507 (chloroplast)%2C GO:0016853 (isomerase activity)
485	Disease_Dev_TAG24_Vs_Disease_Dev_ICGV13208	Aradu.J2HBF	Aradu.A05	Aradu.A05:5226122-5235239	4.03745	17.9343	2.1512	0.01425	0.479328	UP	Haloacid dehalogenase-like hydrolase (HAD) superfamily protein%3B IPR006439 (HAD hydrolase%2C subfamily IA)%2C IPR023214 (HAD-like domain)%3B GO:0008152 (metabolic process)%2C GO:0016787 (hydrolase activity)
486	Disease_Dev_TAG24_Vs_Disease_Dev_ICGV13208	Aradu.MR104	Aradu.A05	Aradu.A05:4844593-4846178	17.9405	90.7531	2.33873	5e-05	0.00759046	UP	expansin-like B1%3B IPR007118 (Expansin/Lol pI)%3B GO:0005576 (extracellular region)
487	Disease_Dev_TAG24_Vs_Disease_Dev_ICGV13208	Aradu.N1D5Q	Aradu.A05	Aradu.A05:66545643-66553221	4.39754	19.2293	2.12854	5e-05	0.00759046	UP	ureide permease 1%3B IPR009834 (Ureide permease)
488	Disease_Dev_TAG24_Vs_Disease_Dev_ICGV13208	Aradu.XL4N2	Aradu.A05	Aradu.A05:95829252-95836244	28.7262	5.36879	-2.4197	5e-05	0.00759046	DOWN	phosphoethanolamine N-methyltransferase%3B IPR025714 (Methyltransferase domain)
489	Disease_Dev_TAG24_Vs_Disease_Dev_ICGV13208	Aradu.2GB7A	Aradu.A06	Aradu.A06:13230981-13237518	9.86622	41.6284	2.077	5e-05	0.00759046	UP	oxidoreductase%2C 2OG-Fe(II) oxygenase family protein%3B IPR005123 (Oxoglutarate/iron-dependent dioxygenase)%2C IPR027450 (Alpha-ketoglutarate-dependent dioxygenase AlkB-like)%3B GO:0016491 (oxidoreductase activity)%2C GO:0055114 (oxidation-reduction process)
490	Disease_Dev_TAG24_Vs_Disease_Dev_ICGV13208	Aradu.4M072	Aradu.A06	Aradu.A06:3299907-3301413	11.6245	60.0266	2.36843	5e-05	0.00759046	UP	Protein kinase superfamily protein%3B IPR011009 (Protein kinase-like domain)%3B GO:0004672 (protein kinase activity)%2C GO:0005524 (ATP binding)%2C GO:0006468 (protein phosphorylation)
491	Disease_Dev_TAG24_Vs_Disease_Dev_ICGV13208	Aradu.8N0G5	Aradu.A06	Aradu.A06:39876948-39877300	8.09617	1.32953	-2.60632	0.15965	0.999276	DOWN	Unknown protein%3B IPR009071 (High mobility group box domain)
492	Disease_Dev_TAG24_Vs_Disease_Dev_ICGV13208	Aradu.9K9IH	Aradu.A06	Aradu.A06:10166843-10167910	41.2686	2.38304	-4.11417	5e-05	0.00759046	DOWN	transcription factor ORG2-like protein%3B IPR015660 (Achaete-scute transcription factor-related)%3B GO:0003677 (DNA binding)%2C GO:0046983 (protein dimerization activity)
493	Disease_Dev_TAG24_Vs_Disease_Dev_ICGV13208	Aradu.D4J1F	Aradu.A06	Aradu.A06:95636386-95639209	89.01	985.137	3.46828	5e-05	0.00759046	UP	Glycerophosphodiester phosphodiesterase GDE1 n%3D2 Tax%3DTriticeae RepID%3DM8BLH1_AEGTA%3B IPR004129 (Glycerophosphoryl diester phosphodiesterase)%3B GO:0006071 (glycerol metabolic process)%2C GO:0006629 (lipid metabolic process)%2C GO:0008081 (phosphoric diester hydrolase activity)%2C GO:0008889 (glycerophosphodiester phosphodiesterase activity)
494	Disease_Dev_TAG24_Vs_Disease_Dev_ICGV13208	Aradu.EE311	Aradu.A06	Aradu.A06:77202909-77208181	6.90547	30.3083	2.1339	0.0011	0.0890614	UP	1-aminocyclopropane-1-carboxylate oxidase-like protein%3B IPR027443 (Isopenicillin N synthase-like)
495	Disease_Dev_TAG24_Vs_Disease_Dev_ICGV13208	Aradu.NH8IF	Aradu.A06	Aradu.A06:4341067-4345512	1.79884	11.3263	2.65454	5e-05	0.00759046	UP	dehydroquinate dehydratase%2C putative / shikimate dehydrogenase%2C putative%3B IPR013708 (Shikimate dehydrogenase substrate binding%2C N-terminal)%2C IPR013785 (Aldolase-type TIM barrel)%2C IPR016040 (NAD(P)-binding domain)%3B GO:0003824 (catalytic activity)%2C GO:0003855 (3-dehydroquinate dehydratase activity)%2C GO:0004764 (shikimate 3-dehydrogenase (NADP+) activity)%2C GO:0055114 (oxidation-r…
496	Disease_Dev_TAG24_Vs_Disease_Dev_ICGV13208	Aradu.NI3N5	Aradu.A06	Aradu.A06:111095155-111099698	3.43449	35.7711	3.38063	5e-05	0.00759046	UP	Lipin family protein%3B IPR007651 (Lipin%2C N-terminal)%2C IPR013209 (LNS2%2C Lipin/Ned1/Smp2)%2C IPR023214 (HAD-like domain)
497	Disease_Dev_TAG24_Vs_Disease_Dev_ICGV13208	Aradu.QU580	Aradu.A06	Aradu.A06:16510413-16513102	1.49357	6.62459	2.14906	0.0022	0.147145	UP	TRAM%2C LAG1 and CLN8 (TLC) lipid-sensing domain containing protein%3B IPR006634 (TRAM/LAG1/CLN8 homology domain)%3B GO:0016021 (integral component of membrane)
498	Disease_Dev_TAG24_Vs_Disease_Dev_ICGV13208	Aradu.WB4GB	Aradu.A06	Aradu.A06:93250792-93255394	13.2877	62.9535	2.2442	5e-05	0.00759046	UP	chalcone synthase-like [Glycine max]%3B IPR011141 (Polyketide synthase%2C type III)%2C IPR016039 (Thiolase-like)%3B GO:0003824 (catalytic activity)%2C GO:0008152 (metabolic process)%2C GO:0009058 (biosynthetic process)
499	Disease_Dev_TAG24_Vs_Disease_Dev_ICGV13208	Aradu.WC4B0	Aradu.A06	Aradu.A06:9833906-9839094	1.62283	6.80918	2.06897	0.0005	0.0482741	UP	Transmembrane amino acid transporter family protein%3B IPR013057 (Amino acid transporter%2C transmembrane)
500	Disease_Dev_TAG24_Vs_Disease_Dev_ICGV13208	Aradu.YU0C1	Aradu.A06	Aradu.A06:6606525-6607833	26.9891	114.541	2.08542	5e-05	0.00759046	UP	Peptide chain release factor 1%3B IPR000352 (Peptide chain release factor class I/class II)%3B GO:0003747 (translation release factor activity)%2C GO:0006415 (translational termination)
501	Disease_Dev_TAG24_Vs_Disease_Dev_ICGV13208	Aradu.Z6NV1	Aradu.A06	Aradu.A06:16177566-16178727	9.10606	55.5486	2.60885	5e-05	0.00759046	UP	phosphate transporter 1%3B 7%3B IPR005828 (General substrate transporter)%2C IPR016196 (Major facilitator superfamily domain%2C general substrate transporter)%3B GO:0016021 (integral component of membrane)%2C GO:0022857 (transmembrane transporter activity)%2C GO:0055085 (transmembrane transport)
502	Disease_Dev_TAG24_Vs_Disease_Dev_ICGV13208	Aradu.ZC5ID	Aradu.A06	Aradu.A06:17518515-17519164	20.3306	144.334	2.82769	5e-05	0.00759046	UP	Gibberellin-regulated family protein%3B IPR003854 (Gibberellin regulated protein)
503	Disease_Dev_TAG24_Vs_Disease_Dev_ICGV13208	Aradu.2P1NS	Aradu.A07	Aradu.A07:73118342-73123351	2.16935	10.4769	2.27187	0.0003	0.0329643	UP	pathogenesis-like protein
504	Disease_Dev_TAG24_Vs_Disease_Dev_ICGV13208	Aradu.4YQ11	Aradu.A07	Aradu.A07:65663283-65666652	10.0828	2.09692	-2.26556	0.0001	0.0139006	DOWN	Eukaryotic aspartyl protease family protein%3B IPR001461 (Aspartic peptidase)%2C IPR021109 (Aspartic peptidase domain)%3B GO:0004190 (aspartic-type endopeptidase activity)%2C GO:0006508 (proteolysis)
505	Disease_Dev_TAG24_Vs_Disease_Dev_ICGV13208	Aradu.BAC3I	Aradu.A07	Aradu.A07:7702409-7703773	10.3898	1.79975	-2.52929	0.00085	0.0710643	DOWN	Unknown protein%3B IPR010800 (Glycine rich protein)
506	Disease_Dev_TAG24_Vs_Disease_Dev_ICGV13208	Aradu.CX8YW	Aradu.A07	Aradu.A07:42045830-42052313	1.10943	5.39252	2.28115	0.00145	0.107931	UP	ZIP zinc/iron transport family protein%3B IPR003689 (Zinc/iron permease)%3B GO:0005385 (zinc ion transmembrane transporter activity)%2C GO:0016020 (membrane)%2C GO:0016021 (integral component of membrane)%2C GO:0030001 (metal ion transport)%2C GO:0046873 (metal ion transmembrane transporter activity)%2C GO:0055085 (transmembrane transport)%2C GO:0071577 (zinc ion transmembrane transport)
507	Disease_Dev_TAG24_Vs_Disease_Dev_ICGV13208	Aradu.I67U0	Aradu.A07	Aradu.A07:24056906-24060215	8.09881	1.25688	-2.68787	0.00015	0.0192292	DOWN	fatty acid desaturase 8%3B IPR005804 (Fatty acid desaturase%2C type 1)%2C IPR021863 (Protein of unknown function DUF3474)%3B GO:0006629 (lipid metabolic process)%2C GO:0055114 (oxidation-reduction process)
508	Disease_Dev_TAG24_Vs_Disease_Dev_ICGV13208	Aradu.K44IT	Aradu.A07	Aradu.A07:12950774-12956649	4.16392	20.5983	2.30651	5e-05	0.00759046	UP	telomere repeat-binding protein 3-like isoform X2 [Glycine max]%3B IPR009057 (Homeodomain-like)%3B GO:0003677 (DNA binding)%2C GO:0003682 (chromatin binding)
509	Disease_Dev_TAG24_Vs_Disease_Dev_ICGV13208	Aradu.Q86YJ	Aradu.A07	Aradu.A07:71056577-71058232	2.41159	21.106	3.1296	5e-05	0.00759046	UP	Tetratricopeptide repeat (TPR)-like superfamily protein%3B IPR011990 (Tetratricopeptide-like helical)%3B GO:0005515 (protein binding)
510	Disease_Dev_TAG24_Vs_Disease_Dev_ICGV13208	Aradu.S14WF	Aradu.A07	Aradu.A07:60019109-60023241	3.97425	24.6994	2.63572	5e-05	0.00759046	UP	Membrane transport protein-like n%3D2 Tax%3DOryza sativa subsp. japonica RepID%3DQ6H4F0_ORYSJ%3B IPR011701 (Major facilitator superfamily)%2C IPR016196 (Major facilitator superfamily domain%2C general substrate transporter)%3B GO:0016021 (integral component of membrane)%2C GO:0055085 (transmembrane transport)
511	Disease_Dev_TAG24_Vs_Disease_Dev_ICGV13208	Aradu.TRR88	Aradu.A07	Aradu.A07:78566447-78570545	2.27577	10.4179	2.19463	0.0002	0.0242895	UP	terpene synthase 03%3B IPR008930 (Terpenoid cyclases/protein prenyltransferase alpha-alpha toroid)%2C IPR008949 (Terpenoid synthase)%3B GO:0000287 (magnesium ion binding)%2C GO:0008152 (metabolic process)%2C GO:0010333 (terpene synthase activity)%2C GO:0016829 (lyase activity)
512	Disease_Dev_TAG24_Vs_Disease_Dev_ICGV13208	Aradu.33XZT	Aradu.A08	Aradu.A08:2866126-2870184	15.1632	65.4828	2.11054	5e-05	0.00759046	UP	probable nucleoredoxin 2-like isoform 1 [Glycine max]%3B IPR002219 (Protein kinase C-like%2C phorbol ester/diacylglycerol binding)%2C IPR012336 (Thioredoxin-like fold)%3B GO:0035556 (intracellular signal transduction)
513	Disease_Dev_TAG24_Vs_Disease_Dev_ICGV13208	Aradu.4M6CF	Aradu.A08	Aradu.A08:2968197-2968998	1.93808	11.7106	2.59512	5e-05	0.00759046	UP	syringolide-induced protein 14-1-1 [Glycine max]
514	Disease_Dev_TAG24_Vs_Disease_Dev_ICGV13208	Aradu.5E20L	Aradu.A08	Aradu.A08:48561503-48563272	2.12276	10.2505	2.27168	5e-05	0.00759046	UP	molybdenum cofactor sulfurase-like [Glycine max]%3B IPR015421 (Pyridoxal phosphate-dependent transferase%2C major region%2C subdomain 1)%3B GO:0003824 (catalytic activity)%2C GO:0030170 (pyridoxal phosphate binding)
515	Disease_Dev_TAG24_Vs_Disease_Dev_ICGV13208	Aradu.63N31	Aradu.A08	Aradu.A08:35197395-35201170	53.3814	248.397	2.21824	5e-05	0.00759046	UP	BURP domain-containing protein%3B IPR004873 (BURP domain)
516	Disease_Dev_TAG24_Vs_Disease_Dev_ICGV13208	Aradu.65BY0	Aradu.A08	Aradu.A08:12265480-12266926	1.32018	12.2794	3.21744	0.0001	0.0139006	UP	Heavy metal transport/detoxification superfamily protein%3B IPR006121 (Heavy metal-associated domain%2C HMA)%3B GO:0030001 (metal ion transport)%2C GO:0046872 (metal ion binding)
517	Disease_Dev_TAG24_Vs_Disease_Dev_ICGV13208	Aradu.7GJ4M	Aradu.A08	Aradu.A08:41826744-41828281	3.34214	68.4207	4.35559	5e-05	0.00759046	UP	Unknown protein
518	Disease_Dev_TAG24_Vs_Disease_Dev_ICGV13208	Aradu.D8BS6	Aradu.A08	Aradu.A08:27228077-27230117	46.1066	11.1075	-2.05344	5e-05	0.00759046	DOWN	copper/zinc superoxide dismutase 2%3B IPR001424 (Superoxide dismutase%2C copper/zinc binding domain)%3B GO:0006801 (superoxide metabolic process)%2C GO:0046872 (metal ion binding)%2C GO:0055114 (oxidation-reduction process)
519	Disease_Dev_TAG24_Vs_Disease_Dev_ICGV13208	Aradu.G3AR6	Aradu.A08	Aradu.A08:4984857-4986281	7.42386	120.721	4.02336	5e-05	0.00759046	UP	2%2C3-diketo-5-methylthio-1-phosphopentane phosphatase%3B IPR006383 (HAD-superfamily hydrolase%2C subfamily IB%2C PSPase-like)%2C IPR023214 (HAD-like domain)%3B GO:0008152 (metabolic process)%2C GO:0016791 (phosphatase activity)
520	Disease_Dev_TAG24_Vs_Disease_Dev_ICGV13208	Aradu.G9W58	Aradu.A08	Aradu.A08:13522192-13523353	7.03548	1.29167	-2.44541	0.00135	0.10315	DOWN	blue copper protein-like [Glycine max]%3B IPR008972 (Cupredoxin)%3B GO:0005507 (copper ion binding)%2C GO:0009055 (electron carrier activity)
521	Disease_Dev_TAG24_Vs_Disease_Dev_ICGV13208	Aradu.HG75V	Aradu.A08	Aradu.A08:3175672-3179774	1.31685	8.87916	2.75333	5e-05	0.00759046	UP	Protein kinase superfamily protein%3B IPR002912 (ACT domain)%2C IPR011009 (Protein kinase-like domain)%3B GO:0004672 (protein kinase activity)%2C GO:0005524 (ATP binding)%2C GO:0006468 (protein phosphorylation)%2C GO:0008152 (metabolic process)%2C GO:0016597 (amino acid binding)
522	Disease_Dev_TAG24_Vs_Disease_Dev_ICGV13208	Aradu.M6WGD	Aradu.A08	Aradu.A08:41826744-41828281	1.09745	31.7895	4.85633	0.00015	0.0192292	UP	Unknown protein
523	Disease_Dev_TAG24_Vs_Disease_Dev_ICGV13208	Aradu.N9KIE	Aradu.A08	Aradu.A08:2268952-2272675	2.75733	11.0545	2.00329	5e-05	0.00759046	UP	filament-like plant protein 4-like isoform X2 [Glycine max]%3B IPR008587 (Filament-like plant protein)
524	Disease_Dev_TAG24_Vs_Disease_Dev_ICGV13208	Aradu.TI2CX	Aradu.A08	Aradu.A08:23464297-23466900	5.09235	34.2085	2.74795	5e-05	0.00759046	UP	alcohol dehydrogenase 1%3B IPR002085 (Alcohol dehydrogenase superfamily%2C zinc-type)%2C IPR011032 (GroES (chaperonin 10)-like)%2C IPR013149 (Alcohol dehydrogenase%2C C-terminal)%2C IPR016040 (NAD(P)-binding domain)%3B GO:0008270 (zinc ion binding)%2C GO:0016491 (oxidoreductase activity)%2C GO:0055114 (oxidation-reduction process)
525	Disease_Dev_TAG24_Vs_Disease_Dev_ICGV13208	Aradu.UC19M	Aradu.A08	Aradu.A08:32887404-32892095	14.5753	67.1874	2.20467	5e-05	0.00759046	UP	Haloacid dehalogenase-like hydrolase (HAD) superfamily protein%3B IPR006439 (HAD hydrolase%2C subfamily IA)%2C IPR023214 (HAD-like domain)%3B GO:0008152 (metabolic process)%2C GO:0016787 (hydrolase activity)
526	Disease_Dev_TAG24_Vs_Disease_Dev_ICGV13208	Aradu.W2C81	Aradu.A08	Aradu.A08:11713799-11718472	87.2799	19.1655	-2.18714	5e-05	0.00759046	DOWN	nitrate reductase 1%3B IPR001834 (NADH:cytochrome b5 reductase (CBR))%2C IPR008335 (Eukaryotic molybdopterin oxidoreductase)%2C IPR014756 (Immunoglobulin E-set)%2C IPR017938 (Riboflavin synthase-like beta-barrel)%3B GO:0005506 (iron ion binding)%2C GO:0009055 (electron carrier activity)%2C GO:0016491 (oxidoreductase activity)%2C GO:0020037 (heme binding)%2C GO:0030151 (molybdenum ion binding)%2C …
527	Disease_Dev_TAG24_Vs_Disease_Dev_ICGV13208	Aradu.YIQ80	Aradu.A08	Aradu.A08:36879860-36881784	5.7166	30.6072	2.42064	5e-05	0.00759046	UP	NAC domain containing protein 19%3B IPR003441 (NAC domain)%3B GO:0003677 (DNA binding)
528	Disease_Dev_TAG24_Vs_Disease_Dev_ICGV13208	Aradu.78XN5	Aradu.A09	Aradu.A09:79391533-79397143	1.38486	6.61675	2.25638	0.0002	0.0242895	UP	Protein of unknown function (DUF789)%3B IPR008507 (Protein of unknown function DUF789)
529	Disease_Dev_TAG24_Vs_Disease_Dev_ICGV13208	Aradu.8WP5Z	Aradu.A09	Aradu.A09:9513780-9515496	8.35071	51.122	2.61397	5e-05	0.00759046	UP	Protein of unknown function (DUF506)%3B IPR006502 (Protein of unknown function DUF506%2C plant)
530	Disease_Dev_TAG24_Vs_Disease_Dev_ICGV13208	Aradu.B6HXN	Aradu.A09	Aradu.A09:5251431-5254198	29.9432	456.874	3.9315	5e-05	0.00759046	UP	2%2C3-diketo-5-methylthio-1-phosphopentane phosphatase%3B IPR006383 (HAD-superfamily hydrolase%2C subfamily IB%2C PSPase-like)%2C IPR023214 (HAD-like domain)%3B GO:0008152 (metabolic process)%2C GO:0016791 (phosphatase activity)
531	Disease_Dev_TAG24_Vs_Disease_Dev_ICGV13208	Aradu.EC244	Aradu.A09	Aradu.A09:116746482-116750215	1.69401	8.35399	2.30202	5e-05	0.00759046	UP	terpene synthase 03%3B IPR008930 (Terpenoid cyclases/protein prenyltransferase alpha-alpha toroid)%2C IPR008949 (Terpenoid synthase)%3B GO:0000287 (magnesium ion binding)%2C GO:0008152 (metabolic process)%2C GO:0010333 (terpene synthase activity)%2C GO:0016829 (lyase activity)
532	Disease_Dev_TAG24_Vs_Disease_Dev_ICGV13208	Aradu.EQ3HU	Aradu.A09	Aradu.A09:22459116-22460518	2.7169	25.7596	3.24508	5e-05	0.00759046	UP	galactinol synthase 1%3B IPR002495 (Glycosyl transferase%2C family 8)
533	Disease_Dev_TAG24_Vs_Disease_Dev_ICGV13208	Aradu.KSI0H	Aradu.A09	Aradu.A09:28600992-28611731	5.50257	47.4643	3.10867	5e-05	0.00759046	UP	phospholipase D P2%3B IPR011993 (Pleckstrin homology-like domain)%2C IPR015679 (Phospholipase D family)%2C IPR025202 (Phospholipase D-like domain)%3B GO:0003824 (catalytic activity)%2C GO:0008152 (metabolic process)
534	Disease_Dev_TAG24_Vs_Disease_Dev_ICGV13208	Aradu.MEI7N	Aradu.A09	Aradu.A09:109975355-109978784	3.7955	53.3212	3.81235	5e-05	0.00759046	UP	low-temperature-induced 65 kDa protein-like [Glycine max]
535	Disease_Dev_TAG24_Vs_Disease_Dev_ICGV13208	Aradu.SB4BD	Aradu.A09	Aradu.A09:115676012-115677553	9.91573	58.8473	2.56918	5e-05	0.00759046	UP	chromodomain-helicase-DNA-binding protein 1-like isoform X2 [Glycine max]%3B IPR001650 (Helicase%2C C-terminal)%2C IPR027417 (P-loop containing nucleoside triphosphate hydrolase)%3B GO:0003676 (nucleic acid binding)%2C GO:0004386 (helicase activity)%2C GO:0005524 (ATP binding)
536	Disease_Dev_TAG24_Vs_Disease_Dev_ICGV13208	Aradu.35GJA	Aradu.A10	Aradu.A10:107102302-107106178	17.7967	168.182	3.24035	5e-05	0.00759046	UP	unknown protein%3B FUNCTIONS IN: molecular_function unknown%3B LOCATED IN: chloroplast
537	Disease_Dev_TAG24_Vs_Disease_Dev_ICGV13208	Aradu.D2YG8	Aradu.A10	Aradu.A10:27419052-27433051	3.78958	17.4674	2.20456	0.00055	0.0505628	UP	methyl esterase 8
538	Disease_Dev_TAG24_Vs_Disease_Dev_ICGV13208	Aradu.F08JS	Aradu.A10	Aradu.A10:3740420-3740888	8.42279	1.74909	-2.2677	0.00505	0.25443	DOWN	zinc finger protein CONSTANS-LIKE 2-like [Glycine max]%3B IPR000315 (Zinc finger%2C B-box)%3B GO:0005622 (intracellular)%2C GO:0008270 (zinc ion binding)
539	Disease_Dev_TAG24_Vs_Disease_Dev_ICGV13208	Aradu.R1US2	Aradu.A10	Aradu.A10:762277-762658	6.19208	32.3636	2.38588	0.0006	0.0542941	UP	uncharacterized protein LOC100804206 [Glycine max]%3B IPR007608 (Senescence regulator S40)
