# Supplementary material for: Comparative Transcriptome Analysis Identified Candidate Genes for Late Leaf Spot Resistance and Cause of Defoliation in Groundnut
Source: Int J Mol Sci. 2021 Apr 26;22(9):4491. doi: 10.3390/ijms22094491 (PMC8123497; doi:10.3390/ijms22094491)
Supplement: Supplementary file 1 [file ijms-22-04491-s001.zip › Supplementary Material/Suppl_tables/Table S4.xlsx]

## Sheet: Table S4
Supplementary Table 4. Differentially expressed genes between control and stressed samples of resistant vs susceptible genotypes at symptome development (SD) (at 21DPI, 35DPI, and 50DPI) stage.
SN	Sample1 Vs Sample 2	gene_id	Chromosome	locus	FPKM_symptom_devt_Sample1	FPKM_symptom_devt_Sample2	log2(fold_change)	p_value	q_value	regulation	annotation
1	Symptom_Dev_GPBD4_Vs_Symptom_Dev_ICGV13208	Aradu.0J3SA	Aradu.A01	Aradu.A01:94983951-94984803	64.2589	323.618	2.33232	5e-05	0.00605323	UP	disease-resistance response protein%3B IPR000916 (Bet v I domain)%2C IPR023393 (START-like domain)%2C IPR024949 (Bet v I type allergen)%3B GO:0006952 (defense response)%2C GO:0009607 (response to biotic stimulus)
2	Symptom_Dev_GPBD4_Vs_Symptom_Dev_ICGV13208	Aradu.82DSF	Aradu.A01	Aradu.A01:90290910-90294779	12.7092	106.763	3.07047	5e-05	0.00605323	UP	cytokinin oxidase/dehydrogenase 1%3B IPR016164 (FAD-linked oxidase-like%2C C-terminal)%2C IPR016166 (FAD-binding%2C type 2)%2C IPR016170 (Vanillyl-alcohol oxidase/Cytokinin dehydrogenase C-terminal domain)%3B GO:0003824 (catalytic activity)%2C GO:0008762 (UDP-N-acetylmuramate dehydrogenase activity)%2C GO:0009690 (cytokinin metabolic process)%2C GO:0016491 (oxidoreductase activity)%2C GO:0019139 …
3	Symptom_Dev_GPBD4_Vs_Symptom_Dev_ICGV13208	Aradu.A3AX6	Aradu.A01	Aradu.A01:2916208-2919650	206.879	7.31377	-4.82203	5e-05	0.00605323	DOWN	Eukaryotic aspartyl protease family protein%3B IPR001461 (Aspartic peptidase)%2C IPR021109 (Aspartic peptidase domain)%3B GO:0004190 (aspartic-type endopeptidase activity)%2C GO:0006508 (proteolysis)
4	Symptom_Dev_GPBD4_Vs_Symptom_Dev_ICGV13208	Aradu.CHQ37	Aradu.A01	Aradu.A01:94942302-94943162	15.293	85.5647	2.48415	5e-05	0.00605323	UP	disease-resistance response protein%3B IPR000916 (Bet v I domain)%2C IPR023393 (START-like domain)%2C IPR024949 (Bet v I type allergen)%3B GO:0006952 (defense response)%2C GO:0009607 (response to biotic stimulus)
5	Symptom_Dev_GPBD4_Vs_Symptom_Dev_ICGV13208	Aradu.JM7T7	Aradu.A01	Aradu.A01:102945673-102948926	3.0766	34.1908	3.4742	5e-05	0.00605323	UP	2-oxoglutarate (2OG) and Fe(II)-dependent oxygenase superfamily protein%3B IPR005123 (Oxoglutarate/iron-dependent dioxygenase)%2C IPR026992 (Non-haem dioxygenase N-terminal domain)%2C IPR027443 (Isopenicillin N synthase-like)%3B GO:0016491 (oxidoreductase activity)%2C GO:0055114 (oxidation-reduction process)
6	Symptom_Dev_GPBD4_Vs_Symptom_Dev_ICGV13208	Aradu.KI3UZ	Aradu.A01	Aradu.A01:96132310-96133187	165.368	31.3772	-2.39789	5e-05	0.00605323	DOWN	disease-resistance response protein%3B IPR000916 (Bet v I domain)%2C IPR023393 (START-like domain)%2C IPR024949 (Bet v I type allergen)%3B GO:0006952 (defense response)%2C GO:0009607 (response to biotic stimulus)
7	Symptom_Dev_GPBD4_Vs_Symptom_Dev_ICGV13208	Aradu.KR62J	Aradu.A01	Aradu.A01:8212338-8213103	17.6738	100.033	2.50079	5e-05	0.00605323	UP	protein YLS9 [Glycine max]%3B IPR004864 (Late embryogenesis abundant protein%2C LEA-14)
8	Symptom_Dev_GPBD4_Vs_Symptom_Dev_ICGV13208	Aradu.L67UJ	Aradu.A01	Aradu.A01:71934807-71940341	34.1219	7.37526	-2.20993	5e-05	0.00605323	DOWN	flocculation protein FLO11-like isoform X5 [Glycine max]%3B IPR004252 (Probable transposase%2C Ptta/En/Spm%2C plant)
9	Symptom_Dev_GPBD4_Vs_Symptom_Dev_ICGV13208	Aradu.Q7212	Aradu.A01	Aradu.A01:8277918-8278275	6.67263	27.4299	2.03943	0.00445	0.215032	UP	isoflavone reductase homolog [Glycine max]%3B IPR008030 (NmrA-like)%2C IPR016040 (NAD(P)-binding domain)
10	Symptom_Dev_GPBD4_Vs_Symptom_Dev_ICGV13208	Aradu.5Y217	Aradu.A02	Aradu.A02:1393756-1400118	7.01725	30.6885	2.12872	5e-05	0.00605323	UP	MLO-like protein 1-like [Glycine max]%3B IPR004326 (Mlo-related protein)%3B GO:0006952 (defense response)%2C GO:0016021 (integral component of membrane)
11	Symptom_Dev_GPBD4_Vs_Symptom_Dev_ICGV13208	Aradu.632MM	Aradu.A02	Aradu.A02:86969744-86972349	1.19168	7.41864	2.63815	0.00085	0.0646632	UP	dihydroflavonol 4-reductase%3B IPR001509 (NAD-dependent epimerase/dehydratase)%2C IPR016040 (NAD(P)-binding domain)%3B GO:0003824 (catalytic activity)%2C GO:0044237 (cellular metabolic process)%2C GO:0050662 (coenzyme binding)
12	Symptom_Dev_GPBD4_Vs_Symptom_Dev_ICGV13208	Aradu.97Y2Q	Aradu.A02	Aradu.A02:5119132-5122921	10.4495	80.7561	2.95014	5e-05	0.00605323	UP	O-methyltransferase 1%3B IPR016461 (Caffeate O-methyltransferase (COMT) family)%3B GO:0008168 (methyltransferase activity)%2C GO:0008171 (O-methyltransferase activity)%2C GO:0046983 (protein dimerization activity)
13	Symptom_Dev_GPBD4_Vs_Symptom_Dev_ICGV13208	Aradu.XHP2L	Aradu.A02	Aradu.A02:86951804-86954585	68.1788	308.073	2.17588	5e-05	0.00605323	UP	dihydroflavonol 4-reductase%3B IPR001509 (NAD-dependent epimerase/dehydratase)%2C IPR016040 (NAD(P)-binding domain)%3B GO:0003824 (catalytic activity)%2C GO:0044237 (cellular metabolic process)%2C GO:0050662 (coenzyme binding)
14	Symptom_Dev_GPBD4_Vs_Symptom_Dev_ICGV13208	Aradu.3W0JX	Aradu.A03	Aradu.A03:19892298-19900025	53.5454	7.69523	-2.79873	5e-05	0.00605323	DOWN	tyrosine aminotransferase 3%3B IPR021178 (Tyrosine transaminase)%3B GO:0003824 (catalytic activity)%2C GO:0006520 (cellular amino acid metabolic process)%2C GO:0008483 (transaminase activity)%2C GO:0009058 (biosynthetic process)%2C GO:0030170 (pyridoxal phosphate binding)
15	Symptom_Dev_GPBD4_Vs_Symptom_Dev_ICGV13208	Aradu.5474V	Aradu.A03	Aradu.A03:7591154-7592889	33.1419	184.643	2.47801	5e-05	0.00605323	UP	glucan endo-1%2C3-beta-glucosidase-like [Glycine max]%3B IPR000490 (Glycoside hydrolase%2C family 17)%2C IPR017853 (Glycoside hydrolase%2C superfamily)%3B GO:0005975 (carbohydrate metabolic process)
16	Symptom_Dev_GPBD4_Vs_Symptom_Dev_ICGV13208	Aradu.9F1DZ	Aradu.A03	Aradu.A03:118668266-118669594	2.97736	16.7687	2.49367	5e-05	0.00605323	UP	Cytochrome P450 superfamily protein%3B IPR001128 (Cytochrome P450)%3B GO:0005506 (iron ion binding)%2C GO:0020037 (heme binding)%2C GO:0055114 (oxidation-reduction process)
17	Symptom_Dev_GPBD4_Vs_Symptom_Dev_ICGV13208	Aradu.B18E9	Aradu.A03	Aradu.A03:121655466-121657441	3.63874	16.0395	2.14012	0.00015	0.0164766	UP	Protein kinase superfamily protein%3B IPR011009 (Protein kinase-like domain)%3B GO:0004672 (protein kinase activity)%2C GO:0005524 (ATP binding)%2C GO:0006468 (protein phosphorylation)
18	Symptom_Dev_GPBD4_Vs_Symptom_Dev_ICGV13208	Aradu.D3M3F	Aradu.A03	Aradu.A03:114871376-114874881	6.41444	38.0265	2.56761	5e-05	0.00605323	UP	L-ascorbate oxidase [Glycine max]%3B IPR017760 (L-ascorbate oxidase%2C plants)%3B GO:0005507 (copper ion binding)%2C GO:0005576 (extracellular region)%2C GO:0016491 (oxidoreductase activity)%2C GO:0055114 (oxidation-reduction process)
19	Symptom_Dev_GPBD4_Vs_Symptom_Dev_ICGV13208	Aradu.DI7YA	Aradu.A03	Aradu.A03:112499425-112504409	1.2066	12.356	3.3562	5e-05	0.00605323	UP	Transducin/WD40 repeat-like superfamily protein%3B IPR015943 (WD40/YVTN repeat-like-containing domain)%2C IPR020472 (G-protein beta WD-40 repeat)%3B GO:0005515 (protein binding)
20	Symptom_Dev_GPBD4_Vs_Symptom_Dev_ICGV13208	Aradu.J1PHS	Aradu.A03	Aradu.A03:123440081-123443886	18.3933	188.411	3.35663	5e-05	0.00605323	UP	1-deoxy-D-xylulose 5-phosphate synthase 1%3B IPR005477 (Deoxyxylulose-5-phosphate synthase)%2C IPR009014 (Transketolase%2C C-terminal/Pyruvate-ferredoxin oxidoreductase%2C domain II)%3B GO:0003824 (catalytic activity)%2C GO:0008152 (metabolic process)%2C GO:0008661 (1-deoxy-D-xylulose-5-phosphate synthase activity)%2C GO:0016114 (terpenoid biosynthetic process)
21	Symptom_Dev_GPBD4_Vs_Symptom_Dev_ICGV13208	Aradu.KHH68	Aradu.A03	Aradu.A03:2274031-2274175	3.02671	31.1236	3.36219	0.24865	0.999283	UP	tonoplast intrinsic protein 1%3B 3%3B IPR000425 (Major intrinsic protein)%2C IPR023271 (Aquaporin-like)%3B GO:0005215 (transporter activity)%2C GO:0006810 (transport)%2C GO:0016020 (membrane)
22	Symptom_Dev_GPBD4_Vs_Symptom_Dev_ICGV13208	Aradu.MI3AU	Aradu.A03	Aradu.A03:131334210-131336131	4.94049	21.7657	2.13933	5e-05	0.00605323	UP	Cytochrome P450 superfamily protein%3B IPR001128 (Cytochrome P450)%3B GO:0005506 (iron ion binding)%2C GO:0020037 (heme binding)%2C GO:0055114 (oxidation-reduction process)
23	Symptom_Dev_GPBD4_Vs_Symptom_Dev_ICGV13208	Aradu.T0MVW	Aradu.A03	Aradu.A03:3918586-3919018	2.26065	10.4014	2.20197	0.0097	0.368338	UP	DUF4228 domain protein%3B IPR025322 (Protein of unknown function DUF4228%2C plant)
24	Symptom_Dev_GPBD4_Vs_Symptom_Dev_ICGV13208	Aradu.T4WFS	Aradu.A03	Aradu.A03:130306410-130308542	9.00031	118.256	3.71579	5e-05	0.00605323	UP	stress up-regulated Nod 19 protein%3B IPR011692 (Stress up-regulated Nod 19)
25	Symptom_Dev_GPBD4_Vs_Symptom_Dev_ICGV13208	Aradu.TCQ2L	Aradu.A03	Aradu.A03:119987357-119989438	2.68725	15.9808	2.57214	5e-05	0.00605323	UP	Cytochrome P450 superfamily protein%3B IPR001128 (Cytochrome P450)%3B GO:0005506 (iron ion binding)%2C GO:0020037 (heme binding)%2C GO:0055114 (oxidation-reduction process)
26	Symptom_Dev_GPBD4_Vs_Symptom_Dev_ICGV13208	Aradu.VB3EE	Aradu.A03	Aradu.A03:108762265-108765784	1.23817	7.48456	2.59571	0.00165	0.105854	UP	2-oxoglutarate (2OG) and Fe(II)-dependent oxygenase superfamily protein%3B IPR005123 (Oxoglutarate/iron-dependent dioxygenase)%2C IPR026992 (Non-haem dioxygenase N-terminal domain)%2C IPR027443 (Isopenicillin N synthase-like)%3B GO:0016491 (oxidoreductase activity)%2C GO:0055114 (oxidation-reduction process)
27	Symptom_Dev_GPBD4_Vs_Symptom_Dev_ICGV13208	Aradu.Y6TV9	Aradu.A03	Aradu.A03:119966148-119967444	25.327	168.504	2.73403	5e-05	0.00605323	UP	O-methyltransferase family protein%3B IPR016461 (Caffeate O-methyltransferase (COMT) family)%3B GO:0008168 (methyltransferase activity)%2C GO:0008171 (O-methyltransferase activity)%2C GO:0046983 (protein dimerization activity)
28	Symptom_Dev_GPBD4_Vs_Symptom_Dev_ICGV13208	Aradu.YC5B5	Aradu.A03	Aradu.A03:8292184-8294622	21.7756	145.037	2.73563	5e-05	0.00605323	UP	chalcone synthase [Glycine max]%3B IPR011141 (Polyketide synthase%2C type III)%2C IPR016039 (Thiolase-like)%3B GO:0003824 (catalytic activity)%2C GO:0008152 (metabolic process)%2C GO:0009058 (biosynthetic process)
29	Symptom_Dev_GPBD4_Vs_Symptom_Dev_ICGV13208	Araip.CY2KP	Aipa451	Aipa451:9268-10634	6.72037	1.41376	-2.249	0.018	0.511488	DOWN	30S ribosomal protein S18 n%3D2 Tax%3DOscillatoriophycideae RepID%3DRS18_ACAM1%3B IPR001648 (Ribosomal protein S18)%2C IPR002615 (Photosystem I PsaJ%2C reaction centre subunit IX)%3B GO:0003735 (structural constituent of ribosome)%2C GO:0005622 (intracellular)%2C GO:0005840 (ribosome)%2C GO:0006412 (translation)%2C GO:0009522 (photosystem I)%2C GO:0015979 (photosynthesis)
30	Symptom_Dev_GPBD4_Vs_Symptom_Dev_ICGV13208	Aradu.1P1D6	Aradu.A04	Aradu.A04:870499-879082	95.1559	14.5337	-2.71089	5e-05	0.00605323	DOWN	ZIP zinc/iron transport family protein%3B IPR003689 (Zinc/iron permease)%3B GO:0005385 (zinc ion transmembrane transporter activity)%2C GO:0016020 (membrane)%2C GO:0016021 (integral component of membrane)%2C GO:0030001 (metal ion transport)%2C GO:0046873 (metal ion transmembrane transporter activity)%2C GO:0055085 (transmembrane transport)%2C GO:0071577 (zinc ion transmembrane transport)
31	Symptom_Dev_GPBD4_Vs_Symptom_Dev_ICGV13208	Aradu.49PAS	Aradu.A04	Aradu.A04:20800676-20804904	11.274	46.8364	2.05462	5e-05	0.00605323	UP	Cytochrome P450 superfamily protein%3B IPR001128 (Cytochrome P450)%3B GO:0005506 (iron ion binding)%2C GO:0020037 (heme binding)%2C GO:0055114 (oxidation-reduction process)
32	Symptom_Dev_GPBD4_Vs_Symptom_Dev_ICGV13208	Aradu.56C76	Aradu.A04	Aradu.A04:10716984-10718721	21.333	3.68138	-2.53477	5e-05	0.00605323	DOWN	chalcone synthase [Glycine max]%3B IPR011141 (Polyketide synthase%2C type III)%2C IPR016039 (Thiolase-like)%3B GO:0003824 (catalytic activity)%2C GO:0008152 (metabolic process)%2C GO:0009058 (biosynthetic process)
33	Symptom_Dev_GPBD4_Vs_Symptom_Dev_ICGV13208	Aradu.59KVZ	Aradu.A04	Aradu.A04:10413324-10413944	1.07321	5.82071	2.43926	0.05375	0.983219	UP	chalcone synthase [Glycine max]%3B IPR016039 (Thiolase-like)%3B GO:0003824 (catalytic activity)%2C GO:0008152 (metabolic process)%2C GO:0009058 (biosynthetic process)
34	Symptom_Dev_GPBD4_Vs_Symptom_Dev_ICGV13208	Aradu.5F6FU	Aradu.A04	Aradu.A04:20551548-20554616	22.9916	112.307	2.28827	5e-05	0.00605323	UP	Cytochrome P450 superfamily protein%3B IPR001128 (Cytochrome P450)%3B GO:0005506 (iron ion binding)%2C GO:0020037 (heme binding)%2C GO:0055114 (oxidation-reduction process)
35	Symptom_Dev_GPBD4_Vs_Symptom_Dev_ICGV13208	Aradu.80WA5	Aradu.A04	Aradu.A04:14931292-14932203	26.0693	241.206	3.20984	5e-05	0.00605323	UP	disease-resistance response protein%3B IPR000916 (Bet v I domain)%2C IPR023393 (START-like domain)%2C IPR024949 (Bet v I type allergen)%3B GO:0006952 (defense response)%2C GO:0009607 (response to biotic stimulus)
36	Symptom_Dev_GPBD4_Vs_Symptom_Dev_ICGV13208	Aradu.B5GNC	Aradu.A04	Aradu.A04:89593179-89601016	1.82592	9.94528	2.44539	0.0008	0.0621186	UP	auxin transporter-like protein 2-like isoform X1 [Glycine max]%3B IPR013057 (Amino acid transporter%2C transmembrane)
37	Symptom_Dev_GPBD4_Vs_Symptom_Dev_ICGV13208	Aradu.DQP6N	Aradu.A04	Aradu.A04:122680302-122690779	2.70382	11.8557	2.13251	5e-05	0.00605323	UP	Protein kinase superfamily protein%3B IPR011009 (Protein kinase-like domain)%2C IPR013320 (Concanavalin A-like lectin/glucanase%2C subgroup)%3B GO:0004672 (protein kinase activity)%2C GO:0005524 (ATP binding)%2C GO:0006468 (protein phosphorylation)
38	Symptom_Dev_GPBD4_Vs_Symptom_Dev_ICGV13208	Aradu.J6XSM	Aradu.A04	Aradu.A04:11029029-11030449	39.3635	253.698	2.68818	5e-05	0.00605323	UP	chalcone synthase [Glycine max]%3B IPR011141 (Polyketide synthase%2C type III)%2C IPR016039 (Thiolase-like)%3B GO:0003824 (catalytic activity)%2C GO:0008152 (metabolic process)%2C GO:0009058 (biosynthetic process)
39	Symptom_Dev_GPBD4_Vs_Symptom_Dev_ICGV13208	Aradu.TH0MN	Aradu.A04	Aradu.A04:2444250-2447960	1.80032	9.75591	2.43803	5e-05	0.00605323	UP	glucan endo-1%2C3-beta-glucosidase 4-like [Glycine max]%3B IPR000490 (Glycoside hydrolase%2C family 17)%2C IPR012946 (X8)%2C IPR017853 (Glycoside hydrolase%2C superfamily)%3B GO:0005975 (carbohydrate metabolic process)
40	Symptom_Dev_GPBD4_Vs_Symptom_Dev_ICGV13208	Aradu.W0CCT	Aradu.A04	Aradu.A04:10645837-10647566	5.16192	1.11556	-2.21014	0.0035	0.180764	DOWN	chalcone synthase [Glycine max]%3B IPR011141 (Polyketide synthase%2C type III)%2C IPR016039 (Thiolase-like)%3B GO:0003824 (catalytic activity)%2C GO:0008152 (metabolic process)%2C GO:0009058 (biosynthetic process)
41	Symptom_Dev_GPBD4_Vs_Symptom_Dev_ICGV13208	Aradu.0A8NK	Aradu.A05	Aradu.A05:10223105-10227504	6.09008	54.2378	3.15476	5e-05	0.00605323	UP	isoflavone reductase-like protein-like [Glycine max]%3B IPR008030 (NmrA-like)%2C IPR016040 (NAD(P)-binding domain)
42	Symptom_Dev_GPBD4_Vs_Symptom_Dev_ICGV13208	Aradu.0I3GY	Aradu.A05	Aradu.A05:17897375-17900134	9.05266	148.863	4.0395	5e-05	0.00605323	UP	Cytochrome P450 superfamily protein%3B IPR001128 (Cytochrome P450)%3B GO:0005506 (iron ion binding)%2C GO:0020037 (heme binding)%2C GO:0055114 (oxidation-reduction process)
43	Symptom_Dev_GPBD4_Vs_Symptom_Dev_ICGV13208	Aradu.1V83A	Aradu.A05	Aradu.A05:85045851-85051914	1.31491	5.3657	2.02881	0.00325	0.174246	UP	kunitz trypsin inhibitor 1%3B IPR002160 (Proteinase inhibitor I3%2C Kunitz legume)%3B GO:0004866 (endopeptidase inhibitor activity)
44	Symptom_Dev_GPBD4_Vs_Symptom_Dev_ICGV13208	Aradu.5K7BE	Aradu.A05	Aradu.A05:97210770-97214274	5.65959	1.38729	-2.02843	0.00335	0.178757	DOWN	purple acid phosphatase 17%3B IPR004843 (Calcineurin-like phosphoesterase domain%2C apaH type)%2C IPR024927 (Acid phosphatase%2C type 5)%3B GO:0003993 (acid phosphatase activity)%2C GO:0016787 (hydrolase activity)
45	Symptom_Dev_GPBD4_Vs_Symptom_Dev_ICGV13208	Aradu.739Q1	Aradu.A05	Aradu.A05:106276423-106278473	1.91362	7.88119	2.04211	0.0021	0.127805	UP	1-aminocyclopropane-1-carboxylate oxidase homolog 1 [Glycine max]%3B IPR005123 (Oxoglutarate/iron-dependent dioxygenase)%2C IPR026992 (Non-haem dioxygenase N-terminal domain)%2C IPR027443 (Isopenicillin N synthase-like)%3B GO:0016491 (oxidoreductase activity)%2C GO:0055114 (oxidation-reduction process)
46	Symptom_Dev_GPBD4_Vs_Symptom_Dev_ICGV13208	Aradu.F99CN	Aradu.A05	Aradu.A05:9032896-9033469	9.05071	69.9477	2.95017	5e-05	0.00605323	UP	Calcium-binding EF-hand family protein%3B IPR011992 (EF-hand domain pair)%3B GO:0005509 (calcium ion binding)
47	Symptom_Dev_GPBD4_Vs_Symptom_Dev_ICGV13208	Aradu.RZ1DG	Aradu.A05	Aradu.A05:8885400-8888000	4.76475	21.743	2.19008	5e-05	0.00605323	UP	Cytochrome P450 superfamily protein%3B IPR001128 (Cytochrome P450)%3B GO:0005506 (iron ion binding)%2C GO:0020037 (heme binding)%2C GO:0055114 (oxidation-reduction process)
48	Symptom_Dev_GPBD4_Vs_Symptom_Dev_ICGV13208	Aradu.T5517	Aradu.A05	Aradu.A05:8934368-8943060	8.163	54.2162	2.73155	5e-05	0.00605323	UP	Cytochrome P450 superfamily protein%3B IPR001128 (Cytochrome P450)%3B GO:0005506 (iron ion binding)%2C GO:0020037 (heme binding)%2C GO:0055114 (oxidation-reduction process)
49	Symptom_Dev_GPBD4_Vs_Symptom_Dev_ICGV13208	Aradu.U86RL	Aradu.A05	Aradu.A05:18488502-18490271	207.372	3.5098	-5.88469	5e-05	0.00605323	DOWN	12-oxophytodienoate reductase 2%3B IPR013785 (Aldolase-type TIM barrel)%3B GO:0003824 (catalytic activity)%2C GO:0010181 (FMN binding)%2C GO:0016491 (oxidoreductase activity)%2C GO:0055114 (oxidation-reduction process)
50	Symptom_Dev_GPBD4_Vs_Symptom_Dev_ICGV13208	Aradu.V73WK	Aradu.A05	Aradu.A05:3763152-3764553	20.449	85.8072	2.06907	5e-05	0.00605323	UP	acyl-CoA synthetase 5%3B IPR000873 (AMP-dependent synthetase/ligase)%2C IPR025110 (AMP-binding enzyme C-terminal domain)%3B GO:0003824 (catalytic activity)%2C GO:0008152 (metabolic process)
51	Symptom_Dev_GPBD4_Vs_Symptom_Dev_ICGV13208	Aradu.171F6	Aradu.A06	Aradu.A06:96496609-96499595	2.74073	18.0139	2.71648	0.0007	0.0567	UP	WRKY family transcription factor%3B IPR003657 (DNA-binding WRKY)%3B GO:0003700 (sequence-specific DNA binding transcription factor activity)%2C GO:0043565 (sequence-specific DNA binding)
52	Symptom_Dev_GPBD4_Vs_Symptom_Dev_ICGV13208	Aradu.64LXI	Aradu.A06	Aradu.A06:82682584-82685413	6.35093	25.6713	2.01512	0.00015	0.0164766	UP	Folic acid and derivative biosynthetic process isoform 1 n%3D1 Tax%3DTheobroma cacao RepID%3DUPI00042B7F04%3B IPR005645 (Serine hydrolase FSH)
53	Symptom_Dev_GPBD4_Vs_Symptom_Dev_ICGV13208	Aradu.9K9IH	Aradu.A06	Aradu.A06:10166843-10167910	25.4679	127.082	2.31901	5e-05	0.00605323	UP	transcription factor ORG2-like protein%3B IPR015660 (Achaete-scute transcription factor-related)%3B GO:0003677 (DNA binding)%2C GO:0046983 (protein dimerization activity)
54	Symptom_Dev_GPBD4_Vs_Symptom_Dev_ICGV13208	Aradu.D4J1F	Aradu.A06	Aradu.A06:95636386-95639209	367.439	75.7528	-2.27813	5e-05	0.00605323	DOWN	Glycerophosphodiester phosphodiesterase GDE1 n%3D2 Tax%3DTriticeae RepID%3DM8BLH1_AEGTA%3B IPR004129 (Glycerophosphoryl diester phosphodiesterase)%3B GO:0006071 (glycerol metabolic process)%2C GO:0006629 (lipid metabolic process)%2C GO:0008081 (phosphoric diester hydrolase activity)%2C GO:0008889 (glycerophosphodiester phosphodiesterase activity)
55	Symptom_Dev_GPBD4_Vs_Symptom_Dev_ICGV13208	Aradu.E740H	Aradu.A06	Aradu.A06:10984464-10984921	2.07495	103.073	5.63445	5e-05	0.00605323	UP	heat shock transcription factor B3%3B IPR011991 (Winged helix-turn-helix DNA-binding domain)
56	Symptom_Dev_GPBD4_Vs_Symptom_Dev_ICGV13208	Aradu.EQ6UY	Aradu.A06	Aradu.A06:5544767-5548551	69.0935	2.40072	-4.84701	5e-05	0.00605323	DOWN	F-box family protein%3B IPR001810 (F-box domain)%2C IPR025886 (Phloem protein 2-like)%3B GO:0005515 (protein binding)
57	Symptom_Dev_GPBD4_Vs_Symptom_Dev_ICGV13208	Aradu.GVF2D	Aradu.A06	Aradu.A06:111034967-111040283	3.18695	17.1327	2.4265	5e-05	0.00605323	UP	alpha-amylase-like%3B IPR012850 (Alpha-amylase%2C C-terminal beta-sheet)%2C IPR013780 (Glycosyl hydrolase%2C family 13%2C all-beta)%2C IPR015902 (Glycoside hydrolase%2C family 13)%2C IPR017853 (Glycoside hydrolase%2C superfamily)%3B GO:0003824 (catalytic activity)%2C GO:0004556 (alpha-amylase activity)%2C GO:0005509 (calcium ion binding)%2C GO:0005975 (carbohydrate metabolic process)%2C GO:004316…
58	Symptom_Dev_GPBD4_Vs_Symptom_Dev_ICGV13208	Aradu.L1HGF	Aradu.A06	Aradu.A06:111004788-111007518	9.35657	76.2906	3.02745	5e-05	0.00605323	UP	alpha-amylase-like%3B IPR015902 (Glycoside hydrolase%2C family 13)%3B GO:0003824 (catalytic activity)%2C GO:0004556 (alpha-amylase activity)%2C GO:0005509 (calcium ion binding)%2C GO:0005975 (carbohydrate metabolic process)%2C GO:0043169 (cation binding)
59	Symptom_Dev_GPBD4_Vs_Symptom_Dev_ICGV13208	Aradu.NI3N5	Aradu.A06	Aradu.A06:111095155-111099698	13.3967	2.13818	-2.64743	5e-05	0.00605323	DOWN	Lipin family protein%3B IPR007651 (Lipin%2C N-terminal)%2C IPR013209 (LNS2%2C Lipin/Ned1/Smp2)%2C IPR023214 (HAD-like domain)
60	Symptom_Dev_GPBD4_Vs_Symptom_Dev_ICGV13208	Aradu.R3HWW	Aradu.A06	Aradu.A06:12945019-12957279	9.46429	95.1143	3.3291	5e-05	0.00605323	UP	Disease resistance-responsive (dirigent-like protein) family protein%3B IPR004265 (Plant disease resistance response protein)
61	Symptom_Dev_GPBD4_Vs_Symptom_Dev_ICGV13208	Aradu.X9N95	Aradu.A06	Aradu.A06:4641367-4642486	7.50554	37.1093	2.30575	5e-05	0.00605323	UP	RING-H2 finger protein 2B%3B IPR013083 (Zinc finger%2C RING/FYVE/PHD-type)%3B GO:0005515 (protein binding)%2C GO:0008270 (zinc ion binding)
62	Symptom_Dev_GPBD4_Vs_Symptom_Dev_ICGV13208	Aradu.XBM41	Aradu.A06	Aradu.A06:18194330-18201000	92.3047	6.83079	-3.75628	5e-05	0.00605323	DOWN	Serine-type endopeptidase n%3D2 Tax%3DCucumis RepID%3DE5GCD4_CUCME%3B IPR002470 (Peptidase S9A%2C prolyl oligopeptidase)%2C IPR023302 (Peptidase S9A%2C N-terminal domain)%3B GO:0004252 (serine-type endopeptidase activity)%2C GO:0006508 (proteolysis)%2C GO:0008236 (serine-type peptidase activity)%2C GO:0070008 (serine-type exopeptidase activity)
63	Symptom_Dev_GPBD4_Vs_Symptom_Dev_ICGV13208	Aradu.7065G	Aradu.A07	Aradu.A07:64517-66113	34.8478	297.25	3.09254	5e-05	0.00605323	UP	aldo/keto reductase family oxidoreductase%3B IPR001395 (Aldo/keto reductase)%2C IPR023210 (NADP-dependent oxidoreductase domain)%3B GO:0016491 (oxidoreductase activity)%2C GO:0055114 (oxidation-reduction process)
64	Symptom_Dev_GPBD4_Vs_Symptom_Dev_ICGV13208	Aradu.9G825	Aradu.A07	Aradu.A07:6602529-6603210	33.9041	194.087	2.51717	5e-05	0.00605323	UP	Pathogenesis-related thaumatin superfamily protein%3B IPR001938 (Thaumatin)
65	Symptom_Dev_GPBD4_Vs_Symptom_Dev_ICGV13208	Aradu.ENG34	Aradu.A07	Aradu.A07:78703967-78705192	7.32316	1.2764	-2.52039	0.0039	0.196027	DOWN	Translation initiation factor SUI1 family protein%3B IPR005874 (Eukaryotic translation initiation factor SUI1)%3B GO:0003743 (translation initiation factor activity)%2C GO:0006413 (translational initiation)
66	Symptom_Dev_GPBD4_Vs_Symptom_Dev_ICGV13208	Aradu.F0D6Z	Aradu.A07	Aradu.A07:515279-516495	115.997	6.26119	-4.21151	5e-05	0.00605323	DOWN	ZIP zinc/iron transport family protein%3B IPR003689 (Zinc/iron permease)%3B GO:0005385 (zinc ion transmembrane transporter activity)%2C GO:0016020 (membrane)%2C GO:0016021 (integral component of membrane)%2C GO:0030001 (metal ion transport)%2C GO:0046873 (metal ion transmembrane transporter activity)%2C GO:0055085 (transmembrane transport)%2C GO:0071577 (zinc ion transmembrane transport)
67	Symptom_Dev_GPBD4_Vs_Symptom_Dev_ICGV13208	Aradu.QD8G9	Aradu.A07	Aradu.A07:76361-82791	16.1191	88.1986	2.45198	5e-05	0.00605323	UP	aldo/keto reductase family oxidoreductase%3B IPR001395 (Aldo/keto reductase)%2C IPR023210 (NADP-dependent oxidoreductase domain)%3B GO:0016491 (oxidoreductase activity)%2C GO:0055114 (oxidation-reduction process)
68	Symptom_Dev_GPBD4_Vs_Symptom_Dev_ICGV13208	Aradu.QIJ36	Aradu.A07	Aradu.A07:2964860-2967476	1.96082	10.3284	2.39709	0.0002	0.0204709	UP	serine/threonine-protein phosphatase 7 long form homolog [Glycine max]%3B IPR019557 (Aminotransferase-like%2C plant mobile domain)
69	Symptom_Dev_GPBD4_Vs_Symptom_Dev_ICGV13208	Aradu.R6FI2	Aradu.A07	Aradu.A07:13218772-13221149	1.8596	11.5	2.62858	0.00145	0.0951927	UP	Calcium-dependent lipid-binding (CaLB domain) family protein%3B IPR000008 (C2 domain)%3B GO:0005515 (protein binding)
70	Symptom_Dev_GPBD4_Vs_Symptom_Dev_ICGV13208	Aradu.8FL49	Aradu.A08	Aradu.A08:26774177-26775283	58.4907	322.24	2.46186	5e-05	0.00605323	UP	Ripening related protein family%3B IPR009009 (RlpA-like double-psi beta-barrel domain)
71	Symptom_Dev_GPBD4_Vs_Symptom_Dev_ICGV13208	Aradu.9CP6U	Aradu.A08	Aradu.A08:10737357-10740086	1.71356	8.76556	2.35485	0.00285	0.15846	UP	response regulator 9%3B IPR011006 (CheY-like superfamily)%3B GO:0000156 (phosphorelay response regulator activity)%2C GO:0000160 (phosphorelay signal transduction system)
72	Symptom_Dev_GPBD4_Vs_Symptom_Dev_ICGV13208	Aradu.CK6H7	Aradu.A08	Aradu.A08:37397542-37398374	26.1779	211.774	3.0161	5e-05	0.00605323	UP	Defensin related%3B IPR008176 (Gamma thionin)%3B GO:0006952 (defense response)
73	Symptom_Dev_GPBD4_Vs_Symptom_Dev_ICGV13208	Aradu.CT448	Aradu.A08	Aradu.A08:47599364-47600559	9.68645	53.0066	2.45213	5e-05	0.00605323	UP	myb transcription factor%3B IPR009057 (Homeodomain-like)%3B GO:0003677 (DNA binding)%2C GO:0003682 (chromatin binding)
74	Symptom_Dev_GPBD4_Vs_Symptom_Dev_ICGV13208	Aradu.G3AR6	Aradu.A08	Aradu.A08:4984857-4986281	14.2684	2.62895	-2.44027	0.0005	0.043471	DOWN	2%2C3-diketo-5-methylthio-1-phosphopentane phosphatase%3B IPR006383 (HAD-superfamily hydrolase%2C subfamily IB%2C PSPase-like)%2C IPR023214 (HAD-like domain)%3B GO:0008152 (metabolic process)%2C GO:0016791 (phosphatase activity)
75	Symptom_Dev_GPBD4_Vs_Symptom_Dev_ICGV13208	Aradu.JR9IZ	Aradu.A08	Aradu.A08:18175561-18177803	7.84361	1.86662	-2.07109	0.0062	0.270042	DOWN	cytochrome b5-like heme/steroid-binding domain protein%3B IPR001199 (Cytochrome b5-like heme/steroid binding domain)%3B GO:0020037 (heme binding)
76	Symptom_Dev_GPBD4_Vs_Symptom_Dev_ICGV13208	Aradu.XD88P	Aradu.A08	Aradu.A08:16894157-16895951	178.048	43.6292	-2.0289	5e-05	0.00605323	DOWN	ZIP zinc/iron transport family protein%3B IPR003689 (Zinc/iron permease)%3B GO:0005385 (zinc ion transmembrane transporter activity)%2C GO:0016020 (membrane)%2C GO:0016021 (integral component of membrane)%2C GO:0030001 (metal ion transport)%2C GO:0046873 (metal ion transmembrane transporter activity)%2C GO:0055085 (transmembrane transport)%2C GO:0071577 (zinc ion transmembrane transport)
77	Symptom_Dev_GPBD4_Vs_Symptom_Dev_ICGV13208	Aradu.XE5AY	Aradu.A08	Aradu.A08:16539007-16540849	3.08774	15.5806	2.33513	0.00085	0.0646632	UP	WRKY family transcription factor family protein%3B IPR003657 (DNA-binding WRKY)%3B GO:0003700 (sequence-specific DNA binding transcription factor activity)%2C GO:0043565 (sequence-specific DNA binding)
78	Symptom_Dev_GPBD4_Vs_Symptom_Dev_ICGV13208	Aradu.3ZC2Z	Aradu.A09	Aradu.A09:115023730-115027042	1.56193	7.91858	2.34192	0.00275	0.155589	UP	putative Myb family transcription factor At1g14600-like isoform X2 [Glycine max]%3B IPR009057 (Homeodomain-like)%3B GO:0003677 (DNA binding)%2C GO:0003682 (chromatin binding)
79	Symptom_Dev_GPBD4_Vs_Symptom_Dev_ICGV13208	Aradu.634DQ	Aradu.A09	Aradu.A09:71597787-71603410	40.4642	4.70573	-3.10416	5e-05	0.00605323	DOWN	flocculation protein FLO11-like isoform X2 [Glycine max]
80	Symptom_Dev_GPBD4_Vs_Symptom_Dev_ICGV13208	Araip.FFK4T	Araip.B01	Araip.B01:26102515-26106969	6.82342	1.5435	-2.14429	0.02465	0.591355	DOWN	Bestrophin-like protein%3B IPR021134 (Bestrophin/UPF0187)
81	Symptom_Dev_GPBD4_Vs_Symptom_Dev_ICGV13208	Aradu.8CV4T	Aradu.A09	Aradu.A09:93926814-93927454	17.7646	145.071	3.02968	5e-05	0.00605323	UP	Serine protease inhibitor%2C potato inhibitor I-type family protein%3B IPR000864 (Proteinase inhibitor I13%2C potato inhibitor I)%3B GO:0004867 (serine-type endopeptidase inhibitor activity)%2C GO:0009611 (response to wounding)
82	Symptom_Dev_GPBD4_Vs_Symptom_Dev_ICGV13208	Aradu.B6HXN	Aradu.A09	Aradu.A09:5251431-5254198	139.645	34.0184	-2.03737	5e-05	0.00605323	DOWN	2%2C3-diketo-5-methylthio-1-phosphopentane phosphatase%3B IPR006383 (HAD-superfamily hydrolase%2C subfamily IB%2C PSPase-like)%2C IPR023214 (HAD-like domain)%3B GO:0008152 (metabolic process)%2C GO:0016791 (phosphatase activity)
83	Symptom_Dev_GPBD4_Vs_Symptom_Dev_ICGV13208	Aradu.C09GA	Aradu.A09	Aradu.A09:1935755-1938509	16.6946	137.67	3.04376	5e-05	0.00605323	UP	O-methyltransferase family protein%3B IPR016461 (Caffeate O-methyltransferase (COMT) family)%3B GO:0008168 (methyltransferase activity)%2C GO:0008171 (O-methyltransferase activity)%2C GO:0046983 (protein dimerization activity)
84	Symptom_Dev_GPBD4_Vs_Symptom_Dev_ICGV13208	Aradu.H5GLI	Aradu.A09	Aradu.A09:112703195-112705670	10.4955	49.7297	2.24434	5e-05	0.00605323	UP	Plant basic secretory protein (BSP) family protein%3B IPR007541 (Uncharacterised protein family%2C basic secretory protein)
85	Symptom_Dev_GPBD4_Vs_Symptom_Dev_ICGV13208	Aradu.J4Y5T	Aradu.A09	Aradu.A09:6835884-6836349	2.47647	10.1701	2.03798	0.01115	0.397901	UP	Disease resistance protein (TIR-NBS-LRR class) family%3B IPR000157 (Toll/interleukin-1 receptor homology (TIR) domain)%3B GO:0005515 (protein binding)%2C GO:0007165 (signal transduction)
86	Symptom_Dev_GPBD4_Vs_Symptom_Dev_ICGV13208	Aradu.Q49QB	Aradu.A09	Aradu.A09:52959848-52962713	5.96967	31.6956	2.40856	5e-05	0.00605323	UP	MtN26
87	Symptom_Dev_GPBD4_Vs_Symptom_Dev_ICGV13208	Aradu.W6H6W	Aradu.A09	Aradu.A09:44407128-44409195	41.3289	1315.57	4.9924	5e-05	0.00605323	UP	2-oxoglutarate (2OG) and Fe(II)-dependent oxygenase superfamily protein%3B IPR005123 (Oxoglutarate/iron-dependent dioxygenase)%2C IPR026992 (Non-haem dioxygenase N-terminal domain)%2C IPR027443 (Isopenicillin N synthase-like)%3B GO:0016491 (oxidoreductase activity)%2C GO:0055114 (oxidation-reduction process)
88	Symptom_Dev_GPBD4_Vs_Symptom_Dev_ICGV13208	Aradu.X1LIT	Aradu.A09	Aradu.A09:4005141-4006049	28.1628	3.2415	-3.11906	0.00015	0.0164766	DOWN	protein kinase family protein%3B IPR011009 (Protein kinase-like domain)%3B GO:0004672 (protein kinase activity)%2C GO:0005524 (ATP binding)%2C GO:0006468 (protein phosphorylation)
89	Symptom_Dev_GPBD4_Vs_Symptom_Dev_ICGV13208	Aradu.H3WM7	Aradu.A04	Aradu.A04:107914152-107914725	2.38849	14.245	2.57628	0.00225	0.135108	UP	BON1-associated-like protein%3B IPR000008 (C2 domain)%3B GO:0005515 (protein binding)
90	Symptom_Dev_GPBD4_Vs_Symptom_Dev_ICGV13208	Araip.KK8NY	Araip.B04	Araip.B04:116161651-116163511	1.90921	12.8395	2.74954	0.0112	0.376688	UP	BON1-associated-like protein%3B IPR000008 (C2 domain)%3B GO:0005515 (protein binding)
91	Symptom_Dev_GPBD4_Vs_Symptom_Dev_ICGV13208	Aradu.08UAJ	Aradu.A10	Aradu.A10:4673226-4673709	269.669	3085.54	3.51626	5e-05	0.00605323	UP	CAP (Cysteine-rich secretory proteins%2C Antigen 5%2C and Pathogenesis-related 1 protein) superfamily protein%3B IPR001283 (Cysteine-rich secretory protein%2C allergen V5/Tpx-1-related)
92	Symptom_Dev_GPBD4_Vs_Symptom_Dev_ICGV13208	Aradu.20EC4	Aradu.A10	Aradu.A10:103230-103539	2.20257	11.2619	2.35419	0.01465	0.469258	UP	Glutaredoxin family protein%3B IPR011905 (Glutaredoxin-like%2C plant II)%2C IPR012336 (Thioredoxin-like fold)%3B GO:0009055 (electron carrier activity)%2C GO:0015035 (protein disulfide oxidoreductase activity)%2C GO:0045454 (cell redox homeostasis)
93	Symptom_Dev_GPBD4_Vs_Symptom_Dev_ICGV13208	Aradu.D2U3D	Aradu.A10	Aradu.A10:108869576-108872201	1.69451	34.7796	4.3593	5e-05	0.00605323	UP	GDSL-like Lipase/Acylhydrolase superfamily protein%3B IPR001087 (Lipase%2C GDSL)%3B GO:0006629 (lipid metabolic process)%2C GO:0016298 (lipase activity)%2C GO:0016787 (hydrolase activity)
94	Symptom_Dev_GPBD4_Vs_Symptom_Dev_ICGV13208	Aradu.H641H	Aradu.A10	Aradu.A10:107635453-107638803	18.4135	127.417	2.79073	5e-05	0.00605323	UP	dihydroflavonol 4-reductase%3B IPR001509 (NAD-dependent epimerase/dehydratase)%2C IPR016040 (NAD(P)-binding domain)%3B GO:0003824 (catalytic activity)%2C GO:0044237 (cellular metabolic process)%2C GO:0050662 (coenzyme binding)
95	Symptom_Dev_GPBD4_Vs_Symptom_Dev_ICGV13208	Aradu.RW4KA	Aradu.A10	Aradu.A10:109124519-109125889	6.98058	1.12593	-2.63223	0.01855	0.545312	DOWN	O-methyltransferase 1%3B IPR001077 (O-methyltransferase%2C family 2)%3B GO:0008171 (O-methyltransferase activity)
96	Symptom_Dev_GPBD4_Vs_Symptom_Dev_ICGV13208	Aradu.V8MCV	Aradu.A10	Aradu.A10:5847816-5850617	2.74386	51.6918	4.23566	5e-05	0.00605323	UP	LL-diaminopimelate aminotransferase%3B IPR015424 (Pyridoxal phosphate-dependent transferase)%2C IPR019942 (LL-diaminopimelate aminotransferase%2C plants and Chlamydia type)%3B GO:0003824 (catalytic activity)%2C GO:0009058 (biosynthetic process)%2C GO:0009089 (lysine biosynthetic process via diaminopimelate)%2C GO:0030170 (pyridoxal phosphate binding)
97	Symptom_Dev_GPBD4_Vs_Symptom_Dev_ICGV13208	Aradu.Y02KH	Aradu.A10	Aradu.A10:103281615-103290238	1.07317	4.72327	2.13791	0.0359	0.801186	UP	MADS-box transcription factor 6 [Glycine max]%3B IPR002100 (Transcription factor%2C MADS-box)%2C IPR002487 (Transcription factor%2C K-box)%3B GO:0003677 (DNA binding)%2C GO:0003700 (sequence-specific DNA binding transcription factor activity)%2C GO:0005634 (nucleus)%2C GO:0046983 (protein dimerization activity)
98	Symptom_Dev_GPBD4_Vs_Symptom_Dev_ICGV13208	Araip.A9BPK	Araip.B01	Araip.B01:9886908-9890667	32.0358	2.90768	-3.46174	5e-05	0.00584106	DOWN	Eukaryotic aspartyl protease family protein%3B IPR001461 (Aspartic peptidase)%2C IPR021109 (Aspartic peptidase domain)%3B GO:0004190 (aspartic-type endopeptidase activity)%2C GO:0006508 (proteolysis)
99	Symptom_Dev_GPBD4_Vs_Symptom_Dev_ICGV13208	Araip.I9KX3	Araip.B01	Araip.B01:130755839-130756546	12.9541	593.321	5.51733	5e-05	0.00584106	UP	disease-resistance response protein%3B IPR000916 (Bet v I domain)%2C IPR023393 (START-like domain)%2C IPR024949 (Bet v I type allergen)%3B GO:0006952 (defense response)%2C GO:0009607 (response to biotic stimulus)
100	Symptom_Dev_GPBD4_Vs_Symptom_Dev_ICGV13208	Araip.K5PXE	Araip.B01	Araip.B01:3588875-3595527	1.735	8.26561	2.25219	0.00405	0.184787	UP	RING/FYVE/PHD zinc finger superfamily protein%3B IPR011016 (Zinc finger%2C RING-CH-type)%2C IPR013083 (Zinc finger%2C RING/FYVE/PHD-type)%2C IPR022143 (Protein of unknown function DUF3675)%3B GO:0008270 (zinc ion binding)
101	Symptom_Dev_GPBD4_Vs_Symptom_Dev_ICGV13208	Araip.KT1QG	Araip.B01	Araip.B01:1997140-1997905	16.9371	94.6464	2.48236	5e-05	0.00584106	UP	protein YLS9 [Glycine max]%3B IPR004864 (Late embryogenesis abundant protein%2C LEA-14)
102	Symptom_Dev_GPBD4_Vs_Symptom_Dev_ICGV13208	Araip.ZXC56	Araip.B01	Araip.B01:136945432-136949140	11.9376	93.6292	2.97145	5e-05	0.00584106	UP	cytokinin oxidase/dehydrogenase 1%3B IPR016164 (FAD-linked oxidase-like%2C C-terminal)%2C IPR016166 (FAD-binding%2C type 2)%2C IPR016170 (Vanillyl-alcohol oxidase/Cytokinin dehydrogenase C-terminal domain)%3B GO:0003824 (catalytic activity)%2C GO:0008762 (UDP-N-acetylmuramate dehydrogenase activity)%2C GO:0009690 (cytokinin metabolic process)%2C GO:0016491 (oxidoreductase activity)%2C GO:0019139 …
103	Symptom_Dev_GPBD4_Vs_Symptom_Dev_ICGV13208	Araip.E3E4E	Araip.B02	Araip.B02:6373749-6385341	11.6259	84.207	2.8566	5e-05	0.00584106	UP	O-methyltransferase 1%3B IPR001077 (O-methyltransferase%2C family 2)%2C IPR012967 (Plant methyltransferase dimerisation)%3B GO:0008171 (O-methyltransferase activity)%2C GO:0046983 (protein dimerization activity)
104	Symptom_Dev_GPBD4_Vs_Symptom_Dev_ICGV13208	Araip.I1C79	Araip.B02	Araip.B02:100113090-100115807	81.7997	370.404	2.17893	5e-05	0.00584106	UP	dihydroflavonol 4-reductase%3B IPR001509 (NAD-dependent epimerase/dehydratase)%2C IPR016040 (NAD(P)-binding domain)%3B GO:0003824 (catalytic activity)%2C GO:0044237 (cellular metabolic process)%2C GO:0050662 (coenzyme binding)
105	Symptom_Dev_GPBD4_Vs_Symptom_Dev_ICGV13208	Aradu.RSV1J	Aradu.A03	Aradu.A03:94865357-94868105	3.13631	13.4431	2.09972	5e-05	0.00605323	UP	cation/H+ exchanger 18%3B IPR006153 (Cation/H+ exchanger)%3B GO:0006812 (cation transport)%2C GO:0015299 (solute:hydrogen antiporter activity)%2C GO:0016021 (integral component of membrane)%2C GO:0055085 (transmembrane transport)
106	Symptom_Dev_GPBD4_Vs_Symptom_Dev_ICGV13208	Araip.M99F1	Araip.B02	Araip.B02:100141463-100144786	1.19295	7.32146	2.6176	0.0013	0.0791854	UP	dihydroflavonol 4-reductase%3B IPR001509 (NAD-dependent epimerase/dehydratase)%2C IPR016040 (NAD(P)-binding domain)%3B GO:0003824 (catalytic activity)%2C GO:0044237 (cellular metabolic process)%2C GO:0050662 (coenzyme binding)
107	Symptom_Dev_GPBD4_Vs_Symptom_Dev_ICGV13208	Araip.SX3RK	Araip.B02	Araip.B02:6344961-6349188	2.19939	9.58504	2.12368	0.00245	0.129641	UP	O-methyltransferase 1%3B IPR016461 (Caffeate O-methyltransferase (COMT) family)%3B GO:0008168 (methyltransferase activity)%2C GO:0008171 (O-methyltransferase activity)%2C GO:0046983 (protein dimerization activity)
108	Symptom_Dev_GPBD4_Vs_Symptom_Dev_ICGV13208	Araip.VH6HT	Araip.B02	Araip.B02:4826766-4828000	7.67461	42.9112	2.48319	5e-05	0.00584106	UP	myb transcription factor%3B IPR009057 (Homeodomain-like)%3B GO:0003677 (DNA binding)%2C GO:0003682 (chromatin binding)
109	Symptom_Dev_GPBD4_Vs_Symptom_Dev_ICGV13208	Araip.0P3RJ	Araip.B03	Araip.B03:120994143-120995321	10.6418	58.6164	2.46156	5e-05	0.00584106	UP	Cytochrome P450 superfamily protein%3B IPR001128 (Cytochrome P450)%3B GO:0005506 (iron ion binding)%2C GO:0020037 (heme binding)%2C GO:0055114 (oxidation-reduction process)
110	Symptom_Dev_GPBD4_Vs_Symptom_Dev_ICGV13208	Araip.581AC	Araip.B03	Araip.B03:124103878-124107675	19.6084	194.715	3.31182	5e-05	0.00584106	UP	1-deoxy-D-xylulose 5-phosphate synthase 1%3B IPR005477 (Deoxyxylulose-5-phosphate synthase)%2C IPR009014 (Transketolase%2C C-terminal/Pyruvate-ferredoxin oxidoreductase%2C domain II)%3B GO:0003824 (catalytic activity)%2C GO:0008152 (metabolic process)%2C GO:0008661 (1-deoxy-D-xylulose-5-phosphate synthase activity)%2C GO:0016114 (terpenoid biosynthetic process)
111	Symptom_Dev_GPBD4_Vs_Symptom_Dev_ICGV13208	Araip.8W42M	Araip.B03	Araip.B03:131294135-131296492	9.71528	136.372	3.81115	5e-05	0.00584106	UP	stress up-regulated Nod 19 protein%3B IPR011692 (Stress up-regulated Nod 19)
112	Symptom_Dev_GPBD4_Vs_Symptom_Dev_ICGV13208	Araip.91PPR	Araip.B03	Araip.B03:120964466-120965656	19.1921	126.173	2.71683	5e-05	0.00584106	UP	O-methyltransferase family protein%3B IPR016461 (Caffeate O-methyltransferase (COMT) family)%3B GO:0008168 (methyltransferase activity)%2C GO:0008171 (O-methyltransferase activity)%2C GO:0046983 (protein dimerization activity)
113	Symptom_Dev_GPBD4_Vs_Symptom_Dev_ICGV13208	Araip.CP7MF	Araip.B03	Araip.B03:10926974-10928652	30.5003	193.798	2.66766	5e-05	0.00584106	UP	glucan endo-1%2C3-beta-glucosidase-like [Glycine max]%3B IPR000490 (Glycoside hydrolase%2C family 17)%2C IPR017853 (Glycoside hydrolase%2C superfamily)%3B GO:0005975 (carbohydrate metabolic process)
114	Symptom_Dev_GPBD4_Vs_Symptom_Dev_ICGV13208	Araip.F9AVJ	Araip.B03	Araip.B03:134781862-134782753	1.63747	26.4789	4.0153	0.0001	0.0109918	UP	Endosomal targeting BRO1-like domain-containing protein%3B IPR004328 (BRO1 domain)
115	Symptom_Dev_GPBD4_Vs_Symptom_Dev_ICGV13208	Araip.IA0U9	Araip.B03	Araip.B03:11447447-11449968	19.2772	128.068	2.73195	5e-05	0.00584106	UP	chalcone synthase [Glycine max]%3B IPR011141 (Polyketide synthase%2C type III)%2C IPR016039 (Thiolase-like)%3B GO:0003824 (catalytic activity)%2C GO:0008152 (metabolic process)%2C GO:0009058 (biosynthetic process)
116	Symptom_Dev_GPBD4_Vs_Symptom_Dev_ICGV13208	Araip.K2W56	Araip.B03	Araip.B03:42833050-42837938	5.42875	49.2554	3.18159	5e-05	0.00584106	UP	2-oxoglutarate (2OG) and Fe(II)-dependent oxygenase superfamily protein%3B IPR005123 (Oxoglutarate/iron-dependent dioxygenase)%2C IPR026992 (Non-haem dioxygenase N-terminal domain)%2C IPR027443 (Isopenicillin N synthase-like)%3B GO:0016491 (oxidoreductase activity)%2C GO:0055114 (oxidation-reduction process)
117	Symptom_Dev_GPBD4_Vs_Symptom_Dev_ICGV13208	Araip.L7P2A	Araip.B03	Araip.B03:117270117-117273661	6.39297	38.3177	2.58345	5e-05	0.00584106	UP	L-ascorbate oxidase [Glycine max]%3B IPR017760 (L-ascorbate oxidase%2C plants)%3B GO:0005507 (copper ion binding)%2C GO:0005576 (extracellular region)%2C GO:0016491 (oxidoreductase activity)%2C GO:0055114 (oxidation-reduction process)
118	Symptom_Dev_GPBD4_Vs_Symptom_Dev_ICGV13208	Araip.PX9HF	Araip.B03	Araip.B03:22414300-22422306	49.2304	6.87523	-2.84007	5e-05	0.00584106	DOWN	tyrosine aminotransferase 3%3B IPR021178 (Tyrosine transaminase)%3B GO:0003824 (catalytic activity)%2C GO:0006520 (cellular amino acid metabolic process)%2C GO:0008483 (transaminase activity)%2C GO:0009058 (biosynthetic process)%2C GO:0030170 (pyridoxal phosphate binding)
119	Symptom_Dev_GPBD4_Vs_Symptom_Dev_ICGV13208	Araip.S5EJ7	Araip.B03	Araip.B03:132421146-132423078	4.97087	21.5294	2.11474	5e-05	0.00584106	UP	Cytochrome P450 superfamily protein%3B IPR001128 (Cytochrome P450)%3B GO:0005506 (iron ion binding)%2C GO:0020037 (heme binding)%2C GO:0055114 (oxidation-reduction process)
120	Symptom_Dev_GPBD4_Vs_Symptom_Dev_ICGV13208	Araip.7P0TV	Araip.B04	Araip.B04:12749776-12751674	6.17879	1.53015	-2.01365	0.00375	0.174389	DOWN	chalcone synthase [Glycine max]%3B IPR011141 (Polyketide synthase%2C type III)%2C IPR016039 (Thiolase-like)%3B GO:0003824 (catalytic activity)%2C GO:0008152 (metabolic process)%2C GO:0009058 (biosynthetic process)
121	Symptom_Dev_GPBD4_Vs_Symptom_Dev_ICGV13208	Araip.B08ZE	Araip.B04	Araip.B04:15574372-15575264	27.6021	260.869	3.24047	5e-05	0.00584106	UP	disease-resistance response protein%3B IPR000916 (Bet v I domain)%2C IPR023393 (START-like domain)%2C IPR024949 (Bet v I type allergen)%3B GO:0006952 (defense response)%2C GO:0009607 (response to biotic stimulus)
122	Symptom_Dev_GPBD4_Vs_Symptom_Dev_ICGV13208	Araip.B1BRC	Araip.B04	Araip.B04:20260288-20263363	23.5389	115.374	2.2932	5e-05	0.00584106	UP	Cytochrome P450 superfamily protein%3B IPR001128 (Cytochrome P450)%3B GO:0005506 (iron ion binding)%2C GO:0020037 (heme binding)%2C GO:0055114 (oxidation-reduction process)
123	Symptom_Dev_GPBD4_Vs_Symptom_Dev_ICGV13208	Araip.B8TJ0	Araip.B04	Araip.B04:12655554-12657109	38.9205	250.702	2.68737	5e-05	0.00584106	UP	chalcone synthase [Glycine max]%3B IPR011141 (Polyketide synthase%2C type III)%2C IPR016039 (Thiolase-like)%3B GO:0003824 (catalytic activity)%2C GO:0008152 (metabolic process)%2C GO:0009058 (biosynthetic process)
124	Symptom_Dev_GPBD4_Vs_Symptom_Dev_ICGV13208	Araip.BU4FE	Araip.B04	Araip.B04:12288419-12289217	15.8754	3.07829	-2.36659	0.01355	0.422795	DOWN	chalcone synthase [Glycine max]%3B IPR016039 (Thiolase-like)%3B GO:0003824 (catalytic activity)%2C GO:0008152 (metabolic process)%2C GO:0009058 (biosynthetic process)
125	Symptom_Dev_GPBD4_Vs_Symptom_Dev_ICGV13208	Araip.GE7ZX	Araip.B04	Araip.B04:132717927-132725691	2.42276	12.3138	2.34556	5e-05	0.00584106	UP	Protein kinase superfamily protein%3B IPR011009 (Protein kinase-like domain)%2C IPR013320 (Concanavalin A-like lectin/glucanase%2C subgroup)%2C IPR025287 (Wall-associated receptor kinase galacturonan-binding domain)%3B GO:0004672 (protein kinase activity)%2C GO:0005524 (ATP binding)%2C GO:0006468 (protein phosphorylation)%2C GO:0030247 (polysaccharide binding)
126	Symptom_Dev_GPBD4_Vs_Symptom_Dev_ICGV13208	Araip.HBJ8U	Araip.B04	Araip.B04:97926812-97934748	1.89467	9.5477	2.33321	0.001	0.0673593	UP	auxin transporter-like protein 2-like isoform X1 [Glycine max]%3B IPR013057 (Amino acid transporter%2C transmembrane)
127	Symptom_Dev_GPBD4_Vs_Symptom_Dev_ICGV13208	Araip.P9Z95	Araip.B04	Araip.B04:3591834-3594813	1.82342	10.3625	2.50666	0.0003	0.0255444	UP	glucan endo-1%2C3-beta-glucosidase 4-like [Glycine max]%3B IPR000490 (Glycoside hydrolase%2C family 17)%2C IPR012946 (X8)%2C IPR017853 (Glycoside hydrolase%2C superfamily)%3B GO:0005975 (carbohydrate metabolic process)
128	Symptom_Dev_GPBD4_Vs_Symptom_Dev_ICGV13208	Araip.THJ4F	Araip.B04	Araip.B04:12276364-12277327	23.5158	4.41549	-2.41298	0.0001	0.0109918	DOWN	chalcone synthase [Glycine max]%3B IPR016039 (Thiolase-like)%3B GO:0003824 (catalytic activity)%2C GO:0008152 (metabolic process)%2C GO:0009058 (biosynthetic process)
129	Symptom_Dev_GPBD4_Vs_Symptom_Dev_ICGV13208	Araip.V9JLA	Araip.B04	Araip.B04:1432855-1438784	170.001	27.1275	-2.64771	5e-05	0.00584106	DOWN	ZIP zinc/iron transport family protein%3B IPR003689 (Zinc/iron permease)%3B GO:0005385 (zinc ion transmembrane transporter activity)%2C GO:0016020 (membrane)%2C GO:0016021 (integral component of membrane)%2C GO:0030001 (metal ion transport)%2C GO:0046873 (metal ion transmembrane transporter activity)%2C GO:0055085 (transmembrane transport)%2C GO:0071577 (zinc ion transmembrane transport)
130	Symptom_Dev_GPBD4_Vs_Symptom_Dev_ICGV13208	Araip.WX8L5	Araip.B04	Araip.B04:20449467-20452689	9.01512	47.3836	2.39397	5e-05	0.00584106	UP	Cytochrome P450 superfamily protein%3B IPR001128 (Cytochrome P450)%3B GO:0005506 (iron ion binding)%2C GO:0020037 (heme binding)%2C GO:0055114 (oxidation-reduction process)
131	Symptom_Dev_GPBD4_Vs_Symptom_Dev_ICGV13208	Araip.2714I	Araip.B05	Araip.B05:9466232-9473016	28.5742	142.549	2.31867	5e-05	0.00584106	UP	Cytochrome P450 superfamily protein%3B IPR001128 (Cytochrome P450)%3B GO:0005506 (iron ion binding)%2C GO:0020037 (heme binding)%2C GO:0055114 (oxidation-reduction process)
132	Symptom_Dev_GPBD4_Vs_Symptom_Dev_ICGV13208	Araip.51U4W	Araip.B05	Araip.B05:46657772-46659917	1.42982	6.57973	2.20219	0.00965	0.34017	UP	DNA mismatch repair protein MSH3-like isoform X3 [Glycine max]%3B IPR007696 (DNA mismatch repair protein MutS%2C core)%2C IPR019378 (GDP-fucose protein O-fucosyltransferase)%3B GO:0005524 (ATP binding)%2C GO:0006298 (mismatch repair)%2C GO:0030983 (mismatched DNA binding)
133	Symptom_Dev_GPBD4_Vs_Symptom_Dev_ICGV13208	Araip.B5SML	Araip.B05	Araip.B05:18175436-18178013	8.8846	147.142	4.04976	5e-05	0.00584106	UP	Cytochrome P450 superfamily protein%3B IPR001128 (Cytochrome P450)%3B GO:0005506 (iron ion binding)%2C GO:0020037 (heme binding)%2C GO:0055114 (oxidation-reduction process)
134	Symptom_Dev_GPBD4_Vs_Symptom_Dev_ICGV13208	Araip.DQ4L8	Araip.B05	Araip.B05:18832280-18834913	51.3974	4.50192	-3.51308	5e-05	0.00584106	DOWN	12-oxophytodienoate reductase 2%3B IPR013785 (Aldolase-type TIM barrel)%3B GO:0003824 (catalytic activity)%2C GO:0010181 (FMN binding)%2C GO:0016491 (oxidoreductase activity)%2C GO:0055114 (oxidation-reduction process)
135	Symptom_Dev_GPBD4_Vs_Symptom_Dev_ICGV13208	Araip.E4KR5	Araip.B05	Araip.B05:11040887-11063384	8.91142	81.5594	3.19412	5e-05	0.00584106	UP	isoflavone reductase-like protein-like [Glycine max]%3B IPR008030 (NmrA-like)%2C IPR016040 (NAD(P)-binding domain)
136	Symptom_Dev_GPBD4_Vs_Symptom_Dev_ICGV13208	Araip.HV7J0	Araip.B05	Araip.B05:3706463-3711805	20.733	86.5344	2.06135	5e-05	0.00584106	UP	acyl-CoA synthetase 5%3B IPR000873 (AMP-dependent synthetase/ligase)%2C IPR025110 (AMP-binding enzyme C-terminal domain)%3B GO:0003824 (catalytic activity)%2C GO:0008152 (metabolic process)
137	Symptom_Dev_GPBD4_Vs_Symptom_Dev_ICGV13208	Araip.N872L	Araip.B05	Araip.B05:9417537-9419338	4.72614	26.6869	2.4974	5e-05	0.00584106	UP	Cytochrome P450 superfamily protein%3B IPR001128 (Cytochrome P450)%3B GO:0005506 (iron ion binding)%2C GO:0020037 (heme binding)%2C GO:0055114 (oxidation-reduction process)
138	Symptom_Dev_GPBD4_Vs_Symptom_Dev_ICGV13208	Araip.S2HQW	Araip.B05	Araip.B05:18801395-18803031	107.045	25.2348	-2.08473	5e-05	0.00584106	DOWN	12-oxophytodienoate reductase 2%3B IPR013785 (Aldolase-type TIM barrel)%3B GO:0003824 (catalytic activity)%2C GO:0010181 (FMN binding)%2C GO:0016491 (oxidoreductase activity)%2C GO:0055114 (oxidation-reduction process)
139	Symptom_Dev_GPBD4_Vs_Symptom_Dev_ICGV13208	Araip.VJ8SR	Araip.B05	Araip.B05:146545385-146547122	1.71876	8.77995	2.35285	0.0022	0.12091	UP	1-aminocyclopropane-1-carboxylate oxidase homolog 1 [Glycine max]%3B IPR005123 (Oxoglutarate/iron-dependent dioxygenase)%2C IPR026992 (Non-haem dioxygenase N-terminal domain)%2C IPR027443 (Isopenicillin N synthase-like)%3B GO:0016491 (oxidoreductase activity)%2C GO:0055114 (oxidation-reduction process)
140	Symptom_Dev_GPBD4_Vs_Symptom_Dev_ICGV13208	Araip.64B54	Araip.B06	Araip.B06:167997-174899	94.5067	7.16202	-3.72198	5e-05	0.00584106	DOWN	Serine-type endopeptidase n%3D2 Tax%3DCucumis RepID%3DE5GCD4_CUCME%3B IPR002470 (Peptidase S9A%2C prolyl oligopeptidase)%2C IPR023302 (Peptidase S9A%2C N-terminal domain)%3B GO:0004252 (serine-type endopeptidase activity)%2C GO:0006508 (proteolysis)%2C GO:0008236 (serine-type peptidase activity)%2C GO:0070008 (serine-type exopeptidase activity)
141	Symptom_Dev_GPBD4_Vs_Symptom_Dev_ICGV13208	Araip.89U7Q	Araip.B06	Araip.B06:135861141-135863932	7.21511	62.2514	3.10901	5e-05	0.00584106	UP	alpha-amylase-like%3B IPR015902 (Glycoside hydrolase%2C family 13)%3B GO:0003824 (catalytic activity)%2C GO:0004556 (alpha-amylase activity)%2C GO:0005509 (calcium ion binding)%2C GO:0005975 (carbohydrate metabolic process)%2C GO:0043169 (cation binding)
142	Symptom_Dev_GPBD4_Vs_Symptom_Dev_ICGV13208	Araip.AAR28	Araip.B06	Araip.B06:135953744-135957996	14.9324	2.4606	-2.60136	5e-05	0.00584106	DOWN	Lipin family protein%3B IPR007651 (Lipin%2C N-terminal)%2C IPR013209 (LNS2%2C Lipin/Ned1/Smp2)%2C IPR023214 (HAD-like domain)
143	Symptom_Dev_GPBD4_Vs_Symptom_Dev_ICGV13208	Araip.B3YA3	Araip.B06	Araip.B06:3225869-3231648	7.64985	62.6219	3.03317	5e-05	0.00584106	UP	Disease resistance-responsive (dirigent-like protein) family protein%3B IPR004265 (Plant disease resistance response protein)
144	Symptom_Dev_GPBD4_Vs_Symptom_Dev_ICGV13208	Araip.GIT9U	Araip.B06	Araip.B06:4895135-4895473	3.48505	181.374	5.70164	0.0024	0.127834	UP	heat shock transcription factor B3%3B IPR011991 (Winged helix-turn-helix DNA-binding domain)
145	Symptom_Dev_GPBD4_Vs_Symptom_Dev_ICGV13208	Aradu.SB4BD	Aradu.A09	Aradu.A09:115676012-115677553	35.9271	7.93106	-2.17949	5e-05	0.00605323	DOWN	chromodomain-helicase-DNA-binding protein 1-like isoform X2 [Glycine max]%3B IPR001650 (Helicase%2C C-terminal)%2C IPR027417 (P-loop containing nucleoside triphosphate hydrolase)%3B GO:0003676 (nucleic acid binding)%2C GO:0004386 (helicase activity)%2C GO:0005524 (ATP binding)
146	Symptom_Dev_GPBD4_Vs_Symptom_Dev_ICGV13208	Araip.PBF7Z	Araip.B08	Araip.B08:104804420-104807010	5.75085	1.04138	-2.46527	0.00405	0.184787	DOWN	CLIP-associated protein%3B IPR016024 (Armadillo-type fold)%3B GO:0005488 (binding)%2C GO:0043622 (cortical microtubule organization)
147	Symptom_Dev_GPBD4_Vs_Symptom_Dev_ICGV13208	Aradu.75AYZ	Aradu.A07	Aradu.A07:71451101-71454003	9.14074	41.7591	2.19171	0.00015	0.0164766	UP	coatomer subunit beta'-2-like [Glycine max]%3B IPR015943 (WD40/YVTN repeat-like-containing domain)%2C IPR020472 (G-protein beta WD-40 repeat)%3B GO:0005515 (protein binding)
148	Symptom_Dev_GPBD4_Vs_Symptom_Dev_ICGV13208	Araip.ZI6QU	Araip.B08	Araip.B08:310514-313243	10.1496	46.5474	2.19728	5e-05	0.00584106	UP	coatomer subunit beta'-2-like isoform X1 [Glycine max]%3B IPR015943 (WD40/YVTN repeat-like-containing domain)%2C IPR020472 (G-protein beta WD-40 repeat)%3B GO:0005515 (protein binding)
149	Symptom_Dev_GPBD4_Vs_Symptom_Dev_ICGV13208	Aradu.FH2AB	Aradu.A06	Aradu.A06:10050367-10058229	12.6705	3.01292	-2.07224	5e-05	0.00605323	DOWN	condensin complex subunit 1%3B IPR016024 (Armadillo-type fold)%2C IPR024324 (Condensin complex%2C subunit 1%2C N-terminal)%2C IPR026003 (HEAT repeat associated with sister chromatid cohesion protein)%2C IPR026971 (Condensin subunit 1/Condensin-2 complex subunit D3)%3B GO:0005488 (binding)%2C GO:0005634 (nucleus)%2C GO:0007067 (mitosis)%2C GO:0007076 (mitotic chromosome condensation)%2C GO:0030261…
150	Symptom_Dev_GPBD4_Vs_Symptom_Dev_ICGV13208	Araip.R6KDX	Araip.B06	Araip.B06:5756304-5764300	10.2217	2.37277	-2.10699	5e-05	0.00584106	DOWN	condensin complex subunit 1%3B IPR016024 (Armadillo-type fold)%2C IPR024324 (Condensin complex%2C subunit 1%2C N-terminal)%2C IPR026971 (Condensin subunit 1/Condensin-2 complex subunit D3)%3B GO:0005488 (binding)%2C GO:0005634 (nucleus)%2C GO:0007067 (mitosis)%2C GO:0007076 (mitotic chromosome condensation)%2C GO:0030261 (chromosome condensation)
151	Symptom_Dev_GPBD4_Vs_Symptom_Dev_ICGV13208	Araip.J49VC	Araip.B06	Araip.B06:101882399-101885298	6.40524	26.6838	2.05864	0.00015	0.0149888	UP	Folic acid and derivative biosynthetic process isoform 1 n%3D1 Tax%3DTheobroma cacao RepID%3DUPI00042B7F04%3B IPR005645 (Serine hydrolase FSH)
152	Symptom_Dev_GPBD4_Vs_Symptom_Dev_ICGV13208	Araip.L7Z6B	Araip.B06	Araip.B06:118760899-118763740	407.95	83.9945	-2.28003	5e-05	0.00584106	DOWN	Glycerophosphodiester phosphodiesterase GDE1 n%3D2 Tax%3DTriticeae RepID%3DM8BLH1_AEGTA%3B IPR004129 (Glycerophosphoryl diester phosphodiesterase)%3B GO:0006071 (glycerol metabolic process)%2C GO:0006629 (lipid metabolic process)%2C GO:0008081 (phosphoric diester hydrolase activity)%2C GO:0008889 (glycerophosphodiester phosphodiesterase activity)
153	Symptom_Dev_GPBD4_Vs_Symptom_Dev_ICGV13208	Araip.TGG9Q	Araip.B06	Araip.B06:3202413-3203070	15.7526	176.01	3.482	5e-05	0.00584106	UP	Disease resistance-responsive (dirigent-like protein) family protein%3B IPR004265 (Plant disease resistance response protein)
154	Symptom_Dev_GPBD4_Vs_Symptom_Dev_ICGV13208	Araip.V6VZI	Araip.B06	Araip.B06:119652144-119654960	2.52456	12.853	2.348	0.0151	0.458153	UP	WRKY family transcription factor%3B IPR003657 (DNA-binding WRKY)%3B GO:0003700 (sequence-specific DNA binding transcription factor activity)%2C GO:0043565 (sequence-specific DNA binding)
155	Symptom_Dev_GPBD4_Vs_Symptom_Dev_ICGV13208	Araip.XFE0G	Araip.B06	Araip.B06:135898537-135900560	3.57984	18.4325	2.36428	5e-05	0.00584106	UP	alpha-amylase-like%3B IPR012850 (Alpha-amylase%2C C-terminal beta-sheet)%2C IPR013780 (Glycosyl hydrolase%2C family 13%2C all-beta)%2C IPR015902 (Glycoside hydrolase%2C family 13)%2C IPR017853 (Glycoside hydrolase%2C superfamily)%3B GO:0003824 (catalytic activity)%2C GO:0004556 (alpha-amylase activity)%2C GO:0005509 (calcium ion binding)%2C GO:0005975 (carbohydrate metabolic process)%2C GO:004316…
156	Symptom_Dev_GPBD4_Vs_Symptom_Dev_ICGV13208	Araip.XVW43	Araip.B06	Araip.B06:12395551-12399073	75.6607	2.67012	-4.82457	5e-05	0.00584106	DOWN	F-box family protein%3B IPR001810 (F-box domain)%2C IPR025886 (Phloem protein 2-like)%3B GO:0005515 (protein binding)
157	Symptom_Dev_GPBD4_Vs_Symptom_Dev_ICGV13208	Araip.YR6Y7	Araip.B06	Araip.B06:5637124-5638580	26.6365	134.693	2.3382	5e-05	0.00584106	UP	transcription factor ORG2-like protein%3B IPR015660 (Achaete-scute transcription factor-related)%3B GO:0003677 (DNA binding)%2C GO:0046983 (protein dimerization activity)
158	Symptom_Dev_GPBD4_Vs_Symptom_Dev_ICGV13208	Araip.761TD	Araip.B07	Araip.B07:124464841-124466602	3.67503	16.9089	2.20195	0.0023	0.124149	UP	WRKY family transcription factor%3B IPR003657 (DNA-binding WRKY)%3B GO:0003700 (sequence-specific DNA binding transcription factor activity)%2C GO:0043565 (sequence-specific DNA binding)
159	Symptom_Dev_GPBD4_Vs_Symptom_Dev_ICGV13208	Araip.A326N	Araip.B07	Araip.B07:578100-584130	16.3146	97.1666	2.5743	5e-05	0.00584106	UP	aldo/keto reductase family oxidoreductase%3B IPR001395 (Aldo/keto reductase)%2C IPR023210 (NADP-dependent oxidoreductase domain)%3B GO:0016491 (oxidoreductase activity)%2C GO:0055114 (oxidation-reduction process)
160	Symptom_Dev_GPBD4_Vs_Symptom_Dev_ICGV13208	Araip.C6UA0	Araip.B07	Araip.B07:118444844-118448341	3.28712	18.0828	2.45972	0.00415	0.188638	UP	response regulator 9%3B IPR011006 (CheY-like superfamily)%3B GO:0000156 (phosphorelay response regulator activity)%2C GO:0000160 (phosphorelay signal transduction system)
161	Symptom_Dev_GPBD4_Vs_Symptom_Dev_ICGV13208	Araip.CAX6Y	Araip.B07	Araip.B07:336097-339182	110.15	6.09653	-4.17533	5e-05	0.00584106	DOWN	ZIP zinc/iron transport family protein%3B IPR003689 (Zinc/iron permease)%3B GO:0005385 (zinc ion transmembrane transporter activity)%2C GO:0016020 (membrane)%2C GO:0016021 (integral component of membrane)%2C GO:0030001 (metal ion transport)%2C GO:0046873 (metal ion transmembrane transporter activity)%2C GO:0055085 (transmembrane transport)%2C GO:0071577 (zinc ion transmembrane transport)
162	Symptom_Dev_GPBD4_Vs_Symptom_Dev_ICGV13208	Araip.CH5RM	Araip.B07	Araip.B07:54633048-54649557	22.0079	1.91303	-3.52409	0.01975	0.536186	DOWN	ATP synthase subunit beta n%3D1 Tax%3DMedicago truncatula RepID%3DG7LEH3_MEDTR
163	Symptom_Dev_GPBD4_Vs_Symptom_Dev_ICGV13208	Araip.DN365	Araip.B07	Araip.B07:8411222-8411900	37.1742	216.492	2.54194	5e-05	0.00584106	UP	Pathogenesis-related thaumatin superfamily protein%3B IPR001938 (Thaumatin)
164	Symptom_Dev_GPBD4_Vs_Symptom_Dev_ICGV13208	Araip.H6D5I	Araip.B07	Araip.B07:2918499-2921175	1.01921	5.17151	2.34314	0.00105	0.0697558	UP	serine/threonine-protein phosphatase 7 long form homolog [Glycine max]%3B IPR019557 (Aminotransferase-like%2C plant mobile domain)
165	Symptom_Dev_GPBD4_Vs_Symptom_Dev_ICGV13208	Araip.IE1UZ	Araip.B07	Araip.B07:13300819-13302910	2.10349	13.1559	2.64486	0.0012	0.0747897	UP	Calcium-dependent lipid-binding (CaLB domain) family protein%3B IPR000008 (C2 domain)%3B GO:0005515 (protein binding)
166	Symptom_Dev_GPBD4_Vs_Symptom_Dev_ICGV13208	Araip.MKZ27	Araip.B07	Araip.B07:592443-594110	37.9788	321.649	3.08222	5e-05	0.00584106	UP	aldo/keto reductase family oxidoreductase%3B IPR001395 (Aldo/keto reductase)%2C IPR023210 (NADP-dependent oxidoreductase domain)%3B GO:0016491 (oxidoreductase activity)%2C GO:0055114 (oxidation-reduction process)
167	Symptom_Dev_GPBD4_Vs_Symptom_Dev_ICGV13208	Araip.T40FV	Araip.B07	Araip.B07:124843060-124845598	163.999	40.5466	-2.01603	5e-05	0.00584106	DOWN	ZIP zinc/iron transport family protein%3B IPR003689 (Zinc/iron permease)%3B GO:0005385 (zinc ion transmembrane transporter activity)%2C GO:0016020 (membrane)%2C GO:0016021 (integral component of membrane)%2C GO:0030001 (metal ion transport)%2C GO:0046873 (metal ion transmembrane transporter activity)%2C GO:0055085 (transmembrane transport)%2C GO:0071577 (zinc ion transmembrane transport)
168	Symptom_Dev_GPBD4_Vs_Symptom_Dev_ICGV13208	Araip.8K7GD	Araip.B08	Araip.B08:22844140-22844956	27.5453	217.26	2.97954	5e-05	0.00584106	UP	Defensin related%3B IPR008176 (Gamma thionin)%3B GO:0006952 (defense response)
169	Symptom_Dev_GPBD4_Vs_Symptom_Dev_ICGV13208	Araip.9N505	Araip.B08	Araip.B08:51137473-51141997	1.51152	16.5069	3.449	5e-05	0.00584106	UP	actin depolymerizing factor 1%3B IPR002108 (Actin-depolymerising factor homology domain)%2C IPR017904 (ADF/Cofilin/Destrin)%3B GO:0003779 (actin binding)%2C GO:0005622 (intracellular)%2C GO:0015629 (actin cytoskeleton)%2C GO:0030042 (actin filament depolymerization)
170	Symptom_Dev_GPBD4_Vs_Symptom_Dev_ICGV13208	Araip.MC1F8	Araip.B08	Araip.B08:1084602-1087307	13.0209	2.33557	-2.47898	0.00085	0.0592354	DOWN	2%2C3-diketo-5-methylthio-1-phosphopentane phosphatase%3B IPR006383 (HAD-superfamily hydrolase%2C subfamily IB%2C PSPase-like)%2C IPR023214 (HAD-like domain)%3B GO:0008152 (metabolic process)%2C GO:0016791 (phosphatase activity)
171	Symptom_Dev_GPBD4_Vs_Symptom_Dev_ICGV13208	Araip.T873S	Araip.B08	Araip.B08:4032550-4038528	45.6826	253.748	2.47368	5e-05	0.00584106	UP	Ripening related protein family
172	Symptom_Dev_GPBD4_Vs_Symptom_Dev_ICGV13208	Araip.V3012	Araip.B08	Araip.B08:24977713-24979510	9.7241	1.26425	-2.94328	0.00035	0.0288863	DOWN	protein FAR1-RELATED SEQUENCE 3-like isoform X1 [Glycine max]%3B IPR001878 (Zinc finger%2C CCHC-type)%2C IPR007527 (Zinc finger%2C SWIM-type)%3B GO:0003676 (nucleic acid binding)%2C GO:0008270 (zinc ion binding)
173	Symptom_Dev_GPBD4_Vs_Symptom_Dev_ICGV13208	Araip.ZWZ8M	Araip.B08	Araip.B08:79317525-79323467	1.59976	8.04545	2.33032	0.0187	0.520372	UP	LOB domain-containing protein 4%3B IPR004883 (Lateral organ boundaries%2C LOB)
174	Symptom_Dev_GPBD4_Vs_Symptom_Dev_ICGV13208	Araip.46JRC	Araip.B09	Araip.B09:144587563-144588265	19.613	90.615	2.20794	5e-05	0.00584106	UP	Plant basic secretory protein (BSP) family protein%3B IPR007541 (Uncharacterised protein family%2C basic secretory protein)
175	Symptom_Dev_GPBD4_Vs_Symptom_Dev_ICGV13208	Araip.B91MN	Araip.B09	Araip.B09:142292131-142295724	2.18736	11.1527	2.35013	0.00125	0.0773082	UP	putative Myb family transcription factor At1g14600-like isoform X2 [Glycine max]%3B IPR009057 (Homeodomain-like)%3B GO:0003677 (DNA binding)%2C GO:0003682 (chromatin binding)
176	Symptom_Dev_GPBD4_Vs_Symptom_Dev_ICGV13208	Araip.DT2JA	Araip.B09	Araip.B09:63563601-63566131	8.21329	43.7741	2.41405	5e-05	0.00584106	UP	MtN26
177	Symptom_Dev_GPBD4_Vs_Symptom_Dev_ICGV13208	Araip.GP5B8	Araip.B09	Araip.B09:52591668-52593326	41.5862	1290.66	4.95586	5e-05	0.00584106	UP	2-oxoglutarate (2OG) and Fe(II)-dependent oxygenase superfamily protein%3B IPR005123 (Oxoglutarate/iron-dependent dioxygenase)%2C IPR026992 (Non-haem dioxygenase N-terminal domain)%2C IPR027443 (Isopenicillin N synthase-like)%3B GO:0016491 (oxidoreductase activity)%2C GO:0055114 (oxidation-reduction process)
178	Symptom_Dev_GPBD4_Vs_Symptom_Dev_ICGV13208	Araip.JP12S	Araip.B09	Araip.B09:6538416-6541298	113.169	27.0499	-2.06479	5e-05	0.00584106	DOWN	inorganic pyrophosphatase 2-like [Glycine max]%3B IPR016965 (Phosphatase PHOSPHO-type)%3B GO:0016791 (phosphatase activity)
179	Symptom_Dev_GPBD4_Vs_Symptom_Dev_ICGV13208	Araip.L3NWH	Araip.B09	Araip.B09:28388070-28389727	5.09005	1.04727	-2.28105	0.0036	0.169698	DOWN	galactinol synthase 1%3B IPR002495 (Glycosyl transferase%2C family 8)
180	Symptom_Dev_GPBD4_Vs_Symptom_Dev_ICGV13208	Araip.XER0C	Araip.B09	Araip.B09:139689029-139689652	2.56759	20.8504	3.02159	0.00035	0.0288863	UP	O-methyltransferase family protein%3B IPR001077 (O-methyltransferase%2C family 2)%3B GO:0008171 (O-methyltransferase activity)
181	Symptom_Dev_GPBD4_Vs_Symptom_Dev_ICGV13208	Araip.Y3LT4	Araip.B09	Araip.B09:10870490-10878066	7.35095	32.2296	2.13238	5e-05	0.00584106	UP	MLO-like protein 1-like [Glycine max]%3B IPR004326 (Mlo-related protein)%3B GO:0006952 (defense response)%2C GO:0016021 (integral component of membrane)
182	Symptom_Dev_GPBD4_Vs_Symptom_Dev_ICGV13208	Araip.Z0L5R	Araip.B09	Araip.B09:114999208-114999813	14.8954	121.046	3.02261	5e-05	0.00584106	UP	Serine protease inhibitor%2C potato inhibitor I-type family protein%3B IPR000864 (Proteinase inhibitor I13%2C potato inhibitor I)%3B GO:0004867 (serine-type endopeptidase inhibitor activity)%2C GO:0009611 (response to wounding)
183	Symptom_Dev_GPBD4_Vs_Symptom_Dev_ICGV13208	Araip.ZPY1F	Araip.B09	Araip.B09:135059499-135065138	168.193	36.5524	-2.20208	5e-05	0.00584106	DOWN	L-type lectin-domain containing receptor kinase IX.1-like [Glycine max]%3B IPR008985 (Concanavalin A-like lectin/glucanases superfamily)%2C IPR013320 (Concanavalin A-like lectin/glucanase%2C subgroup)%3B GO:0030246 (carbohydrate binding)
184	Symptom_Dev_GPBD4_Vs_Symptom_Dev_ICGV13208	Araip.5N6GI	Araip.B10	Araip.B10:10178689-10181705	2.56303	48.8638	4.25285	5e-05	0.00584106	UP	LL-diaminopimelate aminotransferase%3B IPR015424 (Pyridoxal phosphate-dependent transferase)%2C IPR019942 (LL-diaminopimelate aminotransferase%2C plants and Chlamydia type)%3B GO:0003824 (catalytic activity)%2C GO:0009058 (biosynthetic process)%2C GO:0009089 (lysine biosynthetic process via diaminopimelate)%2C GO:0030170 (pyridoxal phosphate binding)
185	Symptom_Dev_GPBD4_Vs_Symptom_Dev_ICGV13208	Araip.8JZ6X	Araip.B10	Araip.B10:135858386-135871691	2.23873	12.2769	2.4552	0.0001	0.0109918	UP	O-methyltransferase 1%3B IPR001077 (O-methyltransferase%2C family 2)%2C IPR012967 (Plant methyltransferase dimerisation)%3B GO:0008171 (O-methyltransferase activity)%2C GO:0046983 (protein dimerization activity)
186	Symptom_Dev_GPBD4_Vs_Symptom_Dev_ICGV13208	Araip.AK95Y	Araip.B10	Araip.B10:134424788-134428343	20.6082	141.797	2.78254	5e-05	0.00584106	UP	dihydroflavonol 4-reductase%3B IPR001509 (NAD-dependent epimerase/dehydratase)%2C IPR016040 (NAD(P)-binding domain)%3B GO:0003824 (catalytic activity)%2C GO:0044237 (cellular metabolic process)%2C GO:0050662 (coenzyme binding)
187	Symptom_Dev_GPBD4_Vs_Symptom_Dev_ICGV13208	Araip.BM4R7	Araip.B10	Araip.B10:135693711-135696323	1.77919	34.8856	4.29334	5e-05	0.00584106	UP	GDSL-like Lipase/Acylhydrolase superfamily protein%3B IPR001087 (Lipase%2C GDSL)%3B GO:0006629 (lipid metabolic process)%2C GO:0016787 (hydrolase activity)
188	Symptom_Dev_GPBD4_Vs_Symptom_Dev_ICGV13208	Araip.G6E5V	Araip.B10	Araip.B10:1383960-1384269	1.88868	8.59642	2.18636	0.03075	0.678464	UP	Glutaredoxin family protein%3B IPR011905 (Glutaredoxin-like%2C plant II)%2C IPR012336 (Thioredoxin-like fold)%3B GO:0009055 (electron carrier activity)%2C GO:0015035 (protein disulfide oxidoreductase activity)%2C GO:0045454 (cell redox homeostasis)
189	Symptom_Dev_GPBD4_Vs_Symptom_Dev_ICGV13208	Araip.VWS8G	Araip.B10	Araip.B10:6712593-6721783	98.7433	1159.41	3.55356	5e-05	0.00584106	UP	CAP (Cysteine-rich secretory proteins%2C Antigen 5%2C and Pathogenesis-related 1 protein) superfamily protein%3B IPR001283 (Cysteine-rich secretory protein%2C allergen V5/Tpx-1-related)
190	Symptom_Dev_GPBD4_Vs_Symptom_Dev_ICGV13208	Araip.XXG73	Araip.B10	Araip.B10:95077709-95079265	2.61987	13.6218	2.37835	0.0024	0.127834	UP	acetyltransferase NSI-like isoform X2 [Glycine max]%3B IPR016181 (Acyl-CoA N-acyltransferase)%3B GO:0008080 (N-acetyltransferase activity)
191	Symptom_Dev_GPBD4_Vs_Symptom_Dev_ICGV13208	Araip.S0T1A	Araip.B10	Araip.B10:118530326-118533734	233.365	43.406	-2.42662	5e-05	0.00584106	DOWN	dehydration-responsive protein RD22%3B IPR004873 (BURP domain)
192	Symptom_Dev_GPBD4_Vs_Symptom_Dev_ICGV13208	Araip.9R4JP	Araip.B08	Araip.B08:8850468-8851716	7.492	1.2869	-2.54145	0.0209	0.542279	DOWN	DNA repair protein XRCC2 homolog isoform X1 [Glycine max]
193	Symptom_Dev_GPBD4_Vs_Symptom_Dev_ICGV13208	Aradu.J3PLI	Aradu.A02	Aradu.A02:52364133-52371629	46.3715	7.18066	-2.69105	0.0002	0.0204709	DOWN	EG45-like domain containing protein-like [Glycine max]%3B IPR009009 (RlpA-like double-psi beta-barrel domain)
194	Symptom_Dev_GPBD4_Vs_Symptom_Dev_ICGV13208	Araip.W4PFA	Araip.B10	Araip.B10:116098509-116102205	1.72135	8.20584	2.25311	0.0013	0.0791854	UP	equilibrative nucleoside transporter 4%3B IPR002259 (Equilibrative nucleoside transporter)%3B GO:0005337 (nucleoside transmembrane transporter activity)%2C GO:0006810 (transport)%2C GO:0016021 (integral component of membrane)
195	Symptom_Dev_GPBD4_Vs_Symptom_Dev_ICGV13208	Araip.GR2J9	Araip.B03	Araip.B03:131557101-131558703	2.56113	30.322	3.56551	5e-05	0.00584106	UP	FAD-binding Berberine family protein%3B IPR012951 (Berberine/berberine-like)%2C IPR016166 (FAD-binding%2C type 2)%3B GO:0003824 (catalytic activity)%2C GO:0008762 (UDP-N-acetylmuramate dehydrogenase activity)%2C GO:0016491 (oxidoreductase activity)%2C GO:0050660 (flavin adenine dinucleotide binding)%2C GO:0055114 (oxidation-reduction process)
196	Symptom_Dev_GPBD4_Vs_Symptom_Dev_ICGV13208	Aradu.E051H	Aradu.A08	Aradu.A08:5307499-5308393	2.0139	12.2917	2.60962	0.0006	0.0504134	UP	GNS1/SUR4 membrane protein family%3B IPR002076 (GNS1/SUR4 membrane protein)%3B GO:0016021 (integral component of membrane)
197	Symptom_Dev_GPBD4_Vs_Symptom_Dev_ICGV13208	Aradu.D1CF5	Aradu.A08	Aradu.A08:40332694-40339230	3.15955	85.9405	4.76555	5e-05	0.00605323	UP	homogentisate phytyltransferase 1%3B IPR000537 (UbiA prenyltransferase family)%3B GO:0004659 (prenyltransferase activity)%2C GO:0016021 (integral component of membrane)
198	Symptom_Dev_GPBD4_Vs_Symptom_Dev_ICGV13208	Aradu.M3CK1	Aradu.A08	Aradu.A08:40384754-40394965	24.135	108.985	2.17494	5e-05	0.00605323	UP	homogentisate phytyltransferase 1%3B IPR000537 (UbiA prenyltransferase family)%3B GO:0004659 (prenyltransferase activity)%2C GO:0016021 (integral component of membrane)
199	Symptom_Dev_GPBD4_Vs_Symptom_Dev_ICGV13208	Araip.P8QST	Araip.B08	Araip.B08:114422118-114428169	1.86055	33.1895	4.15692	5e-05	0.00584106	UP	homogentisate phytyltransferase 1%3B IPR000537 (UbiA prenyltransferase family)%3B GO:0004659 (prenyltransferase activity)%2C GO:0016021 (integral component of membrane)
200	Symptom_Dev_GPBD4_Vs_Symptom_Dev_ICGV13208	Araip.Q42SH	Araip.B08	Araip.B08:114573931-114582821	30.9673	139.222	2.16857	5e-05	0.00584106	UP	homogentisate phytyltransferase 1%3B IPR000537 (UbiA prenyltransferase family)%3B GO:0004659 (prenyltransferase activity)%2C GO:0016021 (integral component of membrane)
201	Symptom_Dev_GPBD4_Vs_Symptom_Dev_ICGV13208	Araip.UK95H	Araip.B08	Araip.B08:114380103-114389360	1.06529	32.7189	4.94081	5e-05	0.00584106	UP	homogentisate phytyltransferase 1%3B IPR000537 (UbiA prenyltransferase family)%3B GO:0004659 (prenyltransferase activity)%2C GO:0016021 (integral component of membrane)
202	Symptom_Dev_GPBD4_Vs_Symptom_Dev_ICGV13208	Aradu.NB1XQ	Aradu.A03	Aradu.A03:105191003-105192494	10.5637	1.20456	-3.13254	0.0002	0.0204709	DOWN	hydroxysteroid dehydrogenase 1%3B IPR002198 (Short-chain dehydrogenase/reductase SDR)%3B GO:0008152 (metabolic process)%2C GO:0016491 (oxidoreductase activity)
203	Symptom_Dev_GPBD4_Vs_Symptom_Dev_ICGV13208	Aradu.I1NE5	Aradu.A08	Aradu.A08:5270527-5273175	3.12169	21.3578	2.77436	5e-05	0.00605323	UP	hypothetical protein
204	Symptom_Dev_GPBD4_Vs_Symptom_Dev_ICGV13208	Aradu.7ZB45	Aradu.A08	Aradu.A08:35182318-35184487	4.0992	18.8471	2.20093	5e-05	0.00605323	UP	lectin protein kinase family protein%3B IPR000858 (S-locus glycoprotein)%2C IPR001480 (Bulb-type lectin domain)%2C IPR003609 (Apple-like)%2C IPR011009 (Protein kinase-like domain)%2C IPR013320 (Concanavalin A-like lectin/glucanase%2C subgroup)%3B GO:0004672 (protein kinase activity)%2C GO:0004713 (protein tyrosine kinase activity)%2C GO:0006468 (protein phosphorylation)%2C GO:0048544 (recognition…
205	Symptom_Dev_GPBD4_Vs_Symptom_Dev_ICGV13208	Araip.AQN9K	Araip.B04	Araip.B04:5666977-5676583	1.55589	6.53462	2.07036	0.00255	0.134344	UP	MATE efflux family protein%3B IPR002528 (Multi antimicrobial extrusion protein)%3B GO:0006855 (drug transmembrane transport)%2C GO:0015238 (drug transmembrane transporter activity)%2C GO:0015297 (antiporter activity)%2C GO:0016020 (membrane)%2C GO:0055085 (transmembrane transport)
206	Symptom_Dev_GPBD4_Vs_Symptom_Dev_ICGV13208	Aradu.K46LN	Aradu.A06	Aradu.A06:91578206-91578923	4.89384	1.06257	-2.20341	0.01685	0.514828	DOWN	membrane protein Ycf1%2C putative
207	Symptom_Dev_GPBD4_Vs_Symptom_Dev_ICGV13208	Aradu.B2GUM	Aradu.A05	Aradu.A05:8476759-8477053	3.48304	38.8967	3.48123	0.0003	0.028384	UP	methyl esterase 11
208	Symptom_Dev_GPBD4_Vs_Symptom_Dev_ICGV13208	Aradu.GBC5N	Aradu.A05	Aradu.A05:8463084-8463599	8.6759	68.8563	2.9885	0.0001	0.0114305	UP	methyl esterase 3
209	Symptom_Dev_GPBD4_Vs_Symptom_Dev_ICGV13208	Araip.RWR0H	Araip.B05	Araip.B05:8923256-8928173	5.51146	49.6454	3.17116	5e-05	0.00584106	UP	methyl esterase 3
210	Symptom_Dev_GPBD4_Vs_Symptom_Dev_ICGV13208	Araip.N0KBQ	Araip.B02	Araip.B02:100111101-100111697	1.13092	6.82456	2.59324	0.1752	0.999178	UP	NAD(P)-binding Rossmann-fold superfamily protein%3B IPR001509 (NAD-dependent epimerase/dehydratase)%2C IPR016040 (NAD(P)-binding domain)%3B GO:0003824 (catalytic activity)%2C GO:0044237 (cellular metabolic process)%2C GO:0050662 (coenzyme binding)
211	Symptom_Dev_GPBD4_Vs_Symptom_Dev_ICGV13208	Aradu.K60K0	Aradu.A01	Aradu.A01:94951462-94957206	14.0037	1.56521	-3.16138	5e-05	0.00605323	DOWN	NAD-dependent malic enzyme 2%3B IPR001891 (Malic oxidoreductase)%3B GO:0004470 (malic enzyme activity)%2C GO:0004471 (malate dehydrogenase (decarboxylating) (NAD+) activity)%2C GO:0006108 (malate metabolic process)%2C GO:0051287 (NAD binding)%2C GO:0055114 (oxidation-reduction process)
212	Symptom_Dev_GPBD4_Vs_Symptom_Dev_ICGV13208	Aradu.99LYU	Aradu.A06	Aradu.A06:5247757-5248717	62.7399	11.7447	-2.41737	5e-05	0.00605323	DOWN	nicotianamine synthase 4%3B IPR004298 (Nicotianamine synthase)%3B GO:0030410 (nicotianamine synthase activity)%2C GO:0030418 (nicotianamine biosynthetic process)
213	Symptom_Dev_GPBD4_Vs_Symptom_Dev_ICGV13208	Aradu.8482Y	Aradu.A07	Aradu.A07:58335996-58336474	4.28504	35.6705	3.05735	0.00035	0.0320378	UP	organ-specific protein S2-like [Glycine max]%3B IPR024489 (Organ specific protein)
214	Symptom_Dev_GPBD4_Vs_Symptom_Dev_ICGV13208	Araip.S8IS2	Araip.B07	Araip.B07:59782737-59783217	3.59464	35.6763	3.31105	0.00095	0.0648952	UP	organ-specific protein S2-like [Glycine max]%3B IPR024489 (Organ specific protein)
215	Symptom_Dev_GPBD4_Vs_Symptom_Dev_ICGV13208	Aradu.9VB1R	Aradu.A05	Aradu.A05:99628140-99646876	2.81876	39.8876	3.82281	5e-05	0.00605323	UP	Oxidoreductase%2C zinc-binding dehydrogenase family protein%3B IPR002085 (Alcohol dehydrogenase superfamily%2C zinc-type)%2C IPR016040 (NAD(P)-binding domain)%2C IPR020843 (Polyketide synthase%2C enoylreductase)%3B GO:0008270 (zinc ion binding)%2C GO:0016491 (oxidoreductase activity)%2C GO:0055114 (oxidation-reduction process)
216	Symptom_Dev_GPBD4_Vs_Symptom_Dev_ICGV13208	Aradu.EFI7L	Aradu.A05	Aradu.A05:99599589-99604325	1.81795	11.1715	2.61943	0.00015	0.0164766	UP	Oxidoreductase%2C zinc-binding dehydrogenase family protein%3B IPR002085 (Alcohol dehydrogenase superfamily%2C zinc-type)%2C IPR016040 (NAD(P)-binding domain)%2C IPR020843 (Polyketide synthase%2C enoylreductase)%3B GO:0008270 (zinc ion binding)%2C GO:0016491 (oxidoreductase activity)%2C GO:0055114 (oxidation-reduction process)
217	Symptom_Dev_GPBD4_Vs_Symptom_Dev_ICGV13208	Araip.42ERT	Araip.B05	Araip.B05:124962910-124983212	6.09802	45.8344	2.91002	5e-05	0.00584106	UP	Oxidoreductase%2C zinc-binding dehydrogenase family protein%3B IPR002085 (Alcohol dehydrogenase superfamily%2C zinc-type)%2C IPR016040 (NAD(P)-binding domain)%2C IPR020843 (Polyketide synthase%2C enoylreductase)%3B GO:0008270 (zinc ion binding)%2C GO:0016491 (oxidoreductase activity)%2C GO:0055114 (oxidation-reduction process)
218	Symptom_Dev_GPBD4_Vs_Symptom_Dev_ICGV13208	Aradu.M6RFF	Aradu.A05	Aradu.A05:106882207-106883662	8.71244	41.0777	2.23721	0.0004	0.0358853	UP	PAR1 protein%3B IPR009489 (PAR1)
219	Symptom_Dev_GPBD4_Vs_Symptom_Dev_ICGV13208	Araip.1G002	Araip.B05	Araip.B05:147255005-147256502	11.0003	52.9332	2.26662	0.00015	0.0149888	UP	PAR1 protein%3B IPR009489 (PAR1)
220	Symptom_Dev_GPBD4_Vs_Symptom_Dev_ICGV13208	Araip.C5W32	Araip.B09	Araip.B09:87854088-87854417	8.52012	1.70253	-2.32319	0.07895	0.999178	DOWN	phosphoenolpyruvate carboxylase 2%3B IPR021135 (Phosphoenolpyruvate carboxylase)%3B GO:0003824 (catalytic activity)%2C GO:0006099 (tricarboxylic acid cycle)%2C GO:0008964 (phosphoenolpyruvate carboxylase activity)%2C GO:0015977 (carbon fixation)
221	Symptom_Dev_GPBD4_Vs_Symptom_Dev_ICGV13208	Araip.2G3QP	Araip.B04	Araip.B04:14697450-14697706	5.0764	1.19123	-2.09136	0.11025	0.999178	DOWN	photosystem II CP43 chlorophyll apoprotein%3B IPR000932 (Photosystem antenna protein-like)%3B GO:0009521 (photosystem)%2C GO:0009767 (photosynthetic electron transport chain)%2C GO:0016020 (membrane)%2C GO:0016168 (chlorophyll binding)
222	Symptom_Dev_GPBD4_Vs_Symptom_Dev_ICGV13208	Aradu.I1I1C	Aradu.A09	Aradu.A09:112268956-112269688	44.0982	192.704	2.12759	5e-05	0.00605323	UP	phytosulfokines-like [Glycine max]%3B IPR009438 (Phytosulfokine)%3B GO:0005576 (extracellular region)%2C GO:0008083 (growth factor activity)%2C GO:0008283 (cell proliferation)
223	Symptom_Dev_GPBD4_Vs_Symptom_Dev_ICGV13208	Araip.TFW87	Araip.B09	Araip.B09:144953506-144954143	43.1843	192.599	2.15702	5e-05	0.00584106	UP	phytosulfokines-like [Glycine max]%3B IPR009438 (Phytosulfokine)%3B GO:0005576 (extracellular region)%2C GO:0008083 (growth factor activity)%2C GO:0008283 (cell proliferation)
224	Symptom_Dev_GPBD4_Vs_Symptom_Dev_ICGV13208	Araip.FA6MH	Araip.B09	Araip.B09:140978769-140981052	2.06242	18.8014	3.18843	0.00865	0.317894	UP	Plant protein 1589 of unknown function%3B IPR006476 (Conserved hypothetical protein CHP01589%2C plant)
225	Symptom_Dev_GPBD4_Vs_Symptom_Dev_ICGV13208	Araip.36N6E	Araip.B10	Araip.B10:4844796-4846614	6.74237	1.51556	-2.15341	0.00095	0.0648952	DOWN	polyphenol oxidase A1%2C chloroplastic-like [Glycine max]%3B IPR008922 (Uncharacterised domain%2C di-copper centre)%2C IPR016213 (Polyphenol oxidase)%3B GO:0004097 (catechol oxidase activity)%2C GO:0008152 (metabolic process)%2C GO:0016491 (oxidoreductase activity)%2C GO:0046148 (pigment biosynthetic process)%2C GO:0055114 (oxidation-reduction process)
226	Symptom_Dev_GPBD4_Vs_Symptom_Dev_ICGV13208	Aradu.85A6E	Aradu.A01	Aradu.A01:4911269-4914353	1.52421	12.2517	3.00685	5e-05	0.00605323	UP	polyvinylalcohol dehydrogenase-like protein%3B IPR011047 (Quinonprotein alcohol dehydrogenase-like superfamily)
227	Symptom_Dev_GPBD4_Vs_Symptom_Dev_ICGV13208	Araip.X547G	Araip.B01	Araip.B01:5686696-5690710	1.3239	8.57992	2.69617	0.0002	0.0181139	UP	polyvinylalcohol dehydrogenase-like protein%3B IPR011047 (Quinonprotein alcohol dehydrogenase-like superfamily)
228	Symptom_Dev_GPBD4_Vs_Symptom_Dev_ICGV13208	Araip.9AL7Z	Araip.B02	Araip.B02:19705839-19709245	16.3137	2.97642	-2.45444	0.0002	0.0181139	DOWN	preprotein translocase subunit SecA%3B IPR000185 (Protein translocase subunit SecA)%2C IPR019378 (GDP-fucose protein O-fucosyltransferase)%2C IPR027417 (P-loop containing nucleoside triphosphate hydrolase)%3B GO:0005524 (ATP binding)%2C GO:0006605 (protein targeting)%2C GO:0006886 (intracellular protein transport)%2C GO:0016020 (membrane)%2C GO:0017038 (protein import)
229	Symptom_Dev_GPBD4_Vs_Symptom_Dev_ICGV13208	Aradu.Z6HVH	Aradu.A05	Aradu.A05:105297273-105300589	28.0333	175.769	2.64847	5e-05	0.00605323	UP	probable 2-oxoglutarate/Fe(II)-dependent dioxygenase [Glycine max]%3B IPR002283 (Isopenicillin N synthase)%2C IPR026992 (Non-haem dioxygenase N-terminal domain)%2C IPR027443 (Isopenicillin N synthase-like)%3B GO:0005506 (iron ion binding)%2C GO:0016491 (oxidoreductase activity)%2C GO:0055114 (oxidation-reduction process)
230	Symptom_Dev_GPBD4_Vs_Symptom_Dev_ICGV13208	Araip.KF0IU	Araip.B05	Araip.B05:97685646-97688627	35.4521	219.817	2.63236	5e-05	0.00584106	UP	probable 2-oxoglutarate/Fe(II)-dependent dioxygenase [Glycine max]%3B IPR002283 (Isopenicillin N synthase)%2C IPR026992 (Non-haem dioxygenase N-terminal domain)%2C IPR027443 (Isopenicillin N synthase-like)%3B GO:0005506 (iron ion binding)%2C GO:0016491 (oxidoreductase activity)%2C GO:0055114 (oxidation-reduction process)
231	Symptom_Dev_GPBD4_Vs_Symptom_Dev_ICGV13208	Aradu.CZ2HT	Aradu.A03	Aradu.A03:109306585-109308178	2.49879	12.0996	2.27565	0.00525	0.243752	UP	probable glycosyltransferase At5g03795-like isoform X2 [Glycine max]%3B IPR004263 (Exostosin-like)
232	Symptom_Dev_GPBD4_Vs_Symptom_Dev_ICGV13208	Aradu.60A6N	Aradu.A02	Aradu.A02:86218596-86222348	3.73214	24.1851	2.69605	5e-05	0.00605323	UP	probable pectinesterase/pectinesterase inhibitor 17-like [Glycine max]%3B IPR006501 (Pectinesterase inhibitor domain)%2C IPR011050 (Pectin lyase fold/virulence factor)%3B GO:0004857 (enzyme inhibitor activity)%2C GO:0005618 (cell wall)%2C GO:0030599 (pectinesterase activity)%2C GO:0042545 (cell wall modification)
233	Symptom_Dev_GPBD4_Vs_Symptom_Dev_ICGV13208	Araip.XC3V5	Araip.B02	Araip.B02:99098593-99101884	3.85793	25.4968	2.72442	5e-05	0.00584106	UP	probable pectinesterase/pectinesterase inhibitor 17-like [Glycine max]%3B IPR006501 (Pectinesterase inhibitor domain)%2C IPR011050 (Pectin lyase fold/virulence factor)%3B GO:0004857 (enzyme inhibitor activity)%2C GO:0005618 (cell wall)%2C GO:0030599 (pectinesterase activity)%2C GO:0042545 (cell wall modification)
234	Symptom_Dev_GPBD4_Vs_Symptom_Dev_ICGV13208	Araip.WVS7I	Araip.B03	Araip.B03:122263477-122265586	4.733	20.9873	2.14869	5e-05	0.00584106	UP	protein kinase 1B%3B IPR011009 (Protein kinase-like domain)%2C IPR013320 (Concanavalin A-like lectin/glucanase%2C subgroup)%3B GO:0004672 (protein kinase activity)%2C GO:0005524 (ATP binding)%2C GO:0006468 (protein phosphorylation)
235	Symptom_Dev_GPBD4_Vs_Symptom_Dev_ICGV13208	Araip.V0GV4	Araip.B10	Araip.B10:2264215-2264599	38.9732	8.94726	-2.12296	0.00225	0.122269	DOWN	Protein of unknown function%2C DUF584%3B IPR007608 (Senescence regulator S40)
236	Symptom_Dev_GPBD4_Vs_Symptom_Dev_ICGV13208	Aradu.P20JR	Aradu.A02	Aradu.A02:2160047-2161409	44.6742	10.2128	-2.12906	0.0155	0.490134	DOWN	putative disease resistance RPP13-like protein 1-like isoform X6 [Glycine max]
237	Symptom_Dev_GPBD4_Vs_Symptom_Dev_ICGV13208	Aradu.TP9LG	Aradu.A07	Aradu.A07:4003853-4004165	15.6662	274.414	4.13063	5e-05	0.00605323	UP	repetitive proline-rich cell wall protein 2-like [Glycine max]
238	Symptom_Dev_GPBD4_Vs_Symptom_Dev_ICGV13208	Aradu.UG385	Aradu.A05	Aradu.A05:10248526-10259596	5.48281	43.6376	2.99259	5e-05	0.00605323	UP	Replication factor C / DNA polymerase III gamma-tau subunit%2C putative n%3D1 Tax%3DRicinus communis RepID%3DB9S6E2_RICCO%3B IPR008030 (NmrA-like)%2C IPR008921 (DNA polymerase III%2C clamp loader complex%2C gamma/delta/delta subunit%2C C-terminal)%2C IPR016040 (NAD(P)-binding domain)%2C IPR027417 (P-loop containing nucleoside triphosphate hydrolase)%3B GO:0003677 (DNA binding)%2C GO:0006260 (DNA …
239	Symptom_Dev_GPBD4_Vs_Symptom_Dev_ICGV13208	Araip.58KHM	Araip.B09	Araip.B09:109057449-109061836	7.58804	1.89296	-2.00308	0.006	0.240617	DOWN	rho GTPase-activating protein REN1-like isoform X2 [Glycine max]
240	Symptom_Dev_GPBD4_Vs_Symptom_Dev_ICGV13208	Araip.63SLA	Araip.B04	Araip.B04:15931502-15936920	9.78416	1.11657	-3.13138	5e-05	0.00584106	DOWN	ribosomal protein L11 methyltransferase-related%3B IPR006175 (YjgF/Yer057p/UK114 family)%2C IPR010456 (Ribosomal L11 methyltransferase%2C PrmA)%2C IPR013813 (Endoribonuclease L-PSP/chorismate mutase-like)%3B GO:0005737 (cytoplasm)%2C GO:0006479 (protein methylation)%2C GO:0008276 (protein methyltransferase activity)
241	Symptom_Dev_GPBD4_Vs_Symptom_Dev_ICGV13208	Araip.10V11	Araip.B03	Araip.B03:104946823-104948223	3.84152	30.8962	3.00768	5e-05	0.00584106	UP	Smr (small MutS-related) domain protein%3B IPR012816 (Conserved hypothetical protein CHP02464)
242	Symptom_Dev_GPBD4_Vs_Symptom_Dev_ICGV13208	Aradu.B5CS7	Aradu.A02	Aradu.A02:85610210-85613696	13.6494	2.1224	-2.68507	0.0006	0.0504134	DOWN	SPX domain gene 3%3B IPR004331 (SPX%2C N-terminal)
243	Symptom_Dev_GPBD4_Vs_Symptom_Dev_ICGV13208	Araip.G779L	Araip.B02	Araip.B02:98336972-98341374	12.4362	1.96254	-2.66375	0.0009	0.0621823	DOWN	SPX domain gene 3%3B IPR004331 (SPX%2C N-terminal)
244	Symptom_Dev_GPBD4_Vs_Symptom_Dev_ICGV13208	Aradu.71JL3	Aradu.A05	Aradu.A05:35182960-35184274	30.4067	5.24907	-2.53426	0.00035	0.0320378	DOWN	thioredoxin 2%3B IPR005746 (Thioredoxin)%2C IPR012336 (Thioredoxin-like fold)%3B GO:0006662 (glycerol ether metabolic process)%2C GO:0015035 (protein disulfide oxidoreductase activity)%2C GO:0045454 (cell redox homeostasis)
245	Symptom_Dev_GPBD4_Vs_Symptom_Dev_ICGV13208	Araip.Z394L	Araip.B05	Araip.B05:31969366-31970660	29.0136	5.08516	-2.51236	0.0003	0.0255444	DOWN	thioredoxin 2%3B IPR005746 (Thioredoxin)%2C IPR012336 (Thioredoxin-like fold)%3B GO:0006662 (glycerol ether metabolic process)%2C GO:0015035 (protein disulfide oxidoreductase activity)%2C GO:0045454 (cell redox homeostasis)
246	Symptom_Dev_GPBD4_Vs_Symptom_Dev_ICGV13208	Araip.KI88P	Araip.B03	Araip.B03:6491783-6492329	2.17926	11.6714	2.42107	0.03445	0.728208	UP	transmembrane protein%2C putative
247	Symptom_Dev_GPBD4_Vs_Symptom_Dev_ICGV13208	Aradu.M5WCG	Aradu.A06	Aradu.A06:8329514-8329901	1.67342	7.20524	2.10625	0.0238	0.63574	UP	TSPO(outer membrane tryptophan-rich sensory protein)-related%3B IPR004307 (TspO/MBR-related protein)%3B GO:0016021 (integral component of membrane)
248	Symptom_Dev_GPBD4_Vs_Symptom_Dev_ICGV13208	Aradu.C2XPI	Aradu.A01	Aradu.A01:15985654-15987079	33.3043	142.482	2.097	5e-05	0.00605323	UP	UDP-Glycosyltransferase superfamily protein%3B IPR002213 (UDP-glucuronosyl/UDP-glucosyltransferase)%3B GO:0008152 (metabolic process)
249	Symptom_Dev_GPBD4_Vs_Symptom_Dev_ICGV13208	Araip.6X9YI	Araip.B01	Araip.B01:21449119-21450126	29.0159	126.121	2.1199	5e-05	0.00584106	UP	UDP-Glycosyltransferase superfamily protein%3B IPR002213 (UDP-glucuronosyl/UDP-glucosyltransferase)%3B GO:0008152 (metabolic process)
250	Symptom_Dev_GPBD4_Vs_Symptom_Dev_ICGV13208	Araip.PAJ8C	Araip.B07	Araip.B07:3074726-3076781	4.8521	1.08392	-2.16236	0.0012	0.0747897	DOWN	Uncharacterised conserved protein UCP015417%2C vWA%3B IPR011205 (Uncharacterised conserved protein UCP015417%2C vWA)%2C IPR024553 (Domain of unknown function DUF2828)
251	Symptom_Dev_GPBD4_Vs_Symptom_Dev_ICGV13208	Aradu.E558D	Aradu.A06	Aradu.A06:55150463-55152058	1.04604	5.28425	2.33676	0.00075	0.0596767	UP	uncharacterized protein DDB_G0290301 isoform X1 [Glycine max]
252	Symptom_Dev_GPBD4_Vs_Symptom_Dev_ICGV13208	Aradu.19F6X	Aradu.A02	Aradu.A02:77128741-77129664	2.61736	15.7185	2.58627	0.0016	0.103531	UP	uncharacterized protein LOC100305688 [Glycine max]
253	Symptom_Dev_GPBD4_Vs_Symptom_Dev_ICGV13208	Araip.IEJ60	Araip.B02	Araip.B02:88279478-88280409	2.37035	14.3279	2.59565	0.0021	0.11701	UP	uncharacterized protein LOC100305688 [Glycine max]
254	Symptom_Dev_GPBD4_Vs_Symptom_Dev_ICGV13208	Araip.IQ309	Araip.B02	Araip.B02:3448851-3449376	2.79955	12.075	2.10876	0.0109	0.369165	UP	uncharacterized protein LOC100779146 [Glycine max]
255	Symptom_Dev_GPBD4_Vs_Symptom_Dev_ICGV13208	Aradu.Y0PXR	Aradu.A06	Aradu.A06:100889293-100889711	15.7947	3.74209	-2.07753	0.03195	0.750992	DOWN	uncharacterized protein LOC100782590 isoform X1 [Glycine max]%3B IPR006502 (Protein of unknown function DUF506%2C plant)
256	Symptom_Dev_GPBD4_Vs_Symptom_Dev_ICGV13208	Araip.H9F54	Araip.B06	Araip.B06:11946214-11951172	2.55468	10.7977	2.07951	5e-05	0.00584106	UP	uncharacterized protein LOC100785875 isoform X2 [Glycine max]%3B IPR024752 (Myb/SANT-like domain)
257	Symptom_Dev_GPBD4_Vs_Symptom_Dev_ICGV13208	Aradu.71JRQ	Aradu.A06	Aradu.A06:109674615-109677683	11.9987	48.1897	2.00585	0.001	0.0728738	UP	uncharacterized protein LOC100791035 [Glycine max]
258	Symptom_Dev_GPBD4_Vs_Symptom_Dev_ICGV13208	Araip.RYG0E	Araip.B05	Araip.B05:146778713-146779736	10.1544	2.32856	-2.1246	0.03195	0.695423	DOWN	uncharacterized protein LOC100792832 isoform X3 [Glycine max]
259	Symptom_Dev_GPBD4_Vs_Symptom_Dev_ICGV13208	Araip.5R0NK	Araip.B02	Araip.B02:79628578-79631093	21.845	1.16317	-4.23117	0.0002	0.0181139	DOWN	uncharacterized protein LOC100793937 [Glycine max]%3B IPR025312 (Domain of unknown function DUF4216)
260	Symptom_Dev_GPBD4_Vs_Symptom_Dev_ICGV13208	Aradu.N6P7I	Aradu.A07	Aradu.A07:63327714-63331192	1.551	7.00334	2.17484	0.0034	0.179416	UP	uncharacterized protein LOC100797309 [Glycine max]
261	Symptom_Dev_GPBD4_Vs_Symptom_Dev_ICGV13208	Araip.SJ2HC	Araip.B07	Araip.B07:44654983-44657975	1.43302	6.46234	2.17299	0.00475	0.205482	UP	uncharacterized protein LOC100797309 [Glycine max]
262	Symptom_Dev_GPBD4_Vs_Symptom_Dev_ICGV13208	Aradu.CY6RI	Aradu.A03	Aradu.A03:12323898-12329490	27.9351	6.75108	-2.04889	5e-05	0.00605323	DOWN	uncharacterized protein LOC100799920 isoform X2 [Glycine max]%3B IPR014002 (Tudor-like%2C plant)
263	Symptom_Dev_GPBD4_Vs_Symptom_Dev_ICGV13208	Araip.00ZAQ	Araip.B03	Araip.B03:15057850-15063933	22.2054	5.08741	-2.12591	5e-05	0.00584106	DOWN	uncharacterized protein LOC100799920 isoform X2 [Glycine max]%3B IPR014002 (Tudor-like%2C plant)
264	Symptom_Dev_GPBD4_Vs_Symptom_Dev_ICGV13208	Aradu.8H0JF	Aradu.A04	Aradu.A04:113321018-113325744	1.71326	11.7254	2.77483	0.0002	0.0204709	UP	uncharacterized protein LOC100802412 isoform X1 [Glycine max]%3B IPR007877 (Protein of unknown function DUF707)
265	Symptom_Dev_GPBD4_Vs_Symptom_Dev_ICGV13208	Araip.113HT	Araip.B04	Araip.B04:123253094-123257247	1.3306	9.91757	2.89791	0.0006	0.0450596	UP	uncharacterized protein LOC100802412 isoform X1 [Glycine max]%3B IPR007877 (Protein of unknown function DUF707)
266	Symptom_Dev_GPBD4_Vs_Symptom_Dev_ICGV13208	Aradu.R1US2	Aradu.A10	Aradu.A10:762277-762658	37.6857	9.05634	-2.05702	0.0011	0.0781382	DOWN	uncharacterized protein LOC100804206 [Glycine max]%3B IPR007608 (Senescence regulator S40)
267	Symptom_Dev_GPBD4_Vs_Symptom_Dev_ICGV13208	Aradu.N022Y	Aradu.A06	Aradu.A06:9152931-9153357	4.34312	35.4164	3.02762	0.0003	0.028384	UP	uncharacterized protein LOC102660901 [Glycine max]
268	Symptom_Dev_GPBD4_Vs_Symptom_Dev_ICGV13208	Araip.IJU2R	Araip.B06	Araip.B06:6768008-6768434	3.95308	31.4418	2.99164	0.0008	0.0562372	UP	uncharacterized protein LOC102660901 [Glycine max]
269	Symptom_Dev_GPBD4_Vs_Symptom_Dev_ICGV13208	Aradu.DZY1X	Aradu.A08	Aradu.A08:36370543-36376452	46.6337	5.7238	-3.02633	5e-05	0.00605323	DOWN	uncharacterized protein LOC102664163 isoform X7 [Glycine max]%3B IPR004252 (Probable transposase%2C Ptta/En/Spm%2C plant)
270	Symptom_Dev_GPBD4_Vs_Symptom_Dev_ICGV13208	Aradu.6FL7E	Aradu.A10	Aradu.A10:90295080-90305920	1.41183	16.1755	3.51817	5e-05	0.00605323	UP	uncharacterized protein LOC102664163 isoform X7 [Glycine max]%3B IPR004252 (Probable transposase%2C Ptta/En/Spm%2C plant)
271	Symptom_Dev_GPBD4_Vs_Symptom_Dev_ICGV13208	Aradu.SMZ6S	Aradu.A05	Aradu.A05:51450939-51458617	1.11783	7.96493	2.83295	5e-05	0.00605323	UP	uncharacterized protein LOC102664163 isoform X7 [Glycine max]%3B IPR004252 (Probable transposase%2C Ptta/En/Spm%2C plant)%2C IPR025312 (Domain of unknown function DUF4216)
272	Symptom_Dev_GPBD4_Vs_Symptom_Dev_ICGV13208	Araip.QG5PD	Araip.B01	Araip.B01:37092005-37092359	25.1267	5.93025	-2.08305	0.01685	0.487984	DOWN	uncharacterized protein LOC102665856 isoform X4 [Glycine max]
273	Symptom_Dev_GPBD4_Vs_Symptom_Dev_ICGV13208	Aradu.WL7RN	Aradu.A05	Aradu.A05:82815040-82818048	5.96794	33.5852	2.49252	0.0003	0.028384	UP	uncharacterized protein LOC102666007 [Glycine max]
274	Symptom_Dev_GPBD4_Vs_Symptom_Dev_ICGV13208	Aradu.03WRD	Aradu.A07	Aradu.A07:2639862-2641434	9.41745	2.01315	-2.22588	0.00065	0.0532244	DOWN	uncharacterized protein LOC102668386 [Glycine max]%3B IPR019557 (Aminotransferase-like%2C plant mobile domain)
275	Symptom_Dev_GPBD4_Vs_Symptom_Dev_ICGV13208	Araip.FQ6PP	Araip.B07	Araip.B07:2686262-2687834	11.7519	2.55347	-2.20237	0.0004	0.0317141	DOWN	uncharacterized protein LOC102668386 [Glycine max]%3B IPR019557 (Aminotransferase-like%2C plant mobile domain)
276	Symptom_Dev_GPBD4_Vs_Symptom_Dev_ICGV13208	Aradu.864C7	Aradu.A01	Aradu.A01:102508332-102511137	22.5928	187.274	3.05121	5e-05	0.00605323	UP	Unknown protein
277	Symptom_Dev_GPBD4_Vs_Symptom_Dev_ICGV13208	Aradu.W1G6S	Aradu.A01	Aradu.A01:11529474-11537599	7.43736	35.3541	2.24902	0.0002	0.0204709	UP	Unknown protein
278	Symptom_Dev_GPBD4_Vs_Symptom_Dev_ICGV13208	Aradu.0K4GZ	Aradu.A02	Aradu.A02:13672370-13673022	8.94866	1.72232	-2.37732	0.00765	0.314348	DOWN	Unknown protein
279	Symptom_Dev_GPBD4_Vs_Symptom_Dev_ICGV13208	Aradu.BM19W	Aradu.A02	Aradu.A02:13660153-13663240	23.4097	4.08725	-2.51791	5e-05	0.00605323	DOWN	Unknown protein
280	Symptom_Dev_GPBD4_Vs_Symptom_Dev_ICGV13208	Aradu.0XC64	Aradu.A03	Aradu.A03:113898913-113900722	4.05051	197.689	5.60899	0.00195	0.120302	UP	Unknown protein
281	Symptom_Dev_GPBD4_Vs_Symptom_Dev_ICGV13208	Aradu.PI7XA	Aradu.A04	Aradu.A04:31088252-31098536	27.064	5.67355	-2.25405	0.00085	0.0646632	DOWN	Unknown protein
282	Symptom_Dev_GPBD4_Vs_Symptom_Dev_ICGV13208	Aradu.3PT4P	Aradu.A05	Aradu.A05:8934368-8943060	20.4841	129.833	2.66408	5e-05	0.00605323	UP	Unknown protein
283	Symptom_Dev_GPBD4_Vs_Symptom_Dev_ICGV13208	Aradu.H1NDR	Aradu.A05	Aradu.A05:7196543-7197618	9.08228	38.2853	2.07566	0.0098	0.369117	UP	Unknown protein
284	Symptom_Dev_GPBD4_Vs_Symptom_Dev_ICGV13208	Aradu.WMG0K	Aradu.A08	Aradu.A08:29329518-29330217	8.95885	2.12846	-2.0735	0.01495	0.478188	DOWN	Unknown protein
285	Symptom_Dev_GPBD4_Vs_Symptom_Dev_ICGV13208	Aradu.424S9	Aradu.A09	Aradu.A09:1786708-1788899	1.64682	8.57848	2.38104	0.0015	0.098189	UP	Unknown protein
286	Symptom_Dev_GPBD4_Vs_Symptom_Dev_ICGV13208	Aradu.M7YF0	Aradu.A10	Aradu.A10:96173683-96178005	2.02568	35.3434	4.12496	5e-05	0.00605323	UP	Unknown protein
287	Symptom_Dev_GPBD4_Vs_Symptom_Dev_ICGV13208	Araip.817H3	Araip.B03	Araip.B03:25209450-25210249	1.07266	5.36219	2.32163	0.2205	0.999178	UP	Unknown protein
288	Symptom_Dev_GPBD4_Vs_Symptom_Dev_ICGV13208	Araip.AK5WP	Araip.B05	Araip.B05:2730770-2731151	2.0442	8.73762	2.09571	0.02795	0.639439	UP	Unknown protein
289	Symptom_Dev_GPBD4_Vs_Symptom_Dev_ICGV13208	Araip.1NQ3U	Araip.B08	Araip.B08:97359662-97360383	1.74416	11.5675	2.72948	0.00595	0.239805	UP	Unknown protein
290	Symptom_Dev_GPBD4_Vs_Symptom_Dev_ICGV13208	Araip.A6KSA	Araip.B08	Araip.B08:6725401-6726269	8.49958	1.43234	-2.56901	0.0079	0.295724	DOWN	Unknown protein
291	Symptom_Dev_GPBD4_Vs_Symptom_Dev_ICGV13208	Araip.XA407	Araip.B08	Araip.B08:33716275-33719140	5.9346	1.15622	-2.35974	0.04	0.797428	DOWN	Unknown protein
292	Symptom_Dev_GPBD4_Vs_Symptom_Dev_ICGV13208	Araip.EUW0C	Araip.B10	Araip.B10:135858386-135871691	1.37729	9.39959	2.77076	0.29275	0.999178	UP	Unknown protein
293	Symptom_Dev_GPBD4_Vs_Symptom_Dev_ICGV13208	Aradu.35GJA	Aradu.A10	Aradu.A10:107102302-107106178	57.1764	13.4771	-2.08491	5e-05	0.00605323	DOWN	unknown protein%3B FUNCTIONS IN: molecular_function unknown%3B LOCATED IN: chloroplast
294	Symptom_Dev_GPBD4_Vs_Symptom_Dev_ICGV13208	Araip.JU47Y	Araip.B10	Araip.B10:133877920-133882054	55.5593	13.2632	-2.0666	5e-05	0.00584106	DOWN	unknown protein%3B FUNCTIONS IN: molecular_function unknown%3B LOCATED IN: chloroplast
295	Symptom_Dev_GPBD4_Vs_Symptom_Dev_ICGV13208	Araip.243AX	Araip.B06	Araip.B06:990423-990750	184.006	4026.96	4.45186	5e-05	0.00584106	UP	Unknown protein%3B IPR003883 (Repetitive proline-rich cell wall protein repeat)%3B GO:0005199 (structural constituent of cell wall)
296	Symptom_Dev_GPBD4_Vs_Symptom_Dev_ICGV13208	Araip.VZ5YU	Araip.B03	Araip.B03:1040474-1042234	33.1117	7.95646	-2.05714	0.0008	0.0562372	DOWN	xyloglucan endotransglucosylase/hydrolase 15%3B IPR008985 (Concanavalin A-like lectin/glucanases superfamily)%2C IPR013320 (Concanavalin A-like lectin/glucanase%2C subgroup)%3B GO:0005975 (carbohydrate metabolic process)
297	Symptom_Dev_GPBD4_Vs_Symptom_Dev_ICGV13208	Aradu.L5MAG	Aradu.A09	Aradu.A09:42009025-42009987	7.56804	1.7144	-2.14222	0.00755	0.312864	DOWN	Ycf1 n%3D13 Tax%3DMagnoliaceae RepID%3DI6MS16_9MAGN
298	Symptom_Dev_GPBD4_Vs_Symptom_Dev_ICGV13208	Araip.UJR3L	Araip.B06	Araip.B06:27947595-27948165	18.0431	3.87354	-2.21972	0.00205	0.115286	DOWN	zinc-finger protein 3%3B IPR013087 (Zinc finger C2H2-type/integrase DNA-binding domain)%3B GO:0003676 (nucleic acid binding)
299	Symptom_Dev_TAG24_Vs_Symptom_Dev_GPBD4	Aradu.4NU4Q	Aradu.A04	Aradu.A04:72185124-72185528	1.23782	5.13668	2.05303	0.0881	0.999117	UP	30S ribosomal protein S8%2C chloroplastic [Glycine max]%3B IPR000630 (Ribosomal protein S8)%3B GO:0003735 (structural constituent of ribosome)%2C GO:0005840 (ribosome)%2C GO:0006412 (translation)
300	Symptom_Dev_TAG24_Vs_Symptom_Dev_GPBD4	Aradu.F6C6R	Aradu.A10	Aradu.A10:5116549-5130862	162.782	37.5489	-2.1161	0.00015	0.0188338	DOWN	alcohol dehydrogenase 1%3B IPR002085 (Alcohol dehydrogenase superfamily%2C zinc-type)%2C IPR016040 (NAD(P)-binding domain)%2C IPR020843 (Polyketide synthase%2C enoylreductase)%3B GO:0008270 (zinc ion binding)%2C GO:0016491 (oxidoreductase activity)%2C GO:0055114 (oxidation-reduction process)
301	Symptom_Dev_TAG24_Vs_Symptom_Dev_GPBD4	Araip.RL9T9	Araip.B02	Araip.B02:108240809-108243804	6.86561	1.57937	-2.12004	0.0242	0.544793	DOWN	alpha carbonic anhydrase 7%3B IPR001148 (Alpha carbonic anhydrase)%2C IPR023561 (Carbonic anhydrase%2C alpha-class)
302	Symptom_Dev_TAG24_Vs_Symptom_Dev_GPBD4	Araip.RGK4C	Araip.B06	Araip.B06:112852467-112856175	1.31527	7.47581	2.50687	0.01465	0.402052	UP	auxin response factor 6%3B IPR006674 (HD domain)%2C IPR010525 (Auxin response factor)%3B GO:0003677 (DNA binding)%2C GO:0005634 (nucleus)%2C GO:0008081 (phosphoric diester hydrolase activity)%2C GO:0009725 (response to hormone)%2C GO:0046872 (metal ion binding)
303	Symptom_Dev_TAG24_Vs_Symptom_Dev_GPBD4	Aradu.E0Q62	Aradu.A04	Aradu.A04:161228-168403	1.58136	8.07968	2.35313	0.00065	0.0561875	UP	beta-amyrin synthase isoform X1 [Glycine max]%3B IPR018333 (Squalene cyclase)%3B GO:0003824 (catalytic activity)%2C GO:0016866 (intramolecular transferase activity)
304	Symptom_Dev_TAG24_Vs_Symptom_Dev_GPBD4	Araip.9HV2M	Araip.B04	Araip.B04:556505-563772	1.57797	8.11921	2.36327	0.0009	0.0586528	UP	beta-amyrin synthase isoform X1 [Glycine max]%3B IPR018333 (Squalene cyclase)%3B GO:0003824 (catalytic activity)%2C GO:0016866 (intramolecular transferase activity)
305	Symptom_Dev_TAG24_Vs_Symptom_Dev_GPBD4	Aradu.AW9GY	Aradu.A06	Aradu.A06:106136675-106142366	2.45227	37.7037	3.94252	0.00205	0.122863	UP	Bifunctional inhibitor/lipid-transfer protein/seed storage 2S albumin superfamily protein%3B IPR016140 (Bifunctional inhibitor/plant lipid transfer protein/seed storage helical domain)
306	Symptom_Dev_TAG24_Vs_Symptom_Dev_GPBD4	Aradu.F2ZNU	Aradu.A02	Aradu.A02:2340281-2347602	29.5497	5.34744	-2.46622	5e-05	0.00729708	DOWN	CAAX prenyl protease 1 homolog [Glycine max]%3B IPR001915 (Peptidase M48)%3B GO:0004222 (metalloendopeptidase activity)%2C GO:0006508 (proteolysis)%2C GO:0008233 (peptidase activity)%2C GO:0016020 (membrane)%2C GO:0071586 (CAAX-box protein processing)
307	Symptom_Dev_TAG24_Vs_Symptom_Dev_GPBD4	Araip.X9SZ4	Araip.B02	Araip.B02:1702904-1707373	51.6316	9.5502	-2.43465	0.0001	0.011852	DOWN	CAAX prenyl protease 1 homolog [Glycine max]%3B IPR001915 (Peptidase M48)%3B GO:0004222 (metalloendopeptidase activity)%2C GO:0006508 (proteolysis)%2C GO:0008233 (peptidase activity)%2C GO:0016020 (membrane)%2C GO:0071586 (CAAX-box protein processing)
308	Symptom_Dev_TAG24_Vs_Symptom_Dev_GPBD4	Aradu.RSV1J	Aradu.A03	Aradu.A03:94865357-94868105	14.8072	3.09909	-2.25638	0.0004	0.0382553	DOWN	cation/H+ exchanger 18%3B IPR006153 (Cation/H+ exchanger)%3B GO:0006812 (cation transport)%2C GO:0015299 (solute:hydrogen antiporter activity)%2C GO:0016021 (integral component of membrane)%2C GO:0055085 (transmembrane transport)
309	Symptom_Dev_TAG24_Vs_Symptom_Dev_GPBD4	Araip.Q0ZQ7	Araip.B03	Araip.B03:96635266-96639463	12.2746	2.95999	-2.05201	0.0011	0.0673311	DOWN	cation/H+ exchanger 18%3B IPR006153 (Cation/H+ exchanger)%3B GO:0006812 (cation transport)%2C GO:0015299 (solute:hydrogen antiporter activity)%2C GO:0016021 (integral component of membrane)%2C GO:0055085 (transmembrane transport)
310	Symptom_Dev_TAG24_Vs_Symptom_Dev_GPBD4	Aradu.J90Q6	Aradu.A04	Aradu.A04:20926333-20928132	18.0285	4.19745	-2.10269	0.00255	0.144725	DOWN	cationic amino acid transporter 5%3B IPR002293 (Amino acid/polyamine transporter I)%3B GO:0003333 (amino acid transmembrane transport)%2C GO:0015171 (amino acid transmembrane transporter activity)%2C GO:0016020 (membrane)
311	Symptom_Dev_TAG24_Vs_Symptom_Dev_GPBD4	Aradu.SB4BD	Aradu.A09	Aradu.A09:115676012-115677553	1.64195	35.5009	4.43438	0.0002	0.0237831	UP	chromodomain-helicase-DNA-binding protein 1-like isoform X2 [Glycine max]%3B IPR001650 (Helicase%2C C-terminal)%2C IPR027417 (P-loop containing nucleoside triphosphate hydrolase)%3B GO:0003676 (nucleic acid binding)%2C GO:0004386 (helicase activity)%2C GO:0005524 (ATP binding)
312	Symptom_Dev_TAG24_Vs_Symptom_Dev_GPBD4	Araip.TK6UX	Araip.B10	Araip.B10:9166650-9168700	78.3346	17.7701	-2.1402	0.0001	0.011852	DOWN	cinnamyl-alcohol dehydrogenase%3B IPR002085 (Alcohol dehydrogenase superfamily%2C zinc-type)%2C IPR016040 (NAD(P)-binding domain)%2C IPR020843 (Polyketide synthase%2C enoylreductase)%3B GO:0008270 (zinc ion binding)%2C GO:0016491 (oxidoreductase activity)%2C GO:0055114 (oxidation-reduction process)
313	Symptom_Dev_TAG24_Vs_Symptom_Dev_GPBD4	Aradu.FH2AB	Aradu.A06	Aradu.A06:10050367-10058229	1.74273	12.5202	2.84484	5e-05	0.00729708	UP	condensin complex subunit 1%3B IPR016024 (Armadillo-type fold)%2C IPR024324 (Condensin complex%2C subunit 1%2C N-terminal)%2C IPR026003 (HEAT repeat associated with sister chromatid cohesion protein)%2C IPR026971 (Condensin subunit 1/Condensin-2 complex subunit D3)%3B GO:0005488 (binding)%2C GO:0005634 (nucleus)%2C GO:0007067 (mitosis)%2C GO:0007076 (mitotic chromosome condensation)%2C GO:0030261…
314	Symptom_Dev_TAG24_Vs_Symptom_Dev_GPBD4	Araip.R6KDX	Araip.B06	Araip.B06:5756304-5764300	1.42284	10.0927	2.82646	0.0002	0.0200647	UP	condensin complex subunit 1%3B IPR016024 (Armadillo-type fold)%2C IPR024324 (Condensin complex%2C subunit 1%2C N-terminal)%2C IPR026971 (Condensin subunit 1/Condensin-2 complex subunit D3)%3B GO:0005488 (binding)%2C GO:0005634 (nucleus)%2C GO:0007067 (mitosis)%2C GO:0007076 (mitotic chromosome condensation)%2C GO:0030261 (chromosome condensation)
315	Symptom_Dev_TAG24_Vs_Symptom_Dev_GPBD4	Araip.2Q4DM	Araip.B08	Araip.B08:21679292-21684095	2.89107	12.2624	2.08457	0.0003	0.0267653	UP	COP1-interacting protein 7
316	Symptom_Dev_TAG24_Vs_Symptom_Dev_GPBD4	Aradu.NCJ0H	Aradu.A01	Aradu.A01:97679215-97684109	6.41641	28.3256	2.14227	0.00035	0.035919	UP	Copper amine oxidase family protein%3B IPR000269 (Copper amine oxidase)%3B GO:0005507 (copper ion binding)%2C GO:0008131 (primary amine oxidase activity)%2C GO:0009308 (amine metabolic process)%2C GO:0048038 (quinone binding)%2C GO:0055114 (oxidation-reduction process)
317	Symptom_Dev_TAG24_Vs_Symptom_Dev_GPBD4	Araip.26B5V	Araip.B01	Araip.B01:128247328-128250648	6.46734	27.8392	2.10587	0.0003	0.0267653	UP	Copper amine oxidase family protein%3B IPR000269 (Copper amine oxidase)%3B GO:0005507 (copper ion binding)%2C GO:0008131 (primary amine oxidase activity)%2C GO:0009308 (amine metabolic process)%2C GO:0048038 (quinone binding)%2C GO:0055114 (oxidation-reduction process)
318	Symptom_Dev_TAG24_Vs_Symptom_Dev_GPBD4	Araip.UP4JC	Araip.B04	Araip.B04:131467191-131469848	1.16643	4.75699	2.02795	0.0519	0.825009	UP	CRIB domain-containing protein RIC4-like isoform X5 [Glycine max]%3B IPR000095 (CRIB domain)
319	Symptom_Dev_TAG24_Vs_Symptom_Dev_GPBD4	Aradu.06HG0	Aradu.A01	Aradu.A01:5692371-5694584	12.7065	67.842	2.41662	5e-05	0.00729708	UP	Glycerophosphodiester phosphodiesterase GDE1 n%3D2 Tax%3DTriticeae RepID%3DM8BLH1_AEGTA%3B IPR004129 (Glycerophosphoryl diester phosphodiesterase)%3B GO:0006071 (glycerol metabolic process)%2C GO:0006629 (lipid metabolic process)%2C GO:0008081 (phosphoric diester hydrolase activity)%2C GO:0008889 (glycerophosphodiester phosphodiesterase activity)
320	Symptom_Dev_TAG24_Vs_Symptom_Dev_GPBD4	Aradu.37F30	Aradu.A10	Aradu.A10:55050943-55052164	1.1214	8.1999	2.87031	0.0297	0.650592	UP	Defective in cullin neddylation protein n%3D1 Tax%3DArabidopsis thaliana RepID%3DQ9MBG8_ARATH
321	Symptom_Dev_TAG24_Vs_Symptom_Dev_GPBD4	Aradu.0J3SA	Aradu.A01	Aradu.A01:94983951-94984803	374.214	63.4962	-2.55912	5e-05	0.00729708	DOWN	disease-resistance response protein%3B IPR000916 (Bet v I domain)%2C IPR023393 (START-like domain)%2C IPR024949 (Bet v I type allergen)%3B GO:0006952 (defense response)%2C GO:0009607 (response to biotic stimulus)
322	Symptom_Dev_TAG24_Vs_Symptom_Dev_GPBD4	Aradu.12ETV	Aradu.A01	Aradu.A01:1569689-1571818	6.93729	70.5757	3.34673	5e-05	0.00729708	UP	jasmonic acid carboxyl methyltransferase%3B IPR005299 (SAM dependent carboxyl methyltransferase)%3B GO:0008168 (methyltransferase activity)
323	Symptom_Dev_TAG24_Vs_Symptom_Dev_GPBD4	Araip.S0T1A	Araip.B10	Araip.B10:118530326-118533734	36.6086	230.419	2.65401	5e-05	0.00660601	UP	dehydration-responsive protein RD22%3B IPR004873 (BURP domain)
324	Symptom_Dev_TAG24_Vs_Symptom_Dev_GPBD4	Aradu.7A1H9	Aradu.A04	Aradu.A04:15799041-15800771	24.0885	1.66647	-3.85348	0.01815	0.501132	DOWN	deoxynucleoside triphosphate triphosphohydrolase SAMHD1 homolog isoform X1 [Glycine max]
325	Symptom_Dev_TAG24_Vs_Symptom_Dev_GPBD4	Aradu.3S3UE	Aradu.A01	Aradu.A01:19164024-19167829	7.17352	35.055	2.28887	0.00025	0.0288141	UP	Leucine-rich repeat receptor-like protein kinase family protein%3B IPR001611 (Leucine-rich repeat)%3B GO:0005515 (protein binding)
326	Symptom_Dev_TAG24_Vs_Symptom_Dev_GPBD4	Aradu.50C9M	Aradu.A01	Aradu.A01:6276377-6282610	5.94312	25.4811	2.10013	0.00025	0.0288141	UP	asparagine synthetase 3%3B IPR000583 (Class II glutamine amidotransferase domain)%2C IPR006426 (Asparagine synthase%2C glutamine-hydrolyzing)%3B GO:0004066 (asparagine synthase (glutamine-hydrolyzing) activity)%2C GO:0006529 (asparagine biosynthetic process)%2C GO:0008152 (metabolic process)
327	Symptom_Dev_TAG24_Vs_Symptom_Dev_GPBD4	Aradu.7Y76M	Aradu.A01	Aradu.A01:98184823-98186855	1.08684	5.88731	2.43746	0.0047	0.220527	UP	Heavy metal transport/detoxification superfamily protein%3B IPR006121 (Heavy metal-associated domain%2C HMA)%3B GO:0030001 (metal ion transport)%2C GO:0046872 (metal ion binding)
328	Symptom_Dev_TAG24_Vs_Symptom_Dev_GPBD4	Aradu.82DSF	Aradu.A01	Aradu.A01:90290910-90294779	79.9099	12.5584	-2.66972	5e-05	0.00729708	DOWN	cytokinin oxidase/dehydrogenase 1%3B IPR016164 (FAD-linked oxidase-like%2C C-terminal)%2C IPR016166 (FAD-binding%2C type 2)%2C IPR016170 (Vanillyl-alcohol oxidase/Cytokinin dehydrogenase C-terminal domain)%3B GO:0003824 (catalytic activity)%2C GO:0008762 (UDP-N-acetylmuramate dehydrogenase activity)%2C GO:0009690 (cytokinin metabolic process)%2C GO:0016491 (oxidoreductase activity)%2C GO:0019139 …
329	Symptom_Dev_TAG24_Vs_Symptom_Dev_GPBD4	Aradu.A3AX6	Aradu.A01	Aradu.A01:2916208-2919650	5.36426	204.424	5.25204	5e-05	0.00729708	UP	Eukaryotic aspartyl protease family protein%3B IPR001461 (Aspartic peptidase)%2C IPR021109 (Aspartic peptidase domain)%3B GO:0004190 (aspartic-type endopeptidase activity)%2C GO:0006508 (proteolysis)
330	Symptom_Dev_TAG24_Vs_Symptom_Dev_GPBD4	Aradu.BZH82	Aradu.A01	Aradu.A01:3831729-3845561	187.898	37.7089	-2.31697	5e-05	0.00729708	DOWN	cellulose synthase like E1%3B IPR005150 (Cellulose synthase)%3B GO:0016020 (membrane)%2C GO:0016760 (cellulose synthase (UDP-forming) activity)%2C GO:0030244 (cellulose biosynthetic process)
331	Symptom_Dev_TAG24_Vs_Symptom_Dev_GPBD4	Aradu.CHQ37	Aradu.A01	Aradu.A01:94942302-94943162	85.4575	15.1115	-2.49956	5e-05	0.00729708	DOWN	disease-resistance response protein%3B IPR000916 (Bet v I domain)%2C IPR023393 (START-like domain)%2C IPR024949 (Bet v I type allergen)%3B GO:0006952 (defense response)%2C GO:0009607 (response to biotic stimulus)
332	Symptom_Dev_TAG24_Vs_Symptom_Dev_GPBD4	Aradu.G235T	Aradu.A01	Aradu.A01:7243232-7246084	2.80969	32.9259	3.55074	0.00065	0.0561875	UP	Cell wall protein Exp4 n%3D1 Tax%3DMirabilis jalapa RepID%3DQ84L38_MIRJA%3B IPR007118 (Expansin/Lol pI)%3B GO:0005576 (extracellular region)%2C GO:0009664 (plant-type cell wall organization)
333	Symptom_Dev_TAG24_Vs_Symptom_Dev_GPBD4	Aradu.JM7T7	Aradu.A01	Aradu.A01:102945673-102948926	55.8539	3.0401	-4.19947	5e-05	0.00729708	DOWN	2-oxoglutarate (2OG) and Fe(II)-dependent oxygenase superfamily protein%3B IPR005123 (Oxoglutarate/iron-dependent dioxygenase)%2C IPR026992 (Non-haem dioxygenase N-terminal domain)%2C IPR027443 (Isopenicillin N synthase-like)%3B GO:0016491 (oxidoreductase activity)%2C GO:0055114 (oxidation-reduction process)
334	Symptom_Dev_TAG24_Vs_Symptom_Dev_GPBD4	Aradu.KI3UZ	Aradu.A01	Aradu.A01:96132310-96133187	28.3347	163.405	2.52781	5e-05	0.00729708	UP	disease-resistance response protein%3B IPR000916 (Bet v I domain)%2C IPR023393 (START-like domain)%2C IPR024949 (Bet v I type allergen)%3B GO:0006952 (defense response)%2C GO:0009607 (response to biotic stimulus)
335	Symptom_Dev_TAG24_Vs_Symptom_Dev_GPBD4	Aradu.KR62J	Aradu.A01	Aradu.A01:8212338-8213103	191.964	17.4641	-3.45837	5e-05	0.00729708	DOWN	protein YLS9 [Glycine max]%3B IPR004864 (Late embryogenesis abundant protein%2C LEA-14)
336	Symptom_Dev_TAG24_Vs_Symptom_Dev_GPBD4	Aradu.L67UJ	Aradu.A01	Aradu.A01:71934807-71940341	7.52398	33.7171	2.16391	0.0004	0.0382553	UP	flocculation protein FLO11-like isoform X5 [Glycine max]%3B IPR004252 (Probable transposase%2C Ptta/En/Spm%2C plant)
337	Symptom_Dev_TAG24_Vs_Symptom_Dev_GPBD4	Aradu.MU6BF	Aradu.A01	Aradu.A01:73684586-73687486	3.0456	16.8968	2.47195	0.00275	0.151116	UP	ATP-dependent caseinolytic (Clp) protease/crotonase family protein%3B IPR001753 (Crotonase superfamily)%2C IPR014748 (Crontonase%2C C-terminal)%3B GO:0003824 (catalytic activity)%2C GO:0008152 (metabolic process)
338	Symptom_Dev_TAG24_Vs_Symptom_Dev_GPBD4	Aradu.Q7212	Aradu.A01	Aradu.A01:8277918-8278275	28.5908	6.5934	-2.11646	0.01925	0.519684	DOWN	isoflavone reductase homolog [Glycine max]%3B IPR008030 (NmrA-like)%2C IPR016040 (NAD(P)-binding domain)
339	Symptom_Dev_TAG24_Vs_Symptom_Dev_GPBD4	Aradu.S44IV	Aradu.A01	Aradu.A01:89417044-89420676	809.071	172.525	-2.22946	0.0012	0.0837578	DOWN	Cysteine proteinases superfamily protein%3B IPR013128 (Peptidase C1A)%3B GO:0006508 (proteolysis)%2C GO:0008234 (cysteine-type peptidase activity)
340	Symptom_Dev_TAG24_Vs_Symptom_Dev_GPBD4	Aradu.W6LGE	Aradu.A01	Aradu.A01:6600515-6605167	7.28285	1.79846	-2.01774	0.0333	0.688517	DOWN	RING/FYVE/PHD zinc finger superfamily protein%3B IPR011016 (Zinc finger%2C RING-CH-type)%2C IPR013083 (Zinc finger%2C RING/FYVE/PHD-type)%2C IPR022143 (Protein of unknown function DUF3675)%3B GO:0008270 (zinc ion binding)
341	Symptom_Dev_TAG24_Vs_Symptom_Dev_GPBD4	Aradu.5Y217	Aradu.A02	Aradu.A02:1393756-1400118	41.7608	6.93401	-2.59039	5e-05	0.00729708	DOWN	MLO-like protein 1-like [Glycine max]%3B IPR004326 (Mlo-related protein)%3B GO:0006952 (defense response)%2C GO:0016021 (integral component of membrane)
342	Symptom_Dev_TAG24_Vs_Symptom_Dev_GPBD4	Aradu.632MM	Aradu.A02	Aradu.A02:86969744-86972349	9.05579	1.17755	-2.94306	0.00375	0.188549	DOWN	dihydroflavonol 4-reductase%3B IPR001509 (NAD-dependent epimerase/dehydratase)%2C IPR016040 (NAD(P)-binding domain)%3B GO:0003824 (catalytic activity)%2C GO:0044237 (cellular metabolic process)%2C GO:0050662 (coenzyme binding)
343	Symptom_Dev_TAG24_Vs_Symptom_Dev_GPBD4	Aradu.97Y2Q	Aradu.A02	Aradu.A02:5119132-5122921	111.153	10.3255	-3.42827	5e-05	0.00729708	DOWN	O-methyltransferase 1%3B IPR016461 (Caffeate O-methyltransferase (COMT) family)%3B GO:0008168 (methyltransferase activity)%2C GO:0008171 (O-methyltransferase activity)%2C GO:0046983 (protein dimerization activity)
344	Symptom_Dev_TAG24_Vs_Symptom_Dev_GPBD4	Aradu.FEK42	Aradu.A02	Aradu.A02:5070320-5082785	21.883	3.84047	-2.51045	0.00295	0.159378	DOWN	O-methyltransferase 1%3B IPR001077 (O-methyltransferase%2C family 2)%2C IPR012967 (Plant methyltransferase dimerisation)%3B GO:0008171 (O-methyltransferase activity)%2C GO:0046983 (protein dimerization activity)
345	Symptom_Dev_TAG24_Vs_Symptom_Dev_GPBD4	Aradu.HK5Y3	Aradu.A02	Aradu.A02:4522498-4525726	1.23689	10.8484	3.1327	0.0011	0.0800081	UP	3-ketoacyl-CoA synthase 1%3B IPR012392 (Very-long-chain 3-ketoacyl-CoA synthase)%2C IPR016039 (Thiolase-like)%3B GO:0003824 (catalytic activity)%2C GO:0006633 (fatty acid biosynthetic process)%2C GO:0008152 (metabolic process)%2C GO:0008610 (lipid biosynthetic process)%2C GO:0016020 (membrane)
346	Symptom_Dev_TAG24_Vs_Symptom_Dev_GPBD4	Aradu.T768T	Aradu.A02	Aradu.A02:5098109-5101858	22.2808	4.4132	-2.3359	0.0027	0.150204	DOWN	O-methyltransferase 1%3B IPR016461 (Caffeate O-methyltransferase (COMT) family)%3B GO:0008168 (methyltransferase activity)%2C GO:0008171 (O-methyltransferase activity)%2C GO:0046983 (protein dimerization activity)
347	Symptom_Dev_TAG24_Vs_Symptom_Dev_GPBD4	Aradu.V84QG	Aradu.A02	Aradu.A02:5261320-5262972	10.7517	2.12078	-2.3419	0.0153	0.450678	DOWN	soluble inorganic pyrophosphatase%3B IPR008162 (Inorganic pyrophosphatase)%3B GO:0000287 (magnesium ion binding)%2C GO:0004427 (inorganic diphosphatase activity)%2C GO:0005737 (cytoplasm)%2C GO:0006796 (phosphate-containing compound metabolic process)
348	Symptom_Dev_TAG24_Vs_Symptom_Dev_GPBD4	Aradu.XHP2L	Aradu.A02	Aradu.A02:86951804-86954585	342.66	67.37	-2.3466	5e-05	0.00729708	DOWN	dihydroflavonol 4-reductase%3B IPR001509 (NAD-dependent epimerase/dehydratase)%2C IPR016040 (NAD(P)-binding domain)%3B GO:0003824 (catalytic activity)%2C GO:0044237 (cellular metabolic process)%2C GO:0050662 (coenzyme binding)
349	Symptom_Dev_TAG24_Vs_Symptom_Dev_GPBD4	Aradu.1WK0W	Aradu.A03	Aradu.A03:38825908-38827086	5.45174	1.32176	-2.04426	0.0459	0.818732	DOWN	cellulose synthase family protein%3B IPR005150 (Cellulose synthase)%2C IPR026961 (PGG domain)%3B GO:0016020 (membrane)%2C GO:0016760 (cellulose synthase (UDP-forming) activity)%2C GO:0030244 (cellulose biosynthetic process)
350	Symptom_Dev_TAG24_Vs_Symptom_Dev_GPBD4	Aradu.5474V	Aradu.A03	Aradu.A03:7591154-7592889	376	32.7487	-3.52122	5e-05	0.00729708	DOWN	glucan endo-1%2C3-beta-glucosidase-like [Glycine max]%3B IPR000490 (Glycoside hydrolase%2C family 17)%2C IPR017853 (Glycoside hydrolase%2C superfamily)%3B GO:0005975 (carbohydrate metabolic process)
351	Symptom_Dev_TAG24_Vs_Symptom_Dev_GPBD4	Aradu.64FTH	Aradu.A03	Aradu.A03:1498571-1500458	2.58836	20.7868	3.00556	0.00165	0.105053	UP	plasma membrane intrinsic protein 2%3B IPR000425 (Major intrinsic protein)%2C IPR023271 (Aquaporin-like)%3B GO:0005215 (transporter activity)%2C GO:0006810 (transport)%2C GO:0016020 (membrane)
352	Symptom_Dev_TAG24_Vs_Symptom_Dev_GPBD4	Aradu.9F1DZ	Aradu.A03	Aradu.A03:118668266-118669594	18.9747	2.94202	-2.6892	0.00035	0.035919	DOWN	Cytochrome P450 superfamily protein%3B IPR001128 (Cytochrome P450)%3B GO:0005506 (iron ion binding)%2C GO:0020037 (heme binding)%2C GO:0055114 (oxidation-reduction process)
353	Symptom_Dev_TAG24_Vs_Symptom_Dev_GPBD4	Aradu.9J7QT	Aradu.A03	Aradu.A03:131928383-131929974	39.0631	7.13221	-2.45339	0.0007	0.0582685	DOWN	Protein kinase superfamily protein%3B IPR011009 (Protein kinase-like domain)%3B GO:0004672 (protein kinase activity)%2C GO:0006468 (protein phosphorylation)
354	Symptom_Dev_TAG24_Vs_Symptom_Dev_GPBD4	Aradu.ASE53	Aradu.A03	Aradu.A03:130565617-130568822	1.90612	12.7648	2.74346	0.0004	0.0382553	UP	ATP-binding ABC transporter%3B IPR013525 (ABC-2 type transporter)%2C IPR027417 (P-loop containing nucleoside triphosphate hydrolase)%3B GO:0000166 (nucleotide binding)%2C GO:0005524 (ATP binding)%2C GO:0016020 (membrane)%2C GO:0016887 (ATPase activity)%2C GO:0017111 (nucleoside-triphosphatase activity)
355	Symptom_Dev_TAG24_Vs_Symptom_Dev_GPBD4	Aradu.B18E9	Aradu.A03	Aradu.A03:121655466-121657441	22.042	3.59557	-2.61596	0.0003	0.0327306	DOWN	Protein kinase superfamily protein%3B IPR011009 (Protein kinase-like domain)%3B GO:0004672 (protein kinase activity)%2C GO:0005524 (ATP binding)%2C GO:0006468 (protein phosphorylation)
356	Symptom_Dev_TAG24_Vs_Symptom_Dev_GPBD4	Aradu.D3M3F	Aradu.A03	Aradu.A03:114871376-114874881	40.9558	6.33834	-2.69189	5e-05	0.00729708	DOWN	L-ascorbate oxidase [Glycine max]%3B IPR017760 (L-ascorbate oxidase%2C plants)%3B GO:0005507 (copper ion binding)%2C GO:0005576 (extracellular region)%2C GO:0016491 (oxidoreductase activity)%2C GO:0055114 (oxidation-reduction process)
357	Symptom_Dev_TAG24_Vs_Symptom_Dev_GPBD4	Aradu.DI7YA	Aradu.A03	Aradu.A03:112499425-112504409	11.173	1.19228	-3.22822	5e-05	0.00729708	DOWN	Transducin/WD40 repeat-like superfamily protein%3B IPR015943 (WD40/YVTN repeat-like-containing domain)%2C IPR020472 (G-protein beta WD-40 repeat)%3B GO:0005515 (protein binding)
358	Symptom_Dev_TAG24_Vs_Symptom_Dev_GPBD4	Aradu.DZ5Y1	Aradu.A03	Aradu.A03:6917724-6919672	7.02348	163.183	4.53816	5e-05	0.00729708	UP	proline-rich protein 4%3B IPR006041 (Pollen Ole e 1 allergen/extensin)
359	Symptom_Dev_TAG24_Vs_Symptom_Dev_GPBD4	Aradu.I8GKQ	Aradu.A03	Aradu.A03:130213359-130214633	14.791	3.4911	-2.08296	0.0058	0.251166	DOWN	WRKY family transcription factor%3B IPR003657 (DNA-binding WRKY)%3B GO:0003700 (sequence-specific DNA binding transcription factor activity)%2C GO:0043565 (sequence-specific DNA binding)
360	Symptom_Dev_TAG24_Vs_Symptom_Dev_GPBD4	Aradu.J1PHS	Aradu.A03	Aradu.A03:123440081-123443886	178.995	18.1752	-3.29988	5e-05	0.00729708	DOWN	1-deoxy-D-xylulose 5-phosphate synthase 1%3B IPR005477 (Deoxyxylulose-5-phosphate synthase)%2C IPR009014 (Transketolase%2C C-terminal/Pyruvate-ferredoxin oxidoreductase%2C domain II)%3B GO:0003824 (catalytic activity)%2C GO:0008152 (metabolic process)%2C GO:0008661 (1-deoxy-D-xylulose-5-phosphate synthase activity)%2C GO:0016114 (terpenoid biosynthetic process)
361	Symptom_Dev_TAG24_Vs_Symptom_Dev_GPBD4	Aradu.MJ134	Aradu.A03	Aradu.A03:11553827-11563612	2.63842	78.7526	4.89958	0.0001	0.0132206	UP	Plant invertase/pectin methylesterase inhibitor superfamily protein%3B IPR006501 (Pectinesterase inhibitor domain)%3B GO:0004857 (enzyme inhibitor activity)%2C GO:0030599 (pectinesterase activity)
362	Symptom_Dev_TAG24_Vs_Symptom_Dev_GPBD4	Aradu.09QQW	Aradu.A07	Aradu.A07:49014950-49018462	1.77707	9.92614	2.48173	0.0022	0.129777	UP	DNA glycosylase superfamily protein%3B IPR005019 (Methyladenine glycosylase)%3B GO:0003824 (catalytic activity)%2C GO:0006281 (DNA repair)%2C GO:0006284 (base-excision repair)%2C GO:0008725 (DNA-3-methyladenine glycosylase activity)
363	Symptom_Dev_TAG24_Vs_Symptom_Dev_GPBD4	Araip.9BD0E	Araip.B08	Araip.B08:100801473-100805655	1.72793	9.61285	2.47592	0.002	0.104667	UP	DNA glycosylase superfamily protein%3B IPR005019 (Methyladenine glycosylase)%3B GO:0003824 (catalytic activity)%2C GO:0006281 (DNA repair)%2C GO:0006284 (base-excision repair)%2C GO:0008725 (DNA-3-methyladenine glycosylase activity)
364	Symptom_Dev_TAG24_Vs_Symptom_Dev_GPBD4	Aradu.Q9ST3	Aradu.A03	Aradu.A03:5609394-5613250	1.21055	5.39485	2.15593	0.0061	0.259654	UP	Protein kinase superfamily protein%3B IPR011009 (Protein kinase-like domain)%2C IPR014729 (Rossmann-like alpha/beta/alpha sandwich fold)%3B GO:0004672 (protein kinase activity)%2C GO:0005524 (ATP binding)%2C GO:0006468 (protein phosphorylation)
365	Symptom_Dev_TAG24_Vs_Symptom_Dev_GPBD4	Aradu.T0MVW	Aradu.A03	Aradu.A03:3918586-3919018	17.4079	2.23383	-2.96215	0.0086	0.31175	DOWN	DUF4228 domain protein%3B IPR025322 (Protein of unknown function DUF4228%2C plant)
366	Symptom_Dev_TAG24_Vs_Symptom_Dev_GPBD4	Aradu.T4WFS	Aradu.A03	Aradu.A03:130306410-130308542	114.563	8.89353	-3.68724	5e-05	0.00729708	DOWN	stress up-regulated Nod 19 protein%3B IPR011692 (Stress up-regulated Nod 19)
367	Symptom_Dev_TAG24_Vs_Symptom_Dev_GPBD4	Araip.9R4JP	Araip.B08	Araip.B08:8850468-8851716	1.24942	7.39745	2.56577	0.04945	0.80948	UP	DNA repair protein XRCC2 homolog isoform X1 [Glycine max]
368	Symptom_Dev_TAG24_Vs_Symptom_Dev_GPBD4	Aradu.3S3D0	Aradu.A04	Aradu.A04:20154022-20157370	1.36694	5.76614	2.07666	0.01415	0.431277	UP	Domain of unknown function (DUF23)%3B IPR008166 (Domain of unknown function DUF23)
369	Symptom_Dev_TAG24_Vs_Symptom_Dev_GPBD4	Araip.8V620	Araip.B04	Araip.B04:19744939-19748087	1.70891	7.00407	2.03511	0.01665	0.438523	UP	Domain of unknown function (DUF23)%3B IPR008166 (Domain of unknown function DUF23)
370	Symptom_Dev_TAG24_Vs_Symptom_Dev_GPBD4	Aradu.TCQ2L	Aradu.A03	Aradu.A03:119987357-119989438	17.6947	2.65535	-2.73634	0.0001	0.0132206	DOWN	Cytochrome P450 superfamily protein%3B IPR001128 (Cytochrome P450)%3B GO:0005506 (iron ion binding)%2C GO:0020037 (heme binding)%2C GO:0055114 (oxidation-reduction process)
371	Symptom_Dev_TAG24_Vs_Symptom_Dev_GPBD4	Aradu.VB3EE	Aradu.A03	Aradu.A03:108762265-108765784	13.0967	1.22348	-3.42015	0.00135	0.0911149	DOWN	2-oxoglutarate (2OG) and Fe(II)-dependent oxygenase superfamily protein%3B IPR005123 (Oxoglutarate/iron-dependent dioxygenase)%2C IPR026992 (Non-haem dioxygenase N-terminal domain)%2C IPR027443 (Isopenicillin N synthase-like)%3B GO:0016491 (oxidoreductase activity)%2C GO:0055114 (oxidation-reduction process)
372	Symptom_Dev_TAG24_Vs_Symptom_Dev_GPBD4	Aradu.J3PLI	Aradu.A02	Aradu.A02:52364133-52371629	8.80575	45.8213	2.3795	0.00475	0.221946	UP	EG45-like domain containing protein-like [Glycine max]%3B IPR009009 (RlpA-like double-psi beta-barrel domain)
373	Symptom_Dev_TAG24_Vs_Symptom_Dev_GPBD4	Aradu.GX5W4	Aradu.A10	Aradu.A10:6488654-6489884	1.39195	10.8336	2.96033	0.00495	0.227974	UP	elongation of fatty acids protein A-like [Glycine max]%3B IPR002076 (GNS1/SUR4 membrane protein)%3B GO:0016021 (integral component of membrane)
374	Symptom_Dev_TAG24_Vs_Symptom_Dev_GPBD4	Araip.2N7ZX	Araip.B10	Araip.B10:10876768-10877635	1.39943	13.8571	3.30771	0.0035	0.158767	UP	elongation of fatty acids protein A-like [Glycine max]%3B IPR002076 (GNS1/SUR4 membrane protein)%3B GO:0016021 (integral component of membrane)
375	Symptom_Dev_TAG24_Vs_Symptom_Dev_GPBD4	Aradu.SZ6Y0	Aradu.A04	Aradu.A04:3725385-3727628	607.455	135.477	-2.16473	0.0001	0.0132206	DOWN	endo-1%2C3%3B 1%2C4-beta-D-glucanase-like [Glycine max]%3B IPR002925 (Dienelactone hydrolase)%3B GO:0016787 (hydrolase activity)
376	Symptom_Dev_TAG24_Vs_Symptom_Dev_GPBD4	Araip.X9JIK	Araip.B04	Araip.B04:5003065-5005684	590.895	133.578	-2.14521	0.0001	0.011852	DOWN	endo-1%2C3%3B 1%2C4-beta-D-glucanase-like [Glycine max]%3B IPR002925 (Dienelactone hydrolase)%3B GO:0016787 (hydrolase activity)
377	Symptom_Dev_TAG24_Vs_Symptom_Dev_GPBD4	Aradu.1R9KX	Aradu.A03	Aradu.A03:92603749-92608148	1.0237	12.3472	3.59232	0.00035	0.035919	UP	endoglucanase 6-like [Glycine max]%3B IPR001701 (Glycoside hydrolase%2C family 9)%2C IPR008928 (Six-hairpin glycosidase-like)%2C IPR008965 (Carbohydrate-binding domain)%3B GO:0003824 (catalytic activity)%2C GO:0005975 (carbohydrate metabolic process)%2C GO:0030246 (carbohydrate binding)
378	Symptom_Dev_TAG24_Vs_Symptom_Dev_GPBD4	Aradu.Y6TV9	Aradu.A03	Aradu.A03:119966148-119967444	201.081	25.0264	-3.00626	5e-05	0.00729708	DOWN	O-methyltransferase family protein%3B IPR016461 (Caffeate O-methyltransferase (COMT) family)%3B GO:0008168 (methyltransferase activity)%2C GO:0008171 (O-methyltransferase activity)%2C GO:0046983 (protein dimerization activity)
379	Symptom_Dev_TAG24_Vs_Symptom_Dev_GPBD4	Aradu.YC5B5	Aradu.A03	Aradu.A03:8292184-8294622	121.137	21.5172	-2.49308	5e-05	0.00729708	DOWN	chalcone synthase [Glycine max]%3B IPR011141 (Polyketide synthase%2C type III)%2C IPR016039 (Thiolase-like)%3B GO:0003824 (catalytic activity)%2C GO:0008152 (metabolic process)%2C GO:0009058 (biosynthetic process)
380	Symptom_Dev_TAG24_Vs_Symptom_Dev_GPBD4	Aradu.Z87JB	Aradu.A03	Aradu.A03:133776795-133780539	2.99367	58.4226	4.28654	5e-05	0.00729708	UP	disease resistance protein (TIR-NBS-LRR class)%2C putative%3B IPR000157 (Toll/interleukin-1 receptor homology (TIR) domain)%2C IPR000767 (Disease resistance protein)%2C IPR027417 (P-loop containing nucleoside triphosphate hydrolase)%3B GO:0005515 (protein binding)%2C GO:0006952 (defense response)%2C GO:0007165 (signal transduction)%2C GO:0043531 (ADP binding)
381	Symptom_Dev_TAG24_Vs_Symptom_Dev_GPBD4	Aradu.49PAS	Aradu.A04	Aradu.A04:20800676-20804904	67.6891	11.1403	-2.60314	5e-05	0.00729708	DOWN	Cytochrome P450 superfamily protein%3B IPR001128 (Cytochrome P450)%3B GO:0005506 (iron ion binding)%2C GO:0020037 (heme binding)%2C GO:0055114 (oxidation-reduction process)
382	Symptom_Dev_TAG24_Vs_Symptom_Dev_GPBD4	Aradu.56C76	Aradu.A04	Aradu.A04:10716984-10718721	2.38139	21.0799	3.14599	0.00055	0.049248	UP	chalcone synthase [Glycine max]%3B IPR011141 (Polyketide synthase%2C type III)%2C IPR016039 (Thiolase-like)%3B GO:0003824 (catalytic activity)%2C GO:0008152 (metabolic process)%2C GO:0009058 (biosynthetic process)
383	Symptom_Dev_TAG24_Vs_Symptom_Dev_GPBD4	Aradu.5F6FU	Aradu.A04	Aradu.A04:20551548-20554616	132.704	22.7188	-2.54625	5e-05	0.00729708	DOWN	Cytochrome P450 superfamily protein%3B IPR001128 (Cytochrome P450)%3B GO:0005506 (iron ion binding)%2C GO:0020037 (heme binding)%2C GO:0055114 (oxidation-reduction process)
384	Symptom_Dev_TAG24_Vs_Symptom_Dev_GPBD4	Aradu.73Z43	Aradu.A04	Aradu.A04:3904178-3905596	2.69447	14.3811	2.4161	0.0008	0.0628671	UP	Heavy metal transport/detoxification superfamily protein%3B IPR006121 (Heavy metal-associated domain%2C HMA)%3B GO:0030001 (metal ion transport)%2C GO:0046872 (metal ion binding)
385	Symptom_Dev_TAG24_Vs_Symptom_Dev_GPBD4	Aradu.80WA5	Aradu.A04	Aradu.A04:14931292-14932203	286.767	25.76	-3.47667	5e-05	0.00729708	DOWN	disease-resistance response protein%3B IPR000916 (Bet v I domain)%2C IPR023393 (START-like domain)%2C IPR024949 (Bet v I type allergen)%3B GO:0006952 (defense response)%2C GO:0009607 (response to biotic stimulus)
386	Symptom_Dev_TAG24_Vs_Symptom_Dev_GPBD4	Araip.R7ESZ	Araip.B03	Araip.B03:10636892-10638953	25.0722	5.21222	-2.26612	0.00125	0.0742568	DOWN	expansin-like A2%3B IPR007118 (Expansin/Lol pI)%3B GO:0005576 (extracellular region)%2C GO:0019953 (sexual reproduction)
387	Symptom_Dev_TAG24_Vs_Symptom_Dev_GPBD4	Araip.GR2J9	Araip.B03	Araip.B03:131557101-131558703	65.2657	2.5288	-4.6898	5e-05	0.00660601	DOWN	FAD-binding Berberine family protein%3B IPR012951 (Berberine/berberine-like)%2C IPR016166 (FAD-binding%2C type 2)%3B GO:0003824 (catalytic activity)%2C GO:0008762 (UDP-N-acetylmuramate dehydrogenase activity)%2C GO:0016491 (oxidoreductase activity)%2C GO:0050660 (flavin adenine dinucleotide binding)%2C GO:0055114 (oxidation-reduction process)
388	Symptom_Dev_TAG24_Vs_Symptom_Dev_GPBD4	Aradu.9L9TA	Aradu.A04	Aradu.A04:5321189-5323471	3.02271	16.3828	2.43826	0.0043	0.207387	UP	Tyrosine phosphatase family protein%3B IPR004861 (Protein-tyrosine phosphatase%2C SIW14-like)%3B GO:0004725 (protein tyrosine phosphatase activity)
389	Symptom_Dev_TAG24_Vs_Symptom_Dev_GPBD4	Aradu.AYI97	Aradu.A04	Aradu.A04:8538821-8542068	1.82527	7.53145	2.04482	0.0195	0.519884	UP	peroxidase 2%3B IPR010255 (Haem peroxidase)%3B GO:0004601 (peroxidase activity)%2C GO:0006979 (response to oxidative stress)%2C GO:0020037 (heme binding)%2C GO:0055114 (oxidation-reduction process)
390	Symptom_Dev_TAG24_Vs_Symptom_Dev_GPBD4	Aradu.B5GNC	Aradu.A04	Aradu.A04:89593179-89601016	23.658	1.80425	-3.71285	0.0002	0.0237831	DOWN	auxin transporter-like protein 2-like isoform X1 [Glycine max]%3B IPR013057 (Amino acid transporter%2C transmembrane)
391	Symptom_Dev_TAG24_Vs_Symptom_Dev_GPBD4	Aradu.DQP6N	Aradu.A04	Aradu.A04:122680302-122690779	11.4803	2.67174	-2.1033	0.0004	0.0382553	DOWN	Protein kinase superfamily protein%3B IPR011009 (Protein kinase-like domain)%2C IPR013320 (Concanavalin A-like lectin/glucanase%2C subgroup)%3B GO:0004672 (protein kinase activity)%2C GO:0005524 (ATP binding)%2C GO:0006468 (protein phosphorylation)
392	Symptom_Dev_TAG24_Vs_Symptom_Dev_GPBD4	Aradu.J6XSM	Aradu.A04	Aradu.A04:11029029-11030449	195.376	38.8964	-2.32855	5e-05	0.00729708	DOWN	chalcone synthase [Glycine max]%3B IPR011141 (Polyketide synthase%2C type III)%2C IPR016039 (Thiolase-like)%3B GO:0003824 (catalytic activity)%2C GO:0008152 (metabolic process)%2C GO:0009058 (biosynthetic process)
393	Symptom_Dev_TAG24_Vs_Symptom_Dev_GPBD4	Aradu.JL5FQ	Aradu.A04	Aradu.A04:11065138-11066915	1.87031	8.95905	2.26007	0.0069	0.277444	UP	chalcone synthase [Glycine max]%3B IPR011141 (Polyketide synthase%2C type III)%2C IPR016039 (Thiolase-like)%3B GO:0003824 (catalytic activity)%2C GO:0008152 (metabolic process)%2C GO:0009058 (biosynthetic process)
394	Symptom_Dev_TAG24_Vs_Symptom_Dev_GPBD4	Aradu.S1EHV	Aradu.A04	Aradu.A04:30102114-30103426	1.24857	20.8035	4.05848	0.0006	0.0522674	UP	DNA mismatch repair protein MSH6-like [Glycine max]
395	Symptom_Dev_TAG24_Vs_Symptom_Dev_GPBD4	Aradu.SSV2N	Aradu.A04	Aradu.A04:56552966-56556953	53.7217	6.3261	-3.08612	5e-05	0.00729708	DOWN	MLO-like protein 12-like [Glycine max]%3B IPR004326 (Mlo-related protein)%3B GO:0006952 (defense response)%2C GO:0016021 (integral component of membrane)
396	Symptom_Dev_TAG24_Vs_Symptom_Dev_GPBD4	Aradu.TH0MN	Aradu.A04	Aradu.A04:2444250-2447960	10.4661	1.77896	-2.55661	0.0024	0.138308	DOWN	glucan endo-1%2C3-beta-glucosidase 4-like [Glycine max]%3B IPR000490 (Glycoside hydrolase%2C family 17)%2C IPR012946 (X8)%2C IPR017853 (Glycoside hydrolase%2C superfamily)%3B GO:0005975 (carbohydrate metabolic process)
397	Symptom_Dev_TAG24_Vs_Symptom_Dev_GPBD4	Aradu.VDD1W	Aradu.A04	Aradu.A04:9833295-9843589	17.7962	3.54532	-2.32758	0.00015	0.0188338	DOWN	Protein kinase family protein%3B IPR011009 (Protein kinase-like domain)%2C IPR013320 (Concanavalin A-like lectin/glucanase%2C subgroup)%2C IPR013695 (Wall-associated receptor kinase)%2C IPR025287 (Wall-associated receptor kinase galacturonan-binding domain)%3B GO:0004672 (protein kinase activity)%2C GO:0004674 (protein serine/threonine kinase activity)%2C GO:0005524 (ATP binding)%2C GO:0006468 (p…
398	Symptom_Dev_TAG24_Vs_Symptom_Dev_GPBD4	Aradu.W9GAB	Aradu.A04	Aradu.A04:38669286-38671348	34.8927	5.02293	-2.79633	0.0016	0.102743	DOWN	phosphate transporter 1%3B 8%3B IPR005828 (General substrate transporter)%2C IPR016196 (Major facilitator superfamily domain%2C general substrate transporter)%3B GO:0016021 (integral component of membrane)%2C GO:0022857 (transmembrane transporter activity)%2C GO:0055085 (transmembrane transport)
399	Symptom_Dev_TAG24_Vs_Symptom_Dev_GPBD4	Araip.T1SIZ	Araip.B04	Araip.B04:133309632-133310930	10.1885	1.10714	-3.20204	0.00625	0.237972	DOWN	flowering locus protein T%3B IPR008914 (Phosphatidylethanolamine-binding protein PEBP)
400	Symptom_Dev_TAG24_Vs_Symptom_Dev_GPBD4	Araip.VEP8T	Araip.B10	Araip.B10:133990481-133992016	185.994	37.7237	-2.30171	0.0001	0.011852	DOWN	flowering locus protein T%3B IPR008914 (Phosphatidylethanolamine-binding protein PEBP)
401	Symptom_Dev_TAG24_Vs_Symptom_Dev_GPBD4	Aradu.WLE0A	Aradu.A04	Aradu.A04:117921748-117923381	1.91117	64.8923	5.08552	0.0004	0.0382553	UP	Cell wall protein Exp4 n%3D1 Tax%3DMirabilis jalapa RepID%3DQ84L38_MIRJA%3B IPR007118 (Expansin/Lol pI)%3B GO:0005576 (extracellular region)%2C GO:0009664 (plant-type cell wall organization)
402	Symptom_Dev_TAG24_Vs_Symptom_Dev_GPBD4	Aradu.ZWT01	Aradu.A04	Aradu.A04:10723333-10725328	5.61985	23.8942	2.08806	0.00115	0.0823129	UP	chalcone synthase [Glycine max]%3B IPR011141 (Polyketide synthase%2C type III)%2C IPR016039 (Thiolase-like)%3B GO:0003824 (catalytic activity)%2C GO:0008152 (metabolic process)%2C GO:0009058 (biosynthetic process)
403	Symptom_Dev_TAG24_Vs_Symptom_Dev_GPBD4	Aradu.0A8NK	Aradu.A05	Aradu.A05:10223105-10227504	57.845	6.01784	-3.26487	5e-05	0.00729708	DOWN	isoflavone reductase-like protein-like [Glycine max]%3B IPR008030 (NmrA-like)%2C IPR016040 (NAD(P)-binding domain)
404	Symptom_Dev_TAG24_Vs_Symptom_Dev_GPBD4	Aradu.0I3GY	Aradu.A05	Aradu.A05:17897375-17900134	174.712	8.9453	-4.28771	5e-05	0.00729708	DOWN	Cytochrome P450 superfamily protein%3B IPR001128 (Cytochrome P450)%3B GO:0005506 (iron ion binding)%2C GO:0020037 (heme binding)%2C GO:0055114 (oxidation-reduction process)
405	Symptom_Dev_TAG24_Vs_Symptom_Dev_GPBD4	Aradu.43TRE	Aradu.A05	Aradu.A05:6994547-6996218	5.27661	25.99	2.30027	0.0013	0.0882704	UP	lysine-rich arabinogalactan protein 18-like [Glycine max]
406	Symptom_Dev_TAG24_Vs_Symptom_Dev_GPBD4	Aradu.739Q1	Aradu.A05	Aradu.A05:106276423-106278473	9.88176	1.89092	-2.38568	0.006	0.257839	DOWN	1-aminocyclopropane-1-carboxylate oxidase homolog 1 [Glycine max]%3B IPR005123 (Oxoglutarate/iron-dependent dioxygenase)%2C IPR026992 (Non-haem dioxygenase N-terminal domain)%2C IPR027443 (Isopenicillin N synthase-like)%3B GO:0016491 (oxidoreductase activity)%2C GO:0055114 (oxidation-reduction process)
407	Symptom_Dev_TAG24_Vs_Symptom_Dev_GPBD4	Aradu.F99CN	Aradu.A05	Aradu.A05:9032896-9033469	93.8145	8.94331	-3.39093	5e-05	0.00729708	DOWN	Calcium-binding EF-hand family protein%3B IPR011992 (EF-hand domain pair)%3B GO:0005509 (calcium ion binding)
408	Symptom_Dev_TAG24_Vs_Symptom_Dev_GPBD4	Aradu.FPU47	Aradu.A05	Aradu.A05:757005-758654	12.6369	3.07056	-2.04107	0.00515	0.233359	DOWN	transcription factor bHLH93-like [Glycine max]%3B IPR011598 (Myc-type%2C basic helix-loop-helix (bHLH) domain)%3B GO:0046983 (protein dimerization activity)
409	Symptom_Dev_TAG24_Vs_Symptom_Dev_GPBD4	Aradu.M62BY	Aradu.A05	Aradu.A05:88650688-88654638	218.68	30.9478	-2.82091	5e-05	0.00729708	DOWN	caffeoyl-CoA 3-O-methyltransferase%3B IPR002935 (O-methyltransferase%2C family 3)%3B GO:0008171 (O-methyltransferase activity)
410	Symptom_Dev_TAG24_Vs_Symptom_Dev_GPBD4	Aradu.MC661	Aradu.A05	Aradu.A05:11916418-11919671	3.63098	17.328	2.25468	0.00155	0.101563	UP	Cytochrome P450 superfamily protein%3B IPR001128 (Cytochrome P450)%3B GO:0005506 (iron ion binding)%2C GO:0020037 (heme binding)%2C GO:0055114 (oxidation-reduction process)
411	Symptom_Dev_TAG24_Vs_Symptom_Dev_GPBD4	Aradu.RZ1DG	Aradu.A05	Aradu.A05:8885400-8888000	32.6765	4.70822	-2.795	5e-05	0.00729708	DOWN	Cytochrome P450 superfamily protein%3B IPR001128 (Cytochrome P450)%3B GO:0005506 (iron ion binding)%2C GO:0020037 (heme binding)%2C GO:0055114 (oxidation-reduction process)
412	Symptom_Dev_TAG24_Vs_Symptom_Dev_GPBD4	Aradu.T5517	Aradu.A05	Aradu.A05:8934368-8943060	83.1097	8.06616	-3.36506	5e-05	0.00729708	DOWN	Cytochrome P450 superfamily protein%3B IPR001128 (Cytochrome P450)%3B GO:0005506 (iron ion binding)%2C GO:0020037 (heme binding)%2C GO:0055114 (oxidation-reduction process)
413	Symptom_Dev_TAG24_Vs_Symptom_Dev_GPBD4	Aradu.U86RL	Aradu.A05	Aradu.A05:18488502-18490271	3.45864	204.911	5.88865	5e-05	0.00729708	UP	12-oxophytodienoate reductase 2%3B IPR013785 (Aldolase-type TIM barrel)%3B GO:0003824 (catalytic activity)%2C GO:0010181 (FMN binding)%2C GO:0016491 (oxidoreductase activity)%2C GO:0055114 (oxidation-reduction process)
414	Symptom_Dev_TAG24_Vs_Symptom_Dev_GPBD4	Aradu.171F6	Aradu.A06	Aradu.A06:96496609-96499595	20.875	2.7082	-2.94637	0.0033	0.172885	DOWN	WRKY family transcription factor%3B IPR003657 (DNA-binding WRKY)%3B GO:0003700 (sequence-specific DNA binding transcription factor activity)%2C GO:0043565 (sequence-specific DNA binding)
415	Symptom_Dev_TAG24_Vs_Symptom_Dev_GPBD4	Aradu.3UN20	Aradu.A06	Aradu.A06:2393187-2394738	1.03558	6.38304	2.6238	0.00435	0.20935	UP	Eukaryotic aspartyl protease family protein%3B IPR001461 (Aspartic peptidase)%2C IPR021109 (Aspartic peptidase domain)%3B GO:0004190 (aspartic-type endopeptidase activity)%2C GO:0006508 (proteolysis)
416	Symptom_Dev_TAG24_Vs_Symptom_Dev_GPBD4	Aradu.64LXI	Aradu.A06	Aradu.A06:82682584-82685413	30.7991	6.27558	-2.29507	0.0006	0.0522674	DOWN	Folic acid and derivative biosynthetic process isoform 1 n%3D1 Tax%3DTheobroma cacao RepID%3DUPI00042B7F04%3B IPR005645 (Serine hydrolase FSH)
417	Symptom_Dev_TAG24_Vs_Symptom_Dev_GPBD4	Aradu.A0MU0	Aradu.A06	Aradu.A06:108922537-108924268	6.21973	33.8469	2.4441	0.0007	0.0582685	UP	Fatty acid/sphingolipid desaturase%3B IPR012171 (Fatty acid/sphingolipid desaturase)%3B GO:0005506 (iron ion binding)%2C GO:0006629 (lipid metabolic process)%2C GO:0006633 (fatty acid biosynthetic process)%2C GO:0020037 (heme binding)%2C GO:0055114 (oxidation-reduction process)
418	Symptom_Dev_TAG24_Vs_Symptom_Dev_GPBD4	Aradu.AN030	Aradu.A06	Aradu.A06:3892379-3905209	368.382	76.5713	-2.26633	5e-05	0.00729708	DOWN	aldo/keto reductase family oxidoreductase%3B IPR001395 (Aldo/keto reductase)%2C IPR023210 (NADP-dependent oxidoreductase domain)
419	Symptom_Dev_TAG24_Vs_Symptom_Dev_GPBD4	Aradu.D4J1F	Aradu.A06	Aradu.A06:95636386-95639209	9.31833	363.079	5.28407	5e-05	0.00729708	UP	Glycerophosphodiester phosphodiesterase GDE1 n%3D2 Tax%3DTriticeae RepID%3DM8BLH1_AEGTA%3B IPR004129 (Glycerophosphoryl diester phosphodiesterase)%3B GO:0006071 (glycerol metabolic process)%2C GO:0006629 (lipid metabolic process)%2C GO:0008081 (phosphoric diester hydrolase activity)%2C GO:0008889 (glycerophosphodiester phosphodiesterase activity)
420	Symptom_Dev_TAG24_Vs_Symptom_Dev_GPBD4	Aradu.E740H	Aradu.A06	Aradu.A06:10984464-10984921	65.8572	2.05032	-5.00542	0.00085	0.0656486	DOWN	heat shock transcription factor B3%3B IPR011991 (Winged helix-turn-helix DNA-binding domain)
421	Symptom_Dev_TAG24_Vs_Symptom_Dev_GPBD4	Aradu.EQ6UY	Aradu.A06	Aradu.A06:5544767-5548551	7.62734	68.2736	3.16208	5e-05	0.00729708	UP	F-box family protein%3B IPR001810 (F-box domain)%2C IPR025886 (Phloem protein 2-like)%3B GO:0005515 (protein binding)
422	Symptom_Dev_TAG24_Vs_Symptom_Dev_GPBD4	Aradu.GVF2D	Aradu.A06	Aradu.A06:111034967-111040283	19.6228	3.14914	-2.6395	0.00075	0.0602009	DOWN	alpha-amylase-like%3B IPR012850 (Alpha-amylase%2C C-terminal beta-sheet)%2C IPR013780 (Glycosyl hydrolase%2C family 13%2C all-beta)%2C IPR015902 (Glycoside hydrolase%2C family 13)%2C IPR017853 (Glycoside hydrolase%2C superfamily)%3B GO:0003824 (catalytic activity)%2C GO:0004556 (alpha-amylase activity)%2C GO:0005509 (calcium ion binding)%2C GO:0005975 (carbohydrate metabolic process)%2C GO:004316…
423	Symptom_Dev_TAG24_Vs_Symptom_Dev_GPBD4	Aradu.L1HGF	Aradu.A06	Aradu.A06:111004788-111007518	79.1636	9.24552	-3.09801	5e-05	0.00729708	DOWN	alpha-amylase-like%3B IPR015902 (Glycoside hydrolase%2C family 13)%3B GO:0003824 (catalytic activity)%2C GO:0004556 (alpha-amylase activity)%2C GO:0005509 (calcium ion binding)%2C GO:0005975 (carbohydrate metabolic process)%2C GO:0043169 (cation binding)
424	Symptom_Dev_TAG24_Vs_Symptom_Dev_GPBD4	Aradu.QCD9Z	Aradu.A06	Aradu.A06:98389908-98395437	12.3011	1.82379	-2.75378	0.0032	0.170024	DOWN	ser/thr-rich protein T10 in DGCR region-like protein%3B IPR008551 (Protein of unknown function DUF833)
425	Symptom_Dev_TAG24_Vs_Symptom_Dev_GPBD4	Aradu.R3HWW	Aradu.A06	Aradu.A06:12945019-12957279	114.65	9.35196	-3.61583	5e-05	0.00729708	DOWN	Disease resistance-responsive (dirigent-like protein) family protein%3B IPR004265 (Plant disease resistance response protein)
426	Symptom_Dev_TAG24_Vs_Symptom_Dev_GPBD4	Aradu.X9N95	Aradu.A06	Aradu.A06:4641367-4642486	35.4464	7.41642	-2.25684	0.0002	0.0237831	DOWN	RING-H2 finger protein 2B%3B IPR013083 (Zinc finger%2C RING/FYVE/PHD-type)%3B GO:0005515 (protein binding)%2C GO:0008270 (zinc ion binding)
427	Symptom_Dev_TAG24_Vs_Symptom_Dev_GPBD4	Aradu.XBM41	Aradu.A06	Aradu.A06:18194330-18201000	11.5942	91.2093	2.97578	5e-05	0.00729708	UP	Serine-type endopeptidase n%3D2 Tax%3DCucumis RepID%3DE5GCD4_CUCME%3B IPR002470 (Peptidase S9A%2C prolyl oligopeptidase)%2C IPR023302 (Peptidase S9A%2C N-terminal domain)%3B GO:0004252 (serine-type endopeptidase activity)%2C GO:0006508 (proteolysis)%2C GO:0008236 (serine-type peptidase activity)%2C GO:0070008 (serine-type exopeptidase activity)
428	Symptom_Dev_TAG24_Vs_Symptom_Dev_GPBD4	Aradu.Z6NV1	Aradu.A06	Aradu.A06:16177566-16178727	2.3254	17.2053	2.8873	0.002	0.121159	UP	phosphate transporter 1%3B 7%3B IPR005828 (General substrate transporter)%2C IPR016196 (Major facilitator superfamily domain%2C general substrate transporter)%3B GO:0016021 (integral component of membrane)%2C GO:0022857 (transmembrane transporter activity)%2C GO:0055085 (transmembrane transport)
429	Symptom_Dev_TAG24_Vs_Symptom_Dev_GPBD4	Aradu.2S5CB	Aradu.A07	Aradu.A07:21632768-21633746	9.32122	2.09345	-2.15463	0.01895	0.515619	DOWN	probable WRKY transcription factor 33 [Glycine max]%3B IPR003657 (DNA-binding WRKY)%3B GO:0003700 (sequence-specific DNA binding transcription factor activity)%2C GO:0043565 (sequence-specific DNA binding)
430	Symptom_Dev_TAG24_Vs_Symptom_Dev_GPBD4	Aradu.7065G	Aradu.A07	Aradu.A07:64517-66113	362.443	34.4343	-3.39584	5e-05	0.00729708	DOWN	aldo/keto reductase family oxidoreductase%3B IPR001395 (Aldo/keto reductase)%2C IPR023210 (NADP-dependent oxidoreductase domain)%3B GO:0016491 (oxidoreductase activity)%2C GO:0055114 (oxidation-reduction process)
431	Symptom_Dev_TAG24_Vs_Symptom_Dev_GPBD4	Aradu.8I3T0	Aradu.A07	Aradu.A07:8601960-8603917	5.01126	20.5508	2.03595	0.00205	0.122863	UP	Peroxidase superfamily protein%3B IPR010255 (Haem peroxidase)%3B GO:0004601 (peroxidase activity)%2C GO:0006979 (response to oxidative stress)%2C GO:0020037 (heme binding)%2C GO:0055114 (oxidation-reduction process)
432	Symptom_Dev_TAG24_Vs_Symptom_Dev_GPBD4	Aradu.F0D6Z	Aradu.A07	Aradu.A07:515279-516495	20.0612	114.621	2.51439	5e-05	0.00729708	UP	ZIP zinc/iron transport family protein%3B IPR003689 (Zinc/iron permease)%3B GO:0005385 (zinc ion transmembrane transporter activity)%2C GO:0016020 (membrane)%2C GO:0016021 (integral component of membrane)%2C GO:0030001 (metal ion transport)%2C GO:0046873 (metal ion transmembrane transporter activity)%2C GO:0055085 (transmembrane transport)%2C GO:0071577 (zinc ion transmembrane transport)
433	Symptom_Dev_TAG24_Vs_Symptom_Dev_GPBD4	Aradu.K3ZSF	Aradu.A07	Aradu.A07:17973617-17975772	1.18449	23.8471	4.33148	0.00035	0.035919	UP	Cell wall protein Exp4 n%3D1 Tax%3DMirabilis jalapa RepID%3DQ84L38_MIRJA%3B IPR007118 (Expansin/Lol pI)%3B GO:0005576 (extracellular region)%2C GO:0009664 (plant-type cell wall organization)
434	Symptom_Dev_TAG24_Vs_Symptom_Dev_GPBD4	Aradu.NK3YY	Aradu.A07	Aradu.A07:7270433-7276842	1.35966	7.33591	2.43173	0.0131	0.414096	UP	Tyrosine phosphatase family protein%3B IPR004861 (Protein-tyrosine phosphatase%2C SIW14-like)%3B GO:0004725 (protein tyrosine phosphatase activity)
435	Symptom_Dev_TAG24_Vs_Symptom_Dev_GPBD4	Aradu.P709D	Aradu.A07	Aradu.A07:7498846-7502778	1.67707	25.6114	3.93277	5e-05	0.00729708	UP	GDSL-like Lipase/Acylhydrolase superfamily protein%3B IPR001087 (Lipase%2C GDSL)%3B GO:0006629 (lipid metabolic process)%2C GO:0016787 (hydrolase activity)
436	Symptom_Dev_TAG24_Vs_Symptom_Dev_GPBD4	Aradu.R6FI2	Aradu.A07	Aradu.A07:13218772-13221149	12.6448	1.83753	-2.78271	0.00575	0.251166	DOWN	Calcium-dependent lipid-binding (CaLB domain) family protein%3B IPR000008 (C2 domain)%3B GO:0005515 (protein binding)
437	Symptom_Dev_TAG24_Vs_Symptom_Dev_GPBD4	Aradu.S14WF	Aradu.A07	Aradu.A07:60019109-60023241	1.01099	9.46961	3.22754	0.00185	0.114542	UP	Membrane transport protein-like n%3D2 Tax%3DOryza sativa subsp. japonica RepID%3DQ6H4F0_ORYSJ%3B IPR011701 (Major facilitator superfamily)%2C IPR016196 (Major facilitator superfamily domain%2C general substrate transporter)%3B GO:0016021 (integral component of membrane)%2C GO:0055085 (transmembrane transport)
438	Symptom_Dev_TAG24_Vs_Symptom_Dev_GPBD4	Aradu.0G0TP	Aradu.A08	Aradu.A08:31249740-31251919	90.6546	473.786	2.38578	5e-05	0.00729708	UP	O-methyltransferase 1%3B IPR016461 (Caffeate O-methyltransferase (COMT) family)%3B GO:0008168 (methyltransferase activity)%2C GO:0008171 (O-methyltransferase activity)%2C GO:0046983 (protein dimerization activity)
439	Symptom_Dev_TAG24_Vs_Symptom_Dev_GPBD4	Aradu.1B3IN	Aradu.A08	Aradu.A08:42240085-42242169	57.6954	480.432	3.05781	5e-05	0.00729708	UP	proline-rich protein 4-like [Glycine max]
440	Symptom_Dev_TAG24_Vs_Symptom_Dev_GPBD4	Aradu.DL5JW	Aradu.A02	Aradu.A02:80079834-80084537	44.0554	183.802	2.06076	5e-05	0.00729708	UP	Glycosyl transferase%2C group 1 family protein n%3D1 Tax%3DSynechococcus sp. PCC 7335 RepID%3DB4WMC6_9SYNE%3B IPR001296 (Glycosyl transferase%2C family 1)%3B GO:0009058 (biosynthetic process)
441	Symptom_Dev_TAG24_Vs_Symptom_Dev_GPBD4	Araip.2C9XR	Araip.B02	Araip.B02:91858179-91862698	48.2009	202.103	2.06796	0.00015	0.0158371	UP	Glycosyl transferase%2C group 1 family protein n%3D1 Tax%3DSynechococcus sp. PCC 7335 RepID%3DB4WMC6_9SYNE%3B IPR001296 (Glycosyl transferase%2C family 1)%3B GO:0009058 (biosynthetic process)
442	Symptom_Dev_TAG24_Vs_Symptom_Dev_GPBD4	Araip.K68XK	Araip.B08	Araip.B08:16989334-16991917	38.547	8.78939	-2.13278	0.0004	0.0319182	DOWN	G-type lectin S-receptor-like serine/threonine-protein kinase At4g27290-like isoform X1 [Glycine max]%3B IPR000858 (S-locus glycoprotein)%2C IPR003609 (Apple-like)%2C IPR011009 (Protein kinase-like domain)%2C IPR013320 (Concanavalin A-like lectin/glucanase%2C subgroup)%3B GO:0004672 (protein kinase activity)%2C GO:0004674 (protein serine/threonine kinase activity)%2C GO:0005524 (ATP binding)%2C G…
443	Symptom_Dev_TAG24_Vs_Symptom_Dev_GPBD4	Aradu.UC19M	Aradu.A08	Aradu.A08:32887404-32892095	6.16057	26.6781	2.11452	0.0009	0.0683362	UP	Haloacid dehalogenase-like hydrolase (HAD) superfamily protein%3B IPR006439 (HAD hydrolase%2C subfamily IA)%2C IPR023214 (HAD-like domain)%3B GO:0008152 (metabolic process)%2C GO:0016787 (hydrolase activity)
444	Symptom_Dev_TAG24_Vs_Symptom_Dev_GPBD4	Aradu.39755	Aradu.A08	Aradu.A08:33469430-33471274	20.1071	3.69473	-2.44416	0.00105	0.077373	DOWN	Cysteine proteinases superfamily protein%3B IPR013128 (Peptidase C1A)%3B GO:0006508 (proteolysis)%2C GO:0008234 (cysteine-type peptidase activity)
445	Symptom_Dev_TAG24_Vs_Symptom_Dev_GPBD4	Aradu.8FL49	Aradu.A08	Aradu.A08:26774177-26775283	362.808	57.7965	-2.65015	5e-05	0.00729708	DOWN	Ripening related protein family%3B IPR009009 (RlpA-like double-psi beta-barrel domain)
446	Symptom_Dev_TAG24_Vs_Symptom_Dev_GPBD4	Aradu.9CP6U	Aradu.A08	Aradu.A08:10737357-10740086	8.0242	1.69323	-2.24458	0.02055	0.533944	DOWN	response regulator 9%3B IPR011006 (CheY-like superfamily)%3B GO:0000156 (phosphorelay response regulator activity)%2C GO:0000160 (phosphorelay signal transduction system)
447	Symptom_Dev_TAG24_Vs_Symptom_Dev_GPBD4	Aradu.CT448	Aradu.A08	Aradu.A08:47599364-47600559	59.8132	9.57154	-2.64364	5e-05	0.00729708	DOWN	myb transcription factor%3B IPR009057 (Homeodomain-like)%3B GO:0003677 (DNA binding)%2C GO:0003682 (chromatin binding)
448	Symptom_Dev_TAG24_Vs_Symptom_Dev_GPBD4	Aradu.DB6JJ	Aradu.A08	Aradu.A08:26216464-26221345	2.3327	11.1327	2.25474	0.0008	0.0628671	UP	beta-galactosidase 8%3B IPR000922 (D-galactoside/L-rhamnose binding SUEL lectin domain)%2C IPR001944 (Glycoside hydrolase%2C family 35)%2C IPR017853 (Glycoside hydrolase%2C superfamily)%3B GO:0005975 (carbohydrate metabolic process)%2C GO:0030246 (carbohydrate binding)
449	Symptom_Dev_TAG24_Vs_Symptom_Dev_GPBD4	Aradu.JR9IZ	Aradu.A08	Aradu.A08:18175561-18177803	1.84813	7.7505	2.06822	0.0288	0.640237	UP	cytochrome b5-like heme/steroid-binding domain protein%3B IPR001199 (Cytochrome b5-like heme/steroid binding domain)%3B GO:0020037 (heme binding)
450	Symptom_Dev_TAG24_Vs_Symptom_Dev_GPBD4	Aradu.XE5AY	Aradu.A08	Aradu.A08:16539007-16540849	18.9779	3.05111	-2.63691	0.00295	0.159378	DOWN	WRKY family transcription factor family protein%3B IPR003657 (DNA-binding WRKY)%3B GO:0003700 (sequence-specific DNA binding transcription factor activity)%2C GO:0043565 (sequence-specific DNA binding)
451	Symptom_Dev_TAG24_Vs_Symptom_Dev_GPBD4	Aradu.3GX6J	Aradu.A09	Aradu.A09:116683667-116688256	15.4873	115.952	2.90437	5e-05	0.00729708	UP	pollen protein Ole E I-like protein%3B IPR006041 (Pollen Ole e 1 allergen/extensin)%2C IPR006706 (Extensin domain)%3B GO:0005199 (structural constituent of cell wall)%2C GO:0009664 (plant-type cell wall organization)
452	Symptom_Dev_TAG24_Vs_Symptom_Dev_GPBD4	Aradu.3ZC2Z	Aradu.A09	Aradu.A09:115023730-115027042	13.6955	1.54339	-3.14952	0.00315	0.168162	DOWN	putative Myb family transcription factor At1g14600-like isoform X2 [Glycine max]%3B IPR009057 (Homeodomain-like)%3B GO:0003677 (DNA binding)%2C GO:0003682 (chromatin binding)
453	Symptom_Dev_TAG24_Vs_Symptom_Dev_GPBD4	Aradu.634DQ	Aradu.A09	Aradu.A09:71597787-71603410	6.27747	39.9842	2.67117	0.00035	0.035919	UP	flocculation protein FLO11-like isoform X2 [Glycine max]
454	Symptom_Dev_TAG24_Vs_Symptom_Dev_GPBD4	Aradu.J5X7Z	Aradu.A01	Aradu.A01:2413252-2428017	9.31154	1.69034	-2.4617	0.00845	0.308803	DOWN	homogentisate phytyltransferase 1%3B IPR000537 (UbiA prenyltransferase family)%3B GO:0004659 (prenyltransferase activity)%2C GO:0016021 (integral component of membrane)
455	Symptom_Dev_TAG24_Vs_Symptom_Dev_GPBD4	Aradu.D1CF5	Aradu.A08	Aradu.A08:40332694-40339230	85.5293	3.12208	-4.77584	5e-05	0.00729708	DOWN	homogentisate phytyltransferase 1%3B IPR000537 (UbiA prenyltransferase family)%3B GO:0004659 (prenyltransferase activity)%2C GO:0016021 (integral component of membrane)
456	Symptom_Dev_TAG24_Vs_Symptom_Dev_GPBD4	Aradu.M3CK1	Aradu.A08	Aradu.A08:40384754-40394965	155.635	23.8486	-2.70619	5e-05	0.00729708	DOWN	homogentisate phytyltransferase 1%3B IPR000537 (UbiA prenyltransferase family)%3B GO:0004659 (prenyltransferase activity)%2C GO:0016021 (integral component of membrane)
457	Symptom_Dev_TAG24_Vs_Symptom_Dev_GPBD4	Araip.P8QST	Araip.B08	Araip.B08:114422118-114428169	29.8892	1.83708	-4.02414	0.00035	0.0287833	DOWN	homogentisate phytyltransferase 1%3B IPR000537 (UbiA prenyltransferase family)%3B GO:0004659 (prenyltransferase activity)%2C GO:0016021 (integral component of membrane)
458	Symptom_Dev_TAG24_Vs_Symptom_Dev_GPBD4	Araip.Q42SH	Araip.B08	Araip.B08:114573931-114582821	202.285	30.5764	-2.7259	5e-05	0.00660601	DOWN	homogentisate phytyltransferase 1%3B IPR000537 (UbiA prenyltransferase family)%3B GO:0004659 (prenyltransferase activity)%2C GO:0016021 (integral component of membrane)
459	Symptom_Dev_TAG24_Vs_Symptom_Dev_GPBD4	Araip.UK95H	Araip.B08	Araip.B08:114380103-114389360	31.787	1.05185	-4.91744	0.00035	0.0287833	DOWN	homogentisate phytyltransferase 1%3B IPR000537 (UbiA prenyltransferase family)%3B GO:0004659 (prenyltransferase activity)%2C GO:0016021 (integral component of membrane)
460	Symptom_Dev_TAG24_Vs_Symptom_Dev_GPBD4	Aradu.NB1XQ	Aradu.A03	Aradu.A03:105191003-105192494	1.99082	10.4384	2.39047	0.0075	0.289567	UP	hydroxysteroid dehydrogenase 1%3B IPR002198 (Short-chain dehydrogenase/reductase SDR)%3B GO:0008152 (metabolic process)%2C GO:0016491 (oxidoreductase activity)
461	Symptom_Dev_TAG24_Vs_Symptom_Dev_GPBD4	Aradu.HJ587	Aradu.A04	Aradu.A04:11613584-11614909	1.84343	21.5031	3.54409	0.00115	0.0823129	UP	hypothetical protein
462	Symptom_Dev_TAG24_Vs_Symptom_Dev_GPBD4	Aradu.I1NE5	Aradu.A08	Aradu.A08:5270527-5273175	13.0083	3.08465	-2.07625	0.0106	0.362059	DOWN	hypothetical protein
463	Symptom_Dev_TAG24_Vs_Symptom_Dev_GPBD4	Araip.FJD2Z	Araip.B04	Araip.B04:5513554-5516092	2.02819	10.2469	2.33693	0.07335	0.98198	UP	hypothetical protein
464	Symptom_Dev_TAG24_Vs_Symptom_Dev_GPBD4	Araip.VT2PQ	Araip.B04	Araip.B04:13342473-13344211	3.43982	15.0831	2.13252	0.0087	0.289736	UP	hypothetical protein
465	Symptom_Dev_TAG24_Vs_Symptom_Dev_GPBD4	Aradu.VTB36	Aradu.A04	Aradu.A04:11668917-11671199	2.51036	10.7322	2.09598	0.01805	0.498984	UP	hypothetical protein%3B IPR021852 (Domain of unknown function DUF3456)
466	Symptom_Dev_TAG24_Vs_Symptom_Dev_GPBD4	Aradu.8CV4T	Aradu.A09	Aradu.A09:93926814-93927454	127.521	17.5539	-2.86088	0.0001	0.0132206	DOWN	Serine protease inhibitor%2C potato inhibitor I-type family protein%3B IPR000864 (Proteinase inhibitor I13%2C potato inhibitor I)%3B GO:0004867 (serine-type endopeptidase inhibitor activity)%2C GO:0009611 (response to wounding)
467	Symptom_Dev_TAG24_Vs_Symptom_Dev_GPBD4	Aradu.B6HXN	Aradu.A09	Aradu.A09:5251431-5254198	7.04104	137.988	4.29261	5e-05	0.00729708	UP	2%2C3-diketo-5-methylthio-1-phosphopentane phosphatase%3B IPR006383 (HAD-superfamily hydrolase%2C subfamily IB%2C PSPase-like)%2C IPR023214 (HAD-like domain)%3B GO:0008152 (metabolic process)%2C GO:0016791 (phosphatase activity)
468	Symptom_Dev_TAG24_Vs_Symptom_Dev_GPBD4	Aradu.C09GA	Aradu.A09	Aradu.A09:1935755-1938509	222.401	16.4966	-3.75292	5e-05	0.00729708	DOWN	O-methyltransferase family protein%3B IPR016461 (Caffeate O-methyltransferase (COMT) family)%3B GO:0008168 (methyltransferase activity)%2C GO:0008171 (O-methyltransferase activity)%2C GO:0046983 (protein dimerization activity)
469	Symptom_Dev_TAG24_Vs_Symptom_Dev_GPBD4	Aradu.D7LWC	Aradu.A09	Aradu.A09:102742027-102744303	174.773	33.963	-2.36345	5e-05	0.00729708	DOWN	Glutathione S-transferase family protein%3B IPR005442 (Glutathione S-transferase%2C omega-class)%2C IPR010987 (Glutathione S-transferase%2C C-terminal-like)%2C IPR012336 (Thioredoxin-like fold)%3B GO:0004364 (glutathione transferase activity)%2C GO:0005515 (protein binding)%2C GO:0005737 (cytoplasm)%2C GO:0008152 (metabolic process)
470	Symptom_Dev_TAG24_Vs_Symptom_Dev_GPBD4	Aradu.EQ3HU	Aradu.A09	Aradu.A09:22459116-22460518	1.81505	11.1887	2.62396	0.00525	0.235987	UP	galactinol synthase 1%3B IPR002495 (Glycosyl transferase%2C family 8)
471	Symptom_Dev_TAG24_Vs_Symptom_Dev_GPBD4	Aradu.GIN82	Aradu.A09	Aradu.A09:1809420-1814120	2.27506	15.5677	2.77457	0.00345	0.179073	UP	Auxin-responsive protein n%3D2 Tax%3DPopulus RepID%3DB9GWR2_POPTR%3B IPR003311 (AUX/IAA protein)%3B GO:0005634 (nucleus)
472	Symptom_Dev_TAG24_Vs_Symptom_Dev_GPBD4	Aradu.Q49QB	Aradu.A09	Aradu.A09:52959848-52962713	34.526	5.89886	-2.54918	0.0004	0.0382553	DOWN	MtN26
473	Symptom_Dev_TAG24_Vs_Symptom_Dev_GPBD4	Aradu.RB7BN	Aradu.A09	Aradu.A09:19767753-19769504	1.74129	7.75436	2.15485	0.0257	0.607369	UP	transcription factor PIF3-like [Glycine max]%3B IPR011598 (Myc-type%2C basic helix-loop-helix (bHLH) domain)%3B GO:0046983 (protein dimerization activity)
474	Symptom_Dev_TAG24_Vs_Symptom_Dev_GPBD4	Aradu.S6THN	Aradu.A09	Aradu.A09:64226013-64231587	13.0823	1.449	-3.17448	0.00185	0.114542	DOWN	aldo/keto reductase family oxidoreductase%3B IPR001395 (Aldo/keto reductase)%2C IPR023210 (NADP-dependent oxidoreductase domain)
475	Symptom_Dev_TAG24_Vs_Symptom_Dev_GPBD4	Aradu.TMM2A	Aradu.A09	Aradu.A09:102749447-102750986	304.992	56.1407	-2.44166	5e-05	0.00729708	DOWN	Glutathione S-transferase family protein%3B IPR010987 (Glutathione S-transferase%2C C-terminal-like)%2C IPR012336 (Thioredoxin-like fold)%3B GO:0005515 (protein binding)
476	Symptom_Dev_TAG24_Vs_Symptom_Dev_GPBD4	Aradu.W6H6W	Aradu.A09	Aradu.A09:44407128-44409195	1777.12	40.8385	-5.44347	5e-05	0.00729708	DOWN	2-oxoglutarate (2OG) and Fe(II)-dependent oxygenase superfamily protein%3B IPR005123 (Oxoglutarate/iron-dependent dioxygenase)%2C IPR026992 (Non-haem dioxygenase N-terminal domain)%2C IPR027443 (Isopenicillin N synthase-like)%3B GO:0016491 (oxidoreductase activity)%2C GO:0055114 (oxidation-reduction process)
477	Symptom_Dev_TAG24_Vs_Symptom_Dev_GPBD4	Aradu.X1LIT	Aradu.A09	Aradu.A09:4005141-4006049	6.85942	27.8287	2.02041	0.00785	0.296519	UP	protein kinase family protein%3B IPR011009 (Protein kinase-like domain)%3B GO:0004672 (protein kinase activity)%2C GO:0005524 (ATP binding)%2C GO:0006468 (protein phosphorylation)
478	Symptom_Dev_TAG24_Vs_Symptom_Dev_GPBD4	Aradu.08UAJ	Aradu.A10	Aradu.A10:4673226-4673709	2563.43	266.468	-3.26604	5e-05	0.00729708	DOWN	CAP (Cysteine-rich secretory proteins%2C Antigen 5%2C and Pathogenesis-related 1 protein) superfamily protein%3B IPR001283 (Cysteine-rich secretory protein%2C allergen V5/Tpx-1-related)
479	Symptom_Dev_TAG24_Vs_Symptom_Dev_GPBD4	Aradu.20EC4	Aradu.A10	Aradu.A10:103230-103539	13.3644	2.17642	-2.61837	0.0258	0.607718	DOWN	Glutaredoxin family protein%3B IPR011905 (Glutaredoxin-like%2C plant II)%2C IPR012336 (Thioredoxin-like fold)%3B GO:0009055 (electron carrier activity)%2C GO:0015035 (protein disulfide oxidoreductase activity)%2C GO:0045454 (cell redox homeostasis)
480	Symptom_Dev_TAG24_Vs_Symptom_Dev_GPBD4	Aradu.D2U3D	Aradu.A10	Aradu.A10:108869576-108872201	32.0318	1.67441	-4.25778	0.0006	0.0522674	DOWN	GDSL-like Lipase/Acylhydrolase superfamily protein%3B IPR001087 (Lipase%2C GDSL)%3B GO:0006629 (lipid metabolic process)%2C GO:0016298 (lipase activity)%2C GO:0016787 (hydrolase activity)
481	Symptom_Dev_TAG24_Vs_Symptom_Dev_GPBD4	Aradu.H641H	Aradu.A10	Aradu.A10:107635453-107638803	154.06	18.195	-3.08188	5e-05	0.00729708	DOWN	dihydroflavonol 4-reductase%3B IPR001509 (NAD-dependent epimerase/dehydratase)%2C IPR016040 (NAD(P)-binding domain)%3B GO:0003824 (catalytic activity)%2C GO:0044237 (cellular metabolic process)%2C GO:0050662 (coenzyme binding)
482	Symptom_Dev_TAG24_Vs_Symptom_Dev_GPBD4	Aradu.JZT16	Aradu.A10	Aradu.A10:70384774-70386619	2.92662	64.5771	4.46372	5e-05	0.00729708	UP	Cell wall protein Exp4 n%3D1 Tax%3DMirabilis jalapa RepID%3DQ84L38_MIRJA%3B IPR007118 (Expansin/Lol pI)%3B GO:0005576 (extracellular region)%2C GO:0009664 (plant-type cell wall organization)
483	Symptom_Dev_TAG24_Vs_Symptom_Dev_GPBD4	Aradu.P47M2	Aradu.A10	Aradu.A10:4601651-4602161	32.7274	7.55713	-2.11459	0.00895	0.319795	DOWN	CAP (Cysteine-rich secretory proteins%2C Antigen 5%2C and Pathogenesis-related 1 protein) superfamily protein%3B IPR001283 (Cysteine-rich secretory protein%2C allergen V5/Tpx-1-related)
484	Symptom_Dev_TAG24_Vs_Symptom_Dev_GPBD4	Aradu.V8MCV	Aradu.A10	Aradu.A10:5847816-5850617	24.2907	2.7113	-3.16335	0.00035	0.035919	DOWN	LL-diaminopimelate aminotransferase%3B IPR015424 (Pyridoxal phosphate-dependent transferase)%2C IPR019942 (LL-diaminopimelate aminotransferase%2C plants and Chlamydia type)%3B GO:0003824 (catalytic activity)%2C GO:0009058 (biosynthetic process)%2C GO:0009089 (lysine biosynthetic process via diaminopimelate)%2C GO:0030170 (pyridoxal phosphate binding)
485	Symptom_Dev_TAG24_Vs_Symptom_Dev_GPBD4	Aradu.W80F3	Aradu.A10	Aradu.A10:93460632-93465378	54.1001	12.1872	-2.15027	0.00015	0.0188338	DOWN	aspartate aminotransferase 3%3B IPR000796 (Aspartate/other aminotransferase)%2C IPR015424 (Pyridoxal phosphate-dependent transferase)%3B GO:0003824 (catalytic activity)%2C GO:0006520 (cellular amino acid metabolic process)%2C GO:0008483 (transaminase activity)%2C GO:0009058 (biosynthetic process)%2C GO:0030170 (pyridoxal phosphate binding)
486	Symptom_Dev_TAG24_Vs_Symptom_Dev_GPBD4	Aradu.7ZB45	Aradu.A08	Aradu.A08:35182318-35184487	22.4197	4.05058	-2.46857	0.0001	0.0132206	DOWN	lectin protein kinase family protein%3B IPR000858 (S-locus glycoprotein)%2C IPR001480 (Bulb-type lectin domain)%2C IPR003609 (Apple-like)%2C IPR011009 (Protein kinase-like domain)%2C IPR013320 (Concanavalin A-like lectin/glucanase%2C subgroup)%3B GO:0004672 (protein kinase activity)%2C GO:0004713 (protein tyrosine kinase activity)%2C GO:0006468 (protein phosphorylation)%2C GO:0048544 (recognition…
487	Symptom_Dev_TAG24_Vs_Symptom_Dev_GPBD4	Aradu.WC9V5	Aradu.A10	Aradu.A10:4762763-4765178	5.27884	1.06615	-2.30781	0.018	0.498214	DOWN	transcription factor bHLH25-like [Glycine max]%3B IPR011598 (Myc-type%2C basic helix-loop-helix (bHLH) domain)%3B GO:0046983 (protein dimerization activity)
488	Symptom_Dev_TAG24_Vs_Symptom_Dev_GPBD4	Aradu.YY72S	Aradu.A10	Aradu.A10:107219391-107221043	134.592	26.3266	-2.354	0.0006	0.0522674	DOWN	flowering locus protein T%3B IPR008914 (Phosphatidylethanolamine-binding protein PEBP)
489	Symptom_Dev_TAG24_Vs_Symptom_Dev_GPBD4	Aradu.Z87YY	Aradu.A10	Aradu.A10:104973361-104975330	1.03677	4.66612	2.17012	0.02315	0.57236	UP	protein YLS7-like [Glycine max]%3B IPR025846 (PMR5 N-terminal domain)%2C IPR026057 (PC-Esterase)
490	Symptom_Dev_TAG24_Vs_Symptom_Dev_GPBD4	Araip.A9BPK	Araip.B01	Araip.B01:9886908-9890667	1.83165	31.6314	4.11015	0.0001	0.011852	UP	Eukaryotic aspartyl protease family protein%3B IPR001461 (Aspartic peptidase)%2C IPR021109 (Aspartic peptidase domain)%3B GO:0004190 (aspartic-type endopeptidase activity)%2C GO:0006508 (proteolysis)
491	Symptom_Dev_TAG24_Vs_Symptom_Dev_GPBD4	Araip.BB9A1	Araip.B01	Araip.B01:24900781-24903074	7.00332	34.0279	2.28061	0.0003	0.0267653	UP	Leucine-rich repeat receptor-like protein kinase family protein%3B IPR001611 (Leucine-rich repeat)%3B GO:0005515 (protein binding)
492	Symptom_Dev_TAG24_Vs_Symptom_Dev_GPBD4	Araip.D6WDG	Araip.B01	Araip.B01:127819014-127820838	1.01159	5.53811	2.45277	0.00705	0.254031	UP	Heavy metal transport/detoxification superfamily protein%3B IPR006121 (Heavy metal-associated domain%2C HMA)%3B GO:0030001 (metal ion transport)%2C GO:0046872 (metal ion binding)
493	Symptom_Dev_TAG24_Vs_Symptom_Dev_GPBD4	Araip.FL29A	Araip.B01	Araip.B01:7593292-7603900	174.151	32.4202	-2.42537	5e-05	0.00660601	DOWN	cellulose synthase like E1%3B IPR005150 (Cellulose synthase)%3B GO:0016020 (membrane)%2C GO:0016760 (cellulose synthase (UDP-forming) activity)%2C GO:0030244 (cellulose biosynthetic process)
494	Symptom_Dev_TAG24_Vs_Symptom_Dev_GPBD4	Araip.I4CFI	Araip.B01	Araip.B01:12863456-12867654	6.39942	67.3113	3.39483	5e-05	0.00660601	UP	jasmonic acid carboxyl methyltransferase%3B IPR005299 (SAM dependent carboxyl methyltransferase)%3B GO:0008168 (methyltransferase activity)
495	Symptom_Dev_TAG24_Vs_Symptom_Dev_GPBD4	Araip.I9KX3	Araip.B01	Araip.B01:130755839-130756546	588.713	12.7905	-5.52442	5e-05	0.00660601	DOWN	disease-resistance response protein%3B IPR000916 (Bet v I domain)%2C IPR023393 (START-like domain)%2C IPR024949 (Bet v I type allergen)%3B GO:0006952 (defense response)%2C GO:0009607 (response to biotic stimulus)
496	Symptom_Dev_TAG24_Vs_Symptom_Dev_GPBD4	Araip.IA04P	Araip.B01	Araip.B01:4696849-4701079	12.6484	68.0088	2.42677	5e-05	0.00660601	UP	Glycerophosphodiester phosphodiesterase GDE1 n%3D2 Tax%3DTriticeae RepID%3DM8BLH1_AEGTA%3B IPR004129 (Glycerophosphoryl diester phosphodiesterase)%3B GO:0006071 (glycerol metabolic process)%2C GO:0006629 (lipid metabolic process)%2C GO:0008081 (phosphoric diester hydrolase activity)%2C GO:0008889 (glycerophosphodiester phosphodiesterase activity)
497	Symptom_Dev_TAG24_Vs_Symptom_Dev_GPBD4	Araip.K5PXE	Araip.B01	Araip.B01:3588875-3595527	8.48192	1.71309	-2.30779	0.01815	0.457592	DOWN	RING/FYVE/PHD zinc finger superfamily protein%3B IPR011016 (Zinc finger%2C RING-CH-type)%2C IPR013083 (Zinc finger%2C RING/FYVE/PHD-type)%2C IPR022143 (Protein of unknown function DUF3675)%3B GO:0008270 (zinc ion binding)
498	Symptom_Dev_TAG24_Vs_Symptom_Dev_GPBD4	Araip.KT1QG	Araip.B01	Araip.B01:1997140-1997905	179.544	16.7232	-3.42441	5e-05	0.00660601	DOWN	protein YLS9 [Glycine max]%3B IPR004864 (Late embryogenesis abundant protein%2C LEA-14)
499	Symptom_Dev_TAG24_Vs_Symptom_Dev_GPBD4	Araip.M9DFJ	Araip.B01	Araip.B01:3875266-3891971	6.54711	27.4372	2.0672	0.00045	0.0348721	UP	asparagine synthetase 3%3B IPR000583 (Class II glutamine amidotransferase domain)%2C IPR006426 (Asparagine synthase%2C glutamine-hydrolyzing)%3B GO:0004066 (asparagine synthase (glutamine-hydrolyzing) activity)%2C GO:0006529 (asparagine biosynthetic process)%2C GO:0008152 (metabolic process)
500	Symptom_Dev_TAG24_Vs_Symptom_Dev_GPBD4	Araip.NFP9Z	Araip.B01	Araip.B01:133930938-133933017	2.03999	9.2502	2.18092	0.02155	0.50488	UP	Bifunctional inhibitor/lipid-transfer protein/seed storage 2S albumin superfamily protein%3B IPR016140 (Bifunctional inhibitor/plant lipid transfer protein/seed storage helical domain)
501	Symptom_Dev_TAG24_Vs_Symptom_Dev_GPBD4	Araip.Q80VR	Araip.B01	Araip.B01:59742588-59745101	16.4216	2.73758	-2.58462	0.0058	0.225945	DOWN	serine/threonine-protein kinase Nek4-like isoform X5 [Glycine max]
502	Symptom_Dev_TAG24_Vs_Symptom_Dev_GPBD4	Araip.QZA57	Araip.B01	Araip.B01:2916609-2922619	2.52963	28.3698	3.48736	0.0001	0.011852	UP	Cell wall protein Exp4 n%3D1 Tax%3DMirabilis jalapa RepID%3DQ84L38_MIRJA%3B IPR007118 (Expansin/Lol pI)%3B GO:0005576 (extracellular region)%2C GO:0009664 (plant-type cell wall organization)
503	Symptom_Dev_TAG24_Vs_Symptom_Dev_GPBD4	Araip.U8VAT	Araip.B01	Araip.B01:104116895-104119590	2.77758	18.2338	2.71472	0.0022	0.112933	UP	ATP-dependent caseinolytic (Clp) protease/crotonase family protein%3B IPR001753 (Crotonase superfamily)%2C IPR014748 (Crontonase%2C C-terminal)%3B GO:0003824 (catalytic activity)%2C GO:0008152 (metabolic process)
504	Symptom_Dev_TAG24_Vs_Symptom_Dev_GPBD4	Aradu.GR9T1	Aradu.A08	Aradu.A08:26557010-26563319	16.8127	3.54764	-2.24462	0.00085	0.0656486	DOWN	lysine ketoglutarate reductase trans-splicing-like protein%3B IPR007877 (Protein of unknown function DUF707)
505	Symptom_Dev_TAG24_Vs_Symptom_Dev_GPBD4	Araip.CN2DB	Araip.B08	Araip.B08:3823738-3828395	17.7992	3.62725	-2.29487	0.00085	0.0559981	DOWN	lysine ketoglutarate reductase trans-splicing-like protein%3B IPR007877 (Protein of unknown function DUF707)
506	Symptom_Dev_TAG24_Vs_Symptom_Dev_GPBD4	Araip.VKU4A	Araip.B01	Araip.B01:137359167-137362988	820.519	165.154	-2.31273	0.0008	0.0529929	DOWN	Cysteine proteinases superfamily protein%3B IPR013128 (Peptidase C1A)%3B GO:0006508 (proteolysis)%2C GO:0008234 (cysteine-type peptidase activity)
507	Symptom_Dev_TAG24_Vs_Symptom_Dev_GPBD4	Araip.ZXC56	Araip.B01	Araip.B01:136945432-136949140	68.75	11.7869	-2.54417	5e-05	0.00660601	DOWN	cytokinin oxidase/dehydrogenase 1%3B IPR016164 (FAD-linked oxidase-like%2C C-terminal)%2C IPR016166 (FAD-binding%2C type 2)%2C IPR016170 (Vanillyl-alcohol oxidase/Cytokinin dehydrogenase C-terminal domain)%3B GO:0003824 (catalytic activity)%2C GO:0008762 (UDP-N-acetylmuramate dehydrogenase activity)%2C GO:0009690 (cytokinin metabolic process)%2C GO:0016491 (oxidoreductase activity)%2C GO:0019139 …
508	Symptom_Dev_TAG24_Vs_Symptom_Dev_GPBD4	Araip.5HK6K	Araip.B02	Araip.B02:88491208-88492668	40.2063	10.0479	-2.00054	0.0017	0.0929923	DOWN	Glutathione S-transferase family protein%3B IPR010987 (Glutathione S-transferase%2C C-terminal-like)%2C IPR012336 (Thioredoxin-like fold)%3B GO:0005515 (protein binding)
509	Symptom_Dev_TAG24_Vs_Symptom_Dev_GPBD4	Araip.CJ98I	Araip.B02	Araip.B02:5835244-5839121	1.2041	9.82476	3.02846	0.0023	0.114895	UP	3-ketoacyl-CoA synthase 1%3B IPR012392 (Very-long-chain 3-ketoacyl-CoA synthase)%2C IPR016039 (Thiolase-like)%3B GO:0003824 (catalytic activity)%2C GO:0006633 (fatty acid biosynthetic process)%2C GO:0008152 (metabolic process)%2C GO:0008610 (lipid biosynthetic process)%2C GO:0016020 (membrane)
510	Symptom_Dev_TAG24_Vs_Symptom_Dev_GPBD4	Araip.E3E4E	Araip.B02	Araip.B02:6373749-6385341	119.18	11.4791	-3.37606	5e-05	0.00660601	DOWN	O-methyltransferase 1%3B IPR001077 (O-methyltransferase%2C family 2)%2C IPR012967 (Plant methyltransferase dimerisation)%3B GO:0008171 (O-methyltransferase activity)%2C GO:0046983 (protein dimerization activity)
511	Symptom_Dev_TAG24_Vs_Symptom_Dev_GPBD4	Araip.I1C79	Araip.B02	Araip.B02:100113090-100115807	406.104	80.7672	-2.33001	5e-05	0.00660601	DOWN	dihydroflavonol 4-reductase%3B IPR001509 (NAD-dependent epimerase/dehydratase)%2C IPR016040 (NAD(P)-binding domain)%3B GO:0003824 (catalytic activity)%2C GO:0044237 (cellular metabolic process)%2C GO:0050662 (coenzyme binding)
512	Symptom_Dev_TAG24_Vs_Symptom_Dev_GPBD4	Araip.M99F1	Araip.B02	Araip.B02:100141463-100144786	8.65246	1.17789	-2.87691	0.00475	0.196653	DOWN	dihydroflavonol 4-reductase%3B IPR001509 (NAD-dependent epimerase/dehydratase)%2C IPR016040 (NAD(P)-binding domain)%3B GO:0003824 (catalytic activity)%2C GO:0044237 (cellular metabolic process)%2C GO:0050662 (coenzyme binding)
513	Symptom_Dev_TAG24_Vs_Symptom_Dev_GPBD4	Aradu.K46LN	Aradu.A06	Aradu.A06:91578206-91578923	1.15766	4.83581	2.06254	0.0633	0.94128	UP	membrane protein Ycf1%2C putative
514	Symptom_Dev_TAG24_Vs_Symptom_Dev_GPBD4	Araip.SX3RK	Araip.B02	Araip.B02:6344961-6349188	16.5805	2.17163	-2.93264	0.0023	0.114895	DOWN	O-methyltransferase 1%3B IPR016461 (Caffeate O-methyltransferase (COMT) family)%3B GO:0008168 (methyltransferase activity)%2C GO:0008171 (O-methyltransferase activity)%2C GO:0046983 (protein dimerization activity)
515	Symptom_Dev_TAG24_Vs_Symptom_Dev_GPBD4	Aradu.B2GUM	Aradu.A05	Aradu.A05:8476759-8477053	54.492	3.44171	-3.98485	0.0017	0.107324	DOWN	methyl esterase 11
516	Symptom_Dev_TAG24_Vs_Symptom_Dev_GPBD4	Aradu.GBC5N	Aradu.A05	Aradu.A05:8463084-8463599	98.0341	8.57295	-3.51542	0.00075	0.0602009	DOWN	methyl esterase 3
517	Symptom_Dev_TAG24_Vs_Symptom_Dev_GPBD4	Araip.RWR0H	Araip.B05	Araip.B05:8923256-8928173	71.9359	5.44186	-3.72454	5e-05	0.00660601	DOWN	methyl esterase 3
518	Symptom_Dev_TAG24_Vs_Symptom_Dev_GPBD4	Araip.II7AN	Araip.B10	Araip.B10:35901676-35916410	92.9349	22.2552	-2.06208	0.0004	0.0319182	DOWN	methyl esterase 3
519	Symptom_Dev_TAG24_Vs_Symptom_Dev_GPBD4	Araip.T13Y8	Araip.B02	Araip.B02:6507598-6509531	15.4932	2.15345	-2.84691	0.006	0.230267	DOWN	soluble inorganic pyrophosphatase%3B IPR008162 (Inorganic pyrophosphatase)%3B GO:0000287 (magnesium ion binding)%2C GO:0004427 (inorganic diphosphatase activity)%2C GO:0005737 (cytoplasm)%2C GO:0006796 (phosphate-containing compound metabolic process)
520	Symptom_Dev_TAG24_Vs_Symptom_Dev_GPBD4	Araip.VH6HT	Araip.B02	Araip.B02:4826766-4828000	48.1123	7.5777	-2.66657	5e-05	0.00660601	DOWN	myb transcription factor%3B IPR009057 (Homeodomain-like)%3B GO:0003677 (DNA binding)%2C GO:0003682 (chromatin binding)
521	Symptom_Dev_TAG24_Vs_Symptom_Dev_GPBD4	Araip.0P3RJ	Araip.B03	Araip.B03:120994143-120995321	69.1742	10.5074	-2.71882	5e-05	0.00660601	DOWN	Cytochrome P450 superfamily protein%3B IPR001128 (Cytochrome P450)%3B GO:0005506 (iron ion binding)%2C GO:0020037 (heme binding)%2C GO:0055114 (oxidation-reduction process)
522	Symptom_Dev_TAG24_Vs_Symptom_Dev_GPBD4	Araip.0PG5I	Araip.B03	Araip.B03:3415623-3417921	2.82677	23.9109	3.08044	0.00095	0.0607648	UP	plasma membrane intrinsic protein 2%3B IPR000425 (Major intrinsic protein)%2C IPR023271 (Aquaporin-like)%3B GO:0005215 (transporter activity)%2C GO:0006810 (transport)%2C GO:0016020 (membrane)
523	Symptom_Dev_TAG24_Vs_Symptom_Dev_GPBD4	Araip.0R3VU	Araip.B03	Araip.B03:728799-733446	4.76475	43.5599	3.19253	5e-05	0.00660601	UP	disease resistance protein (TIR-NBS-LRR class)%2C putative%3B IPR000157 (Toll/interleukin-1 receptor homology (TIR) domain)%2C IPR000767 (Disease resistance protein)%2C IPR001611 (Leucine-rich repeat)%2C IPR027417 (P-loop containing nucleoside triphosphate hydrolase)%3B GO:0005515 (protein binding)%2C GO:0006952 (defense response)%2C GO:0007165 (signal transduction)%2C GO:0043531 (ADP binding)
524	Symptom_Dev_TAG24_Vs_Symptom_Dev_GPBD4	Araip.47DVE	Araip.B03	Araip.B03:10050154-10052110	7.7336	179.096	4.53345	5e-05	0.00660601	UP	proline-rich protein 4%3B IPR006041 (Pollen Ole e 1 allergen/extensin)
525	Symptom_Dev_TAG24_Vs_Symptom_Dev_GPBD4	Araip.581AC	Araip.B03	Araip.B03:124103878-124107675	184.051	19.3608	-3.24889	5e-05	0.00660601	DOWN	1-deoxy-D-xylulose 5-phosphate synthase 1%3B IPR005477 (Deoxyxylulose-5-phosphate synthase)%2C IPR009014 (Transketolase%2C C-terminal/Pyruvate-ferredoxin oxidoreductase%2C domain II)%3B GO:0003824 (catalytic activity)%2C GO:0008152 (metabolic process)%2C GO:0008661 (1-deoxy-D-xylulose-5-phosphate synthase activity)%2C GO:0016114 (terpenoid biosynthetic process)
526	Symptom_Dev_TAG24_Vs_Symptom_Dev_GPBD4	Araip.8W42M	Araip.B03	Araip.B03:131294135-131296492	136.111	9.59262	-3.82671	5e-05	0.00660601	DOWN	stress up-regulated Nod 19 protein%3B IPR011692 (Stress up-regulated Nod 19)
527	Symptom_Dev_TAG24_Vs_Symptom_Dev_GPBD4	Araip.91PPR	Araip.B03	Araip.B03:120964466-120965656	150.229	18.9498	-2.98692	5e-05	0.00660601	DOWN	O-methyltransferase family protein%3B IPR016461 (Caffeate O-methyltransferase (COMT) family)%3B GO:0008168 (methyltransferase activity)%2C GO:0008171 (O-methyltransferase activity)%2C GO:0046983 (protein dimerization activity)
528	Symptom_Dev_TAG24_Vs_Symptom_Dev_GPBD4	Araip.B07N1	Araip.B03	Araip.B03:131218827-131220113	15.9422	3.71358	-2.10196	0.00495	0.203194	DOWN	WRKY family transcription factor%3B IPR003657 (DNA-binding WRKY)%3B GO:0003700 (sequence-specific DNA binding transcription factor activity)%2C GO:0043565 (sequence-specific DNA binding)
529	Symptom_Dev_TAG24_Vs_Symptom_Dev_GPBD4	Araip.CP7MF	Araip.B03	Araip.B03:10926974-10928652	399.491	30.1153	-3.72959	5e-05	0.00660601	DOWN	glucan endo-1%2C3-beta-glucosidase-like [Glycine max]%3B IPR000490 (Glycoside hydrolase%2C family 17)%2C IPR017853 (Glycoside hydrolase%2C superfamily)%3B GO:0005975 (carbohydrate metabolic process)
530	Symptom_Dev_TAG24_Vs_Symptom_Dev_GPBD4	Araip.F9AVJ	Araip.B03	Araip.B03:134781862-134782753	30.1524	1.6168	-4.22106	0.00095	0.0607648	DOWN	Endosomal targeting BRO1-like domain-containing protein%3B IPR004328 (BRO1 domain)
531	Symptom_Dev_TAG24_Vs_Symptom_Dev_GPBD4	Araip.IA0U9	Araip.B03	Araip.B03:11447447-11449968	106.267	19.0338	-2.48106	5e-05	0.00660601	DOWN	chalcone synthase [Glycine max]%3B IPR011141 (Polyketide synthase%2C type III)%2C IPR016039 (Thiolase-like)%3B GO:0003824 (catalytic activity)%2C GO:0008152 (metabolic process)%2C GO:0009058 (biosynthetic process)
532	Symptom_Dev_TAG24_Vs_Symptom_Dev_GPBD4	Araip.K2W56	Araip.B03	Araip.B03:42833050-42837938	81.5604	5.3602	-3.92751	5e-05	0.00660601	DOWN	2-oxoglutarate (2OG) and Fe(II)-dependent oxygenase superfamily protein%3B IPR005123 (Oxoglutarate/iron-dependent dioxygenase)%2C IPR026992 (Non-haem dioxygenase N-terminal domain)%2C IPR027443 (Isopenicillin N synthase-like)%3B GO:0016491 (oxidoreductase activity)%2C GO:0055114 (oxidation-reduction process)
533	Symptom_Dev_TAG24_Vs_Symptom_Dev_GPBD4	Aradu.LZ0D8	Aradu.A07	Aradu.A07:70232857-70235212	9.43458	1.78586	-2.40134	0.00725	0.284867	DOWN	NAC domain protein%2C%3B IPR003441 (NAC domain)%3B GO:0003677 (DNA binding)
534	Symptom_Dev_TAG24_Vs_Symptom_Dev_GPBD4	Araip.WV14F	Araip.B08	Araip.B08:79712569-79714789	10.462	1.89144	-2.4676	0.00845	0.284546	DOWN	NAC domain protein%2C%3B IPR003441 (NAC domain)%3B GO:0003677 (DNA binding)
535	Symptom_Dev_TAG24_Vs_Symptom_Dev_GPBD4	Aradu.08GFU	Aradu.A07	Aradu.A07:4217194-4220440	64.8538	13.7026	-2.24274	0.0002	0.0237831	DOWN	NAC domain protein%3B IPR003441 (NAC domain)%3B GO:0003677 (DNA binding)
536	Symptom_Dev_TAG24_Vs_Symptom_Dev_GPBD4	Araip.N0KBQ	Araip.B02	Araip.B02:100111101-100111697	9.34311	1.11664	-3.06474	0.1926	0.999074	DOWN	NAD(P)-binding Rossmann-fold superfamily protein%3B IPR001509 (NAD-dependent epimerase/dehydratase)%2C IPR016040 (NAD(P)-binding domain)%3B GO:0003824 (catalytic activity)%2C GO:0044237 (cellular metabolic process)%2C GO:0050662 (coenzyme binding)
537	Symptom_Dev_TAG24_Vs_Symptom_Dev_GPBD4	Aradu.GF4WK	Aradu.A03	Aradu.A03:2823454-2824713	24.9116	3.31106	-2.91145	0.00045	0.0423169	DOWN	NAD(P)-binding Rossmann-fold superfamily protein%3B IPR002347 (Glucose/ribitol dehydrogenase)%3B GO:0008152 (metabolic process)%2C GO:0016491 (oxidoreductase activity)
538	Symptom_Dev_TAG24_Vs_Symptom_Dev_GPBD4	Araip.AG2WX	Araip.B03	Araip.B03:5413089-5417903	11.9222	1.65145	-2.85185	0.01765	0.450625	DOWN	NAD(P)-binding Rossmann-fold superfamily protein%3B IPR002347 (Glucose/ribitol dehydrogenase)%3B GO:0008152 (metabolic process)%2C GO:0016491 (oxidoreductase activity)
539	Symptom_Dev_TAG24_Vs_Symptom_Dev_GPBD4	Aradu.IRR2V	Aradu.A03	Aradu.A03:96515836-96516265	1.59186	8.9405	2.48964	0.03755	0.723788	UP	NAD(P)H-quinone oxidoreductase subunit K%3B IPR006137 (NADH:ubiquinone oxidoreductase-like%2C 20kDa subunit)%3B GO:0051536 (iron-sulfur cluster binding)%2C GO:0055114 (oxidation-reduction process)
540	Symptom_Dev_TAG24_Vs_Symptom_Dev_GPBD4	Araip.L7P2A	Araip.B03	Araip.B03:117270117-117273661	41.5632	6.31225	-2.71908	5e-05	0.00660601	DOWN	L-ascorbate oxidase [Glycine max]%3B IPR017760 (L-ascorbate oxidase%2C plants)%3B GO:0005507 (copper ion binding)%2C GO:0005576 (extracellular region)%2C GO:0016491 (oxidoreductase activity)%2C GO:0055114 (oxidation-reduction process)
541	Symptom_Dev_TAG24_Vs_Symptom_Dev_GPBD4	Araip.M2RMY	Araip.B03	Araip.B03:22994133-22999838	2.99423	29.5429	3.30256	5e-05	0.00660601	UP	O-methyltransferase family protein%3B IPR016461 (Caffeate O-methyltransferase (COMT) family)%3B GO:0008168 (methyltransferase activity)%2C GO:0008171 (O-methyltransferase activity)%2C GO:0046983 (protein dimerization activity)
542	Symptom_Dev_TAG24_Vs_Symptom_Dev_GPBD4	Araip.BPR1L	Araip.B01	Araip.B01:2808478-2810234	857.884	195.604	-2.13285	5e-05	0.00660601	DOWN	Non-specific lipid-transfer protein%2C putative%3B IPR000528 (Plant lipid transfer protein/Par allergen)%2C IPR016140 (Bifunctional inhibitor/plant lipid transfer protein/seed storage helical domain)%3B GO:0006869 (lipid transport)%2C GO:0008289 (lipid binding)
543	Symptom_Dev_TAG24_Vs_Symptom_Dev_GPBD4	Aradu.0R425	Aradu.A08	Aradu.A08:26552971-26556200	1.82305	7.61894	2.06324	0.01555	0.454468	UP	Nucleotide/sugar transporter family protein%3B IPR004853 (Triose-phosphate transporter domain)
544	Symptom_Dev_TAG24_Vs_Symptom_Dev_GPBD4	Araip.35VAB	Araip.B08	Araip.B08:3819992-3822930	1.375	5.61697	2.03036	0.0364	0.68542	UP	Nucleotide/sugar transporter family protein%3B IPR004853 (Triose-phosphate transporter domain)
545	Symptom_Dev_TAG24_Vs_Symptom_Dev_GPBD4	Araip.Q6EBX	Araip.B03	Araip.B03:133087704-133090418	36.6632	8.66258	-2.08146	0.00025	0.024178	DOWN	Protein kinase superfamily protein%3B IPR011009 (Protein kinase-like domain)%2C IPR013320 (Concanavalin A-like lectin/glucanase%2C subgroup)%3B GO:0004672 (protein kinase activity)%2C GO:0005524 (ATP binding)%2C GO:0006468 (protein phosphorylation)
546	Symptom_Dev_TAG24_Vs_Symptom_Dev_GPBD4	Araip.QD22A	Araip.B03	Araip.B03:131520154-131523357	1.84581	12.9316	2.80857	0.0006	0.0436952	UP	ATP-binding ABC transporter%3B IPR013525 (ABC-2 type transporter)%2C IPR027417 (P-loop containing nucleoside triphosphate hydrolase)%3B GO:0000166 (nucleotide binding)%2C GO:0005524 (ATP binding)%2C GO:0016020 (membrane)%2C GO:0016887 (ATPase activity)%2C GO:0017111 (nucleoside-triphosphatase activity)
547	Symptom_Dev_TAG24_Vs_Symptom_Dev_GPBD4	Araip.QE51A	Araip.B03	Araip.B03:117330115-117335645	7.23793	1.47268	-2.29714	0.0072	0.257517	DOWN	aspartate aminotransferase%3B IPR015424 (Pyridoxal phosphate-dependent transferase)%3B GO:0003824 (catalytic activity)%2C GO:0009058 (biosynthetic process)%2C GO:0030170 (pyridoxal phosphate binding)
548	Symptom_Dev_TAG24_Vs_Symptom_Dev_GPBD4	Araip.S8PLT	Araip.B03	Araip.B03:28416080-28417442	3.14332	12.7082	2.0154	0.02235	0.514646	UP	disease-resistance response protein%3B IPR000916 (Bet v I domain)%2C IPR023393 (START-like domain)%2C IPR024949 (Bet v I type allergen)%3B GO:0006952 (defense response)%2C GO:0009607 (response to biotic stimulus)
549	Symptom_Dev_TAG24_Vs_Symptom_Dev_GPBD4	Araip.WVS7I	Araip.B03	Araip.B03:122263477-122265586	28.4016	4.67325	-2.60347	0.0002	0.0200647	DOWN	protein kinase 1B%3B IPR011009 (Protein kinase-like domain)%2C IPR013320 (Concanavalin A-like lectin/glucanase%2C subgroup)%3B GO:0004672 (protein kinase activity)%2C GO:0005524 (ATP binding)%2C GO:0006468 (protein phosphorylation)
550	Symptom_Dev_TAG24_Vs_Symptom_Dev_GPBD4	Araip.Z9TX4	Araip.B03	Araip.B03:8414561-8418407	1.06649	4.59073	2.10586	0.01	0.316052	UP	Protein kinase superfamily protein%3B IPR011009 (Protein kinase-like domain)%3B GO:0004672 (protein kinase activity)%2C GO:0005524 (ATP binding)%2C GO:0006468 (protein phosphorylation)
551	Symptom_Dev_TAG24_Vs_Symptom_Dev_GPBD4	Araip.B08ZE	Araip.B04	Araip.B04:15574372-15575264	308.518	27.2534	-3.50084	5e-05	0.00660601	DOWN	disease-resistance response protein%3B IPR000916 (Bet v I domain)%2C IPR023393 (START-like domain)%2C IPR024949 (Bet v I type allergen)%3B GO:0006952 (defense response)%2C GO:0009607 (response to biotic stimulus)
552	Symptom_Dev_TAG24_Vs_Symptom_Dev_GPBD4	Araip.B1BRC	Araip.B04	Araip.B04:20260288-20263363	135.356	23.2417	-2.54197	5e-05	0.00660601	DOWN	Cytochrome P450 superfamily protein%3B IPR001128 (Cytochrome P450)%3B GO:0005506 (iron ion binding)%2C GO:0020037 (heme binding)%2C GO:0055114 (oxidation-reduction process)
553	Symptom_Dev_TAG24_Vs_Symptom_Dev_GPBD4	Araip.B8TJ0	Araip.B04	Araip.B04:12655554-12657109	193.137	38.4292	-2.32935	5e-05	0.00660601	DOWN	chalcone synthase [Glycine max]%3B IPR011141 (Polyketide synthase%2C type III)%2C IPR016039 (Thiolase-like)%3B GO:0003824 (catalytic activity)%2C GO:0008152 (metabolic process)%2C GO:0009058 (biosynthetic process)
554	Symptom_Dev_TAG24_Vs_Symptom_Dev_GPBD4	Araip.BU4FE	Araip.B04	Araip.B04:12288419-12289217	2.60223	15.675	2.59065	0.03495	0.67375	UP	chalcone synthase [Glycine max]%3B IPR016039 (Thiolase-like)%3B GO:0003824 (catalytic activity)%2C GO:0008152 (metabolic process)%2C GO:0009058 (biosynthetic process)
555	Symptom_Dev_TAG24_Vs_Symptom_Dev_GPBD4	Araip.G5PIH	Araip.B04	Araip.B04:6643894-6646270	3.20188	15.6725	2.29125	0.0066	0.242884	UP	Tyrosine phosphatase family protein%3B IPR004861 (Protein-tyrosine phosphatase%2C SIW14-like)%3B GO:0004725 (protein tyrosine phosphatase activity)
556	Symptom_Dev_TAG24_Vs_Symptom_Dev_GPBD4	Araip.GE7ZX	Araip.B04	Araip.B04:132717927-132725691	11.5518	2.39217	-2.27172	0.00045	0.0348721	DOWN	Protein kinase superfamily protein%3B IPR011009 (Protein kinase-like domain)%2C IPR013320 (Concanavalin A-like lectin/glucanase%2C subgroup)%2C IPR025287 (Wall-associated receptor kinase galacturonan-binding domain)%3B GO:0004672 (protein kinase activity)%2C GO:0005524 (ATP binding)%2C GO:0006468 (protein phosphorylation)%2C GO:0030247 (polysaccharide binding)
557	Symptom_Dev_TAG24_Vs_Symptom_Dev_GPBD4	Araip.HBJ8U	Araip.B04	Araip.B04:97926812-97934748	23.3139	1.87074	-3.6395	0.00025	0.024178	DOWN	auxin transporter-like protein 2-like isoform X1 [Glycine max]%3B IPR013057 (Amino acid transporter%2C transmembrane)
558	Symptom_Dev_TAG24_Vs_Symptom_Dev_GPBD4	Araip.P0HV6	Araip.B04	Araip.B04:131691348-131699104	3.29242	31.0067	3.23536	5e-05	0.00660601	UP	O-methyltransferase family protein%3B IPR001077 (O-methyltransferase%2C family 2)%2C IPR012967 (Plant methyltransferase dimerisation)%3B GO:0008171 (O-methyltransferase activity)%2C GO:0046983 (protein dimerization activity)
559	Symptom_Dev_TAG24_Vs_Symptom_Dev_GPBD4	Araip.P9Z95	Araip.B04	Araip.B04:3591834-3594813	10.861	1.8004	-2.59276	0.0025	0.124117	DOWN	glucan endo-1%2C3-beta-glucosidase 4-like [Glycine max]%3B IPR000490 (Glycoside hydrolase%2C family 17)%2C IPR012946 (X8)%2C IPR017853 (Glycoside hydrolase%2C superfamily)%3B GO:0005975 (carbohydrate metabolic process)
560	Symptom_Dev_TAG24_Vs_Symptom_Dev_GPBD4	Araip.QL51L	Araip.B04	Araip.B04:12730077-12731882	1.39093	6.25265	2.16842	0.01585	0.423449	UP	chalcone synthase [Glycine max]%3B IPR011141 (Polyketide synthase%2C type III)%2C IPR016039 (Thiolase-like)%3B GO:0003824 (catalytic activity)%2C GO:0008152 (metabolic process)%2C GO:0009058 (biosynthetic process)
561	Symptom_Dev_TAG24_Vs_Symptom_Dev_GPBD4	Araip.SE39K	Araip.B04	Araip.B04:127862454-127864634	1.55235	55.4482	5.15861	5e-05	0.00660601	UP	Cell wall protein Exp4 n%3D1 Tax%3DMirabilis jalapa RepID%3DQ84L38_MIRJA%3B IPR007118 (Expansin/Lol pI)%3B GO:0005576 (extracellular region)%2C GO:0009664 (plant-type cell wall organization)
562	Symptom_Dev_TAG24_Vs_Symptom_Dev_GPBD4	Araip.THJ4F	Araip.B04	Araip.B04:12276364-12277327	2.75375	23.2188	3.07583	0.00145	0.0834717	UP	chalcone synthase [Glycine max]%3B IPR016039 (Thiolase-like)%3B GO:0003824 (catalytic activity)%2C GO:0008152 (metabolic process)%2C GO:0009058 (biosynthetic process)
563	Symptom_Dev_TAG24_Vs_Symptom_Dev_GPBD4	Araip.VS0RV	Araip.B04	Araip.B04:38480084-38493357	26.5873	3.1678	-3.06918	0.14035	0.999074	DOWN	phosphate transporter 1%3B 9%3B IPR005828 (General substrate transporter)%2C IPR016196 (Major facilitator superfamily domain%2C general substrate transporter)%3B GO:0016021 (integral component of membrane)%2C GO:0022857 (transmembrane transporter activity)%2C GO:0055085 (transmembrane transport)
564	Symptom_Dev_TAG24_Vs_Symptom_Dev_GPBD4	Araip.WX8L5	Araip.B04	Araip.B04:20449467-20452689	65.8485	8.90133	-2.88706	5e-05	0.00660601	DOWN	Cytochrome P450 superfamily protein%3B IPR001128 (Cytochrome P450)%3B GO:0005506 (iron ion binding)%2C GO:0020037 (heme binding)%2C GO:0055114 (oxidation-reduction process)
565	Symptom_Dev_TAG24_Vs_Symptom_Dev_GPBD4	Araip.X1H45	Araip.B04	Araip.B04:5178360-5180042	3.0563	15.7445	2.36499	0.0005	0.0371969	UP	Heavy metal transport/detoxification superfamily protein%3B IPR006121 (Heavy metal-associated domain%2C HMA)%3B GO:0030001 (metal ion transport)%2C GO:0046872 (metal ion binding)
566	Symptom_Dev_TAG24_Vs_Symptom_Dev_GPBD4	Araip.2714I	Araip.B05	Araip.B05:9466232-9473016	213.497	28.2135	-2.91976	5e-05	0.00660601	DOWN	Cytochrome P450 superfamily protein%3B IPR001128 (Cytochrome P450)%3B GO:0005506 (iron ion binding)%2C GO:0020037 (heme binding)%2C GO:0055114 (oxidation-reduction process)
567	Symptom_Dev_TAG24_Vs_Symptom_Dev_GPBD4	Araip.39H92	Araip.B05	Araip.B05:12812583-12815884	2.2713	9.85062	2.1167	0.00765	0.267673	UP	Cytochrome P450 superfamily protein%3B IPR001128 (Cytochrome P450)%3B GO:0005506 (iron ion binding)%2C GO:0020037 (heme binding)%2C GO:0055114 (oxidation-reduction process)
568	Symptom_Dev_TAG24_Vs_Symptom_Dev_GPBD4	Araip.4U4XR	Araip.B05	Araip.B05:746210-747857	12.4482	2.99283	-2.05636	0.00635	0.238401	DOWN	transcription factor bHLH93-like [Glycine max]%3B IPR011598 (Myc-type%2C basic helix-loop-helix (bHLH) domain)%3B GO:0046983 (protein dimerization activity)
569	Symptom_Dev_TAG24_Vs_Symptom_Dev_GPBD4	Aradu.8482Y	Aradu.A07	Aradu.A07:58335996-58336474	25.7166	4.23419	-2.60254	0.01265	0.404998	DOWN	organ-specific protein S2-like [Glycine max]%3B IPR024489 (Organ specific protein)
570	Symptom_Dev_TAG24_Vs_Symptom_Dev_GPBD4	Araip.S8IS2	Araip.B07	Araip.B07:59782737-59783217	25.6495	3.54926	-2.85334	0.01235	0.365035	DOWN	organ-specific protein S2-like [Glycine max]%3B IPR024489 (Organ specific protein)
571	Symptom_Dev_TAG24_Vs_Symptom_Dev_GPBD4	Aradu.9VB1R	Aradu.A05	Aradu.A05:99628140-99646876	44.5964	2.78532	-4.00101	5e-05	0.00729708	DOWN	Oxidoreductase%2C zinc-binding dehydrogenase family protein%3B IPR002085 (Alcohol dehydrogenase superfamily%2C zinc-type)%2C IPR016040 (NAD(P)-binding domain)%2C IPR020843 (Polyketide synthase%2C enoylreductase)%3B GO:0008270 (zinc ion binding)%2C GO:0016491 (oxidoreductase activity)%2C GO:0055114 (oxidation-reduction process)
572	Symptom_Dev_TAG24_Vs_Symptom_Dev_GPBD4	Aradu.EFI7L	Aradu.A05	Aradu.A05:99599589-99604325	12.0971	1.79638	-2.7515	0.00295	0.159378	DOWN	Oxidoreductase%2C zinc-binding dehydrogenase family protein%3B IPR002085 (Alcohol dehydrogenase superfamily%2C zinc-type)%2C IPR016040 (NAD(P)-binding domain)%2C IPR020843 (Polyketide synthase%2C enoylreductase)%3B GO:0008270 (zinc ion binding)%2C GO:0016491 (oxidoreductase activity)%2C GO:0055114 (oxidation-reduction process)
573	Symptom_Dev_TAG24_Vs_Symptom_Dev_GPBD4	Araip.42ERT	Araip.B05	Araip.B05:124962910-124983212	50.8397	6.02103	-3.07787	5e-05	0.00660601	DOWN	Oxidoreductase%2C zinc-binding dehydrogenase family protein%3B IPR002085 (Alcohol dehydrogenase superfamily%2C zinc-type)%2C IPR016040 (NAD(P)-binding domain)%2C IPR020843 (Polyketide synthase%2C enoylreductase)%3B GO:0008270 (zinc ion binding)%2C GO:0016491 (oxidoreductase activity)%2C GO:0055114 (oxidation-reduction process)
574	Symptom_Dev_TAG24_Vs_Symptom_Dev_GPBD4	Aradu.M6RFF	Aradu.A05	Aradu.A05:106882207-106883662	111.424	8.60902	-3.69407	5e-05	0.00729708	DOWN	PAR1 protein%3B IPR009489 (PAR1)
575	Symptom_Dev_TAG24_Vs_Symptom_Dev_GPBD4	Araip.1G002	Araip.B05	Araip.B05:147255005-147256502	143.805	10.8614	-3.72683	5e-05	0.00660601	DOWN	PAR1 protein%3B IPR009489 (PAR1)
576	Symptom_Dev_TAG24_Vs_Symptom_Dev_GPBD4	Aradu.YYT15	Aradu.A06	Aradu.A06:111209251-111214946	7.53864	36.0805	2.25884	0.00045	0.0423169	UP	PATATIN-like protein 4%3B IPR016035 (Acyl transferase/acyl hydrolase/lysophospholipase)%3B GO:0006629 (lipid metabolic process)%2C GO:0008152 (metabolic process)
577	Symptom_Dev_TAG24_Vs_Symptom_Dev_GPBD4	Araip.TSN1E	Araip.B06	Araip.B06:136055494-136062029	5.47967	25.3533	2.21001	0.00075	0.0516624	UP	PATATIN-like protein 4%3B IPR016035 (Acyl transferase/acyl hydrolase/lysophospholipase)%3B GO:0006629 (lipid metabolic process)%2C GO:0008152 (metabolic process)
578	Symptom_Dev_TAG24_Vs_Symptom_Dev_GPBD4	Araip.5D22S	Araip.B05	Araip.B05:2527873-2539292	2.73863	11.5591	2.0775	0.00275	0.132714	UP	long-chain-alcohol oxidase FAO4A-like [Glycine max]%3B IPR012400 (Alcohol dehydrogenase%2C long-chain fatty)%3B GO:0046577 (long-chain-alcohol oxidase activity)%2C GO:0050660 (flavin adenine dinucleotide binding)%2C GO:0055114 (oxidation-reduction process)
579	Symptom_Dev_TAG24_Vs_Symptom_Dev_GPBD4	Araip.B5SML	Araip.B05	Araip.B05:18175436-18178013	171.646	8.77242	-4.29032	5e-05	0.00660601	DOWN	Cytochrome P450 superfamily protein%3B IPR001128 (Cytochrome P450)%3B GO:0005506 (iron ion binding)%2C GO:0020037 (heme binding)%2C GO:0055114 (oxidation-reduction process)
580	Symptom_Dev_TAG24_Vs_Symptom_Dev_GPBD4	Aradu.G3DHZ	Aradu.A01	Aradu.A01:51355068-51357241	3.17652	45.1428	3.82898	5e-05	0.00729708	UP	Pectate lyase family protein%3B IPR011050 (Pectin lyase fold/virulence factor)%2C IPR018082 (AmbAllergen)
581	Symptom_Dev_TAG24_Vs_Symptom_Dev_GPBD4	Araip.GC9VN	Araip.B01	Araip.B01:61412074-61414112	3.10228	44.931	3.85631	5e-05	0.00660601	UP	Pectate lyase family protein%3B IPR011050 (Pectin lyase fold/virulence factor)%2C IPR018082 (AmbAllergen)
582	Symptom_Dev_TAG24_Vs_Symptom_Dev_GPBD4	Aradu.0T5YP	Aradu.A06	Aradu.A06:6619825-6623425	5.95545	24.5973	2.04622	0.0008	0.0628671	UP	Peptide chain release factor 1%3B IPR000352 (Peptide chain release factor class I/class II)%2C IPR005139 (Peptide chain release factor)%2C IPR014720 (Double-stranded RNA-binding domain)%3B GO:0003747 (translation release factor activity)%2C GO:0005737 (cytoplasm)%2C GO:0006415 (translational termination)
583	Symptom_Dev_TAG24_Vs_Symptom_Dev_GPBD4	Araip.7VR0R	Araip.B06	Araip.B06:10133025-10134578	25.9759	189.676	2.86829	5e-05	0.00660601	UP	Peptide chain release factor 1%3B IPR000352 (Peptide chain release factor class I/class II)%2C IPR014720 (Double-stranded RNA-binding domain)%3B GO:0003747 (translation release factor activity)%2C GO:0006415 (translational termination)
584	Symptom_Dev_TAG24_Vs_Symptom_Dev_GPBD4	Aradu.YU0C1	Aradu.A06	Aradu.A06:6606525-6607833	2.14303	35.6491	4.05614	0.00035	0.035919	UP	Peptide chain release factor 1%3B IPR000352 (Peptide chain release factor class I/class II)%3B GO:0003747 (translation release factor activity)%2C GO:0006415 (translational termination)
585	Symptom_Dev_TAG24_Vs_Symptom_Dev_GPBD4	Araip.DQ4L8	Araip.B05	Araip.B05:18832280-18834913	4.62352	50.7483	3.4563	5e-05	0.00660601	UP	12-oxophytodienoate reductase 2%3B IPR013785 (Aldolase-type TIM barrel)%3B GO:0003824 (catalytic activity)%2C GO:0010181 (FMN binding)%2C GO:0016491 (oxidoreductase activity)%2C GO:0055114 (oxidation-reduction process)
586	Symptom_Dev_TAG24_Vs_Symptom_Dev_GPBD4	Araip.E4KR5	Araip.B05	Araip.B05:11040887-11063384	89.1342	8.79892	-3.34058	5e-05	0.00660601	DOWN	isoflavone reductase-like protein-like [Glycine max]%3B IPR008030 (NmrA-like)%2C IPR016040 (NAD(P)-binding domain)
587	Symptom_Dev_TAG24_Vs_Symptom_Dev_GPBD4	Araip.N872L	Araip.B05	Araip.B05:9417537-9419338	42.8007	4.66647	-3.19723	5e-05	0.00660601	DOWN	Cytochrome P450 superfamily protein%3B IPR001128 (Cytochrome P450)%3B GO:0005506 (iron ion binding)%2C GO:0020037 (heme binding)%2C GO:0055114 (oxidation-reduction process)
588	Symptom_Dev_TAG24_Vs_Symptom_Dev_GPBD4	Araip.VGW7F	Araip.B05	Araip.B05:1716984-1720472	9.84898	2.43908	-2.01364	0.0012	0.0718158	DOWN	disease resistance protein%3B IPR000767 (Disease resistance protein)%2C IPR027417 (P-loop containing nucleoside triphosphate hydrolase)%3B GO:0006952 (defense response)%2C GO:0043531 (ADP binding)
589	Symptom_Dev_TAG24_Vs_Symptom_Dev_GPBD4	Araip.VJ8SR	Araip.B05	Araip.B05:146545385-146547122	10.911	1.69705	-2.68467	0.00665	0.243243	DOWN	1-aminocyclopropane-1-carboxylate oxidase homolog 1 [Glycine max]%3B IPR005123 (Oxoglutarate/iron-dependent dioxygenase)%2C IPR026992 (Non-haem dioxygenase N-terminal domain)%2C IPR027443 (Isopenicillin N synthase-like)%3B GO:0016491 (oxidoreductase activity)%2C GO:0055114 (oxidation-reduction process)
590	Symptom_Dev_TAG24_Vs_Symptom_Dev_GPBD4	Araip.WU624	Araip.B05	Araip.B05:7198401-7199962	5.56329	26.9908	2.27846	0.0011	0.0673311	UP	lysine-rich arabinogalactan protein 18-like [Glycine max]
591	Symptom_Dev_TAG24_Vs_Symptom_Dev_GPBD4	Araip.XGB85	Araip.B05	Araip.B05:140035469-140037169	377.071	52.3019	-2.8499	5e-05	0.00660601	DOWN	caffeoyl-CoA 3-O-methyltransferase%3B IPR002935 (O-methyltransferase%2C family 3)%3B GO:0008171 (O-methyltransferase activity)
592	Symptom_Dev_TAG24_Vs_Symptom_Dev_GPBD4	Araip.2S8VQ	Araip.B06	Araip.B06:121864901-121867741	12.7363	2.05584	-2.63115	0.0048	0.198384	DOWN	ser/thr-rich protein T10 in DGCR region-like protein%3B IPR008551 (Protein of unknown function DUF833)
593	Symptom_Dev_TAG24_Vs_Symptom_Dev_GPBD4	Araip.3C7MV	Araip.B06	Araip.B06:133207194-133208541	6.43311	35.4547	2.46239	0.0003	0.0267653	UP	Fatty acid/sphingolipid desaturase%3B IPR012171 (Fatty acid/sphingolipid desaturase)%3B GO:0005506 (iron ion binding)%2C GO:0006629 (lipid metabolic process)%2C GO:0006633 (fatty acid biosynthetic process)%2C GO:0020037 (heme binding)%2C GO:0055114 (oxidation-reduction process)
594	Symptom_Dev_TAG24_Vs_Symptom_Dev_GPBD4	Aradu.QZ6DW	Aradu.A08	Aradu.A08:12592778-12596001	2.54506	10.848	2.09166	0.0073	0.285832	UP	phosphoglycerate/bisphosphoglycerate mutase%3B IPR013078 (Histidine phosphatase superfamily%2C clade-1)%3B GO:0004619 (phosphoglycerate mutase activity)%2C GO:0006096 (glycolysis)
595	Symptom_Dev_TAG24_Vs_Symptom_Dev_GPBD4	Araip.ZR8BC	Araip.B07	Araip.B07:120730812-120734012	2.6249	11.4019	2.11894	0.0088	0.292262	UP	phosphoglycerate/bisphosphoglycerate mutase%3B IPR013078 (Histidine phosphatase superfamily%2C clade-1)%3B GO:0004619 (phosphoglycerate mutase activity)%2C GO:0006096 (glycolysis)
596	Symptom_Dev_TAG24_Vs_Symptom_Dev_GPBD4	Aradu.KSI0H	Aradu.A09	Aradu.A09:28600992-28611731	2.32244	19.2939	3.05443	5e-05	0.00729708	UP	phospholipase D P2%3B IPR011993 (Pleckstrin homology-like domain)%2C IPR015679 (Phospholipase D family)%2C IPR025202 (Phospholipase D-like domain)%3B GO:0003824 (catalytic activity)%2C GO:0008152 (metabolic process)
597	Symptom_Dev_TAG24_Vs_Symptom_Dev_GPBD4	Araip.QK1BG	Araip.B09	Araip.B09:34925648-34934957	2.39312	19.0598	2.99357	5e-05	0.00660601	UP	phospholipase D P2%3B IPR011993 (Pleckstrin homology-like domain)%2C IPR015679 (Phospholipase D family)%2C IPR025202 (Phospholipase D-like domain)%3B GO:0003824 (catalytic activity)%2C GO:0008152 (metabolic process)
598	Symptom_Dev_TAG24_Vs_Symptom_Dev_GPBD4	Araip.64B54	Araip.B06	Araip.B06:167997-174899	11.9198	93.3134	2.96873	5e-05	0.00660601	UP	Serine-type endopeptidase n%3D2 Tax%3DCucumis RepID%3DE5GCD4_CUCME%3B IPR002470 (Peptidase S9A%2C prolyl oligopeptidase)%2C IPR023302 (Peptidase S9A%2C N-terminal domain)%3B GO:0004252 (serine-type endopeptidase activity)%2C GO:0006508 (proteolysis)%2C GO:0008236 (serine-type peptidase activity)%2C GO:0070008 (serine-type exopeptidase activity)
599	Symptom_Dev_TAG24_Vs_Symptom_Dev_GPBD4	Araip.767YL	Araip.B06	Araip.B06:307696-319812	3.41567	14.728	2.10833	0.0015	0.0855354	UP	GDSL-like Lipase/Acylhydrolase superfamily protein%3B IPR001087 (Lipase%2C GDSL)%3B GO:0006629 (lipid metabolic process)%2C GO:0016787 (hydrolase activity)
600	Symptom_Dev_TAG24_Vs_Symptom_Dev_GPBD4	Araip.89U7Q	Araip.B06	Araip.B06:135861141-135863932	64.337	7.12402	-3.17489	5e-05	0.00660601	DOWN	alpha-amylase-like%3B IPR015902 (Glycoside hydrolase%2C family 13)%3B GO:0003824 (catalytic activity)%2C GO:0004556 (alpha-amylase activity)%2C GO:0005509 (calcium ion binding)%2C GO:0005975 (carbohydrate metabolic process)%2C GO:0043169 (cation binding)
601	Symptom_Dev_TAG24_Vs_Symptom_Dev_GPBD4	Araip.B3YA3	Araip.B06	Araip.B06:3225869-3231648	60.8553	7.55327	-3.01021	5e-05	0.00660601	DOWN	Disease resistance-responsive (dirigent-like protein) family protein%3B IPR004265 (Plant disease resistance response protein)
602	Symptom_Dev_TAG24_Vs_Symptom_Dev_GPBD4	Araip.FA6MH	Araip.B09	Araip.B09:140978769-140981052	11.7137	2.03639	-2.52411	0.05295	0.83348	DOWN	Plant protein 1589 of unknown function%3B IPR006476 (Conserved hypothetical protein CHP01589%2C plant)
603	Symptom_Dev_TAG24_Vs_Symptom_Dev_GPBD4	Aradu.IPH1G	Aradu.A01	Aradu.A01:92690608-92692229	7.36959	1.80037	-2.03329	0.02375	0.577028	DOWN	plant-specific B3-DNA-binding domain protein%3B IPR015300 (DNA-binding pseudobarrel domain)%3B GO:0003677 (DNA binding)
604	Symptom_Dev_TAG24_Vs_Symptom_Dev_GPBD4	Araip.GIT9U	Araip.B06	Araip.B06:4895135-4895473	119.125	3.44104	-5.11349	0.00445	0.189423	DOWN	heat shock transcription factor B3%3B IPR011991 (Winged helix-turn-helix DNA-binding domain)
605	Symptom_Dev_TAG24_Vs_Symptom_Dev_GPBD4	Araip.J49VC	Araip.B06	Araip.B06:101882399-101885298	33.0319	6.32439	-2.38486	0.00025	0.024178	DOWN	Folic acid and derivative biosynthetic process isoform 1 n%3D1 Tax%3DTheobroma cacao RepID%3DUPI00042B7F04%3B IPR005645 (Serine hydrolase FSH)
606	Symptom_Dev_TAG24_Vs_Symptom_Dev_GPBD4	Araip.L7Z6B	Araip.B06	Araip.B06:118760899-118763740	10.3286	402.8	5.28535	5e-05	0.00660601	UP	Glycerophosphodiester phosphodiesterase GDE1 n%3D2 Tax%3DTriticeae RepID%3DM8BLH1_AEGTA%3B IPR004129 (Glycerophosphoryl diester phosphodiesterase)%3B GO:0006071 (glycerol metabolic process)%2C GO:0006629 (lipid metabolic process)%2C GO:0008081 (phosphoric diester hydrolase activity)%2C GO:0008889 (glycerophosphodiester phosphodiesterase activity)
607	Symptom_Dev_TAG24_Vs_Symptom_Dev_GPBD4	Aradu.1E97C	Aradu.A08	Aradu.A08:44649501-44659484	1.44001	6.72584	2.22363	0.00095	0.0709344	UP	pleiotropic drug resistance 12%3B IPR013525 (ABC-2 type transporter)%2C IPR013581 (Plant PDR ABC transporter associated)%2C IPR027417 (P-loop containing nucleoside triphosphate hydrolase)%3B GO:0000166 (nucleotide binding)%2C GO:0005524 (ATP binding)%2C GO:0016020 (membrane)%2C GO:0016887 (ATPase activity)%2C GO:0017111 (nucleoside-triphosphatase activity)
608	Symptom_Dev_TAG24_Vs_Symptom_Dev_GPBD4	Araip.WH0TS	Araip.B08	Araip.B08:123644082-123654860	1.16204	5.63642	2.27812	0.00135	0.079224	UP	pleiotropic drug resistance 12%3B IPR013525 (ABC-2 type transporter)%2C IPR013581 (Plant PDR ABC transporter associated)%2C IPR027417 (P-loop containing nucleoside triphosphate hydrolase)%3B GO:0000166 (nucleotide binding)%2C GO:0005524 (ATP binding)%2C GO:0016020 (membrane)%2C GO:0016887 (ATPase activity)%2C GO:0017111 (nucleoside-triphosphatase activity)
609	Symptom_Dev_TAG24_Vs_Symptom_Dev_GPBD4	Araip.M7DV0	Araip.B06	Araip.B06:1127911-1130172	2.25499	14.6408	2.6988	0.00175	0.095082	UP	phosphate transporter 1%3B 4%3B IPR005828 (General substrate transporter)%2C IPR016196 (Major facilitator superfamily domain%2C general substrate transporter)%3B GO:0016021 (integral component of membrane)%2C GO:0022857 (transmembrane transporter activity)%2C GO:0055085 (transmembrane transport)
610	Symptom_Dev_TAG24_Vs_Symptom_Dev_GPBD4	Araip.M81B9	Araip.B06	Araip.B06:130748454-130748856	9.79366	56.3786	2.52523	0.0055	0.217642	UP	Bifunctional inhibitor/lipid-transfer protein/seed storage 2S albumin superfamily protein%3B IPR016140 (Bifunctional inhibitor/plant lipid transfer protein/seed storage helical domain)
611	Symptom_Dev_TAG24_Vs_Symptom_Dev_GPBD4	Araip.TGG9Q	Araip.B06	Araip.B06:3202413-3203070	229.995	15.5539	-3.88626	5e-05	0.00660601	DOWN	Disease resistance-responsive (dirigent-like protein) family protein%3B IPR004265 (Plant disease resistance response protein)
612	Symptom_Dev_TAG24_Vs_Symptom_Dev_GPBD4	Araip.V6VZI	Araip.B06	Araip.B06:119652144-119654960	15.3968	2.49268	-2.62686	0.02735	0.590418	DOWN	WRKY family transcription factor%3B IPR003657 (DNA-binding WRKY)%3B GO:0003700 (sequence-specific DNA binding transcription factor activity)%2C GO:0043565 (sequence-specific DNA binding)
613	Symptom_Dev_TAG24_Vs_Symptom_Dev_GPBD4	Aradu.85A6E	Aradu.A01	Aradu.A01:4911269-4914353	9.16348	1.50612	-2.60506	0.0022	0.129777	DOWN	polyvinylalcohol dehydrogenase-like protein%3B IPR011047 (Quinonprotein alcohol dehydrogenase-like superfamily)
614	Symptom_Dev_TAG24_Vs_Symptom_Dev_GPBD4	Araip.X547G	Araip.B01	Araip.B01:5686696-5690710	6.99131	1.30718	-2.41911	0.0063	0.238002	DOWN	polyvinylalcohol dehydrogenase-like protein%3B IPR011047 (Quinonprotein alcohol dehydrogenase-like superfamily)
615	Symptom_Dev_TAG24_Vs_Symptom_Dev_GPBD4	Araip.9AL7Z	Araip.B02	Araip.B02:19705839-19709245	2.92451	16.1077	2.46148	0.0043	0.185985	UP	preprotein translocase subunit SecA%3B IPR000185 (Protein translocase subunit SecA)%2C IPR019378 (GDP-fucose protein O-fucosyltransferase)%2C IPR027417 (P-loop containing nucleoside triphosphate hydrolase)%3B GO:0005524 (ATP binding)%2C GO:0006605 (protein targeting)%2C GO:0006886 (intracellular protein transport)%2C GO:0016020 (membrane)%2C GO:0017038 (protein import)
616	Symptom_Dev_TAG24_Vs_Symptom_Dev_GPBD4	Aradu.Z6HVH	Aradu.A05	Aradu.A05:105297273-105300589	247.954	27.7007	-3.16208	5e-05	0.00729708	DOWN	probable 2-oxoglutarate/Fe(II)-dependent dioxygenase [Glycine max]%3B IPR002283 (Isopenicillin N synthase)%2C IPR026992 (Non-haem dioxygenase N-terminal domain)%2C IPR027443 (Isopenicillin N synthase-like)%3B GO:0005506 (iron ion binding)%2C GO:0016491 (oxidoreductase activity)%2C GO:0055114 (oxidation-reduction process)
617	Symptom_Dev_TAG24_Vs_Symptom_Dev_GPBD4	Araip.KF0IU	Araip.B05	Araip.B05:97685646-97688627	314.402	35.0047	-3.16699	5e-05	0.00660601	DOWN	probable 2-oxoglutarate/Fe(II)-dependent dioxygenase [Glycine max]%3B IPR002283 (Isopenicillin N synthase)%2C IPR026992 (Non-haem dioxygenase N-terminal domain)%2C IPR027443 (Isopenicillin N synthase-like)%3B GO:0005506 (iron ion binding)%2C GO:0016491 (oxidoreductase activity)%2C GO:0055114 (oxidation-reduction process)
618	Symptom_Dev_TAG24_Vs_Symptom_Dev_GPBD4	Aradu.82C4A	Aradu.A09	Aradu.A09:85997923-85999915	81.6839	19.7802	-2.04599	0.00045	0.0423169	DOWN	probable calcium-binding protein CML25-like [Glycine max]%3B IPR011992 (EF-hand domain pair)%3B GO:0005509 (calcium ion binding)
619	Symptom_Dev_TAG24_Vs_Symptom_Dev_GPBD4	Araip.C6ZL6	Araip.B09	Araip.B09:105196509-105198272	78.2899	18.4381	-2.08613	0.00035	0.0287833	DOWN	probable calcium-binding protein CML25-like [Glycine max]%3B IPR011992 (EF-hand domain pair)%3B GO:0005509 (calcium ion binding)
620	Symptom_Dev_TAG24_Vs_Symptom_Dev_GPBD4	Araip.G04VU	Araip.B08	Araip.B08:5283640-5286507	69.1782	16.835	-2.03886	0.00035	0.0287833	DOWN	probable fatty acyl-CoA reductase 5-like [Glycine max]%3B IPR016040 (NAD(P)-binding domain)%2C IPR026055 (Fatty acyl-CoA reductase)%3B GO:0080019 (fatty-acyl-CoA reductase (alcohol-forming) activity)
621	Symptom_Dev_TAG24_Vs_Symptom_Dev_GPBD4	Aradu.DC921	Aradu.A08	Aradu.A08:5344139-5345243	1.11005	4.8922	2.13986	0.02235	0.560621	UP	probable galacturonosyltransferase-like 1-like [Glycine max]%3B IPR002495 (Glycosyl transferase%2C family 8)
622	Symptom_Dev_TAG24_Vs_Symptom_Dev_GPBD4	Aradu.FA8EI	Aradu.A03	Aradu.A03:115012286-115015068	3.93068	17.118	2.12266	0.0009	0.0683362	UP	probable glucan 1%2C3-beta-glucosidase A-like [Glycine max]%3B IPR008999 (Actin cross-linking)%2C IPR010431 (Fascin)%2C IPR017853 (Glycoside hydrolase%2C superfamily)%3B GO:0005975 (carbohydrate metabolic process)%2C GO:0051015 (actin filament binding)
623	Symptom_Dev_TAG24_Vs_Symptom_Dev_GPBD4	Araip.83IVK	Araip.B03	Araip.B03:117349442-117352287	3.79761	16.2982	2.10155	0.0008	0.0529929	UP	probable glucan 1%2C3-beta-glucosidase A-like [Glycine max]%3B IPR008999 (Actin cross-linking)%2C IPR010431 (Fascin)%2C IPR017853 (Glycoside hydrolase%2C superfamily)%3B GO:0005975 (carbohydrate metabolic process)%2C GO:0051015 (actin filament binding)
624	Symptom_Dev_TAG24_Vs_Symptom_Dev_GPBD4	Aradu.CZ2HT	Aradu.A03	Aradu.A03:109306585-109308178	11.3466	2.46914	-2.20017	0.0276	0.629756	DOWN	probable glycosyltransferase At5g03795-like isoform X2 [Glycine max]%3B IPR004263 (Exostosin-like)
625	Symptom_Dev_TAG24_Vs_Symptom_Dev_GPBD4	Araip.XFE0G	Araip.B06	Araip.B06:135898537-135900560	21.3566	3.53463	-2.59505	0.00105	0.0661117	DOWN	alpha-amylase-like%3B IPR012850 (Alpha-amylase%2C C-terminal beta-sheet)%2C IPR013780 (Glycosyl hydrolase%2C family 13%2C all-beta)%2C IPR015902 (Glycoside hydrolase%2C family 13)%2C IPR017853 (Glycoside hydrolase%2C superfamily)%3B GO:0003824 (catalytic activity)%2C GO:0004556 (alpha-amylase activity)%2C GO:0005509 (calcium ion binding)%2C GO:0005975 (carbohydrate metabolic process)%2C GO:004316…
626	Symptom_Dev_TAG24_Vs_Symptom_Dev_GPBD4	Araip.XVW43	Araip.B06	Araip.B06:12395551-12399073	8.9268	74.7054	3.065	5e-05	0.00660601	UP	F-box family protein%3B IPR001810 (F-box domain)%2C IPR025886 (Phloem protein 2-like)%3B GO:0005515 (protein binding)
627	Symptom_Dev_TAG24_Vs_Symptom_Dev_GPBD4	Araip.6Y0GY	Araip.B07	Araip.B07:4085598-4089132	66.7765	13.3192	-2.32584	0.0003	0.0267653	DOWN	putative NAC domain-containing protein 94-like [Glycine max]%3B IPR003441 (NAC domain)%3B GO:0003677 (DNA binding)
628	Symptom_Dev_TAG24_Vs_Symptom_Dev_GPBD4	Araip.761TD	Araip.B07	Araip.B07:124464841-124466602	20.3988	3.62863	-2.49098	0.00565	0.222123	DOWN	WRKY family transcription factor%3B IPR003657 (DNA-binding WRKY)%3B GO:0003700 (sequence-specific DNA binding transcription factor activity)%2C GO:0043565 (sequence-specific DNA binding)
629	Symptom_Dev_TAG24_Vs_Symptom_Dev_GPBD4	Araip.C6UA0	Araip.B07	Araip.B07:118444844-118448341	18.2558	3.24563	-2.49178	0.0216	0.505072	DOWN	response regulator 9%3B IPR011006 (CheY-like superfamily)%3B GO:0000156 (phosphorelay response regulator activity)%2C GO:0000160 (phosphorelay signal transduction system)
630	Symptom_Dev_TAG24_Vs_Symptom_Dev_GPBD4	Araip.CAX6Y	Araip.B07	Araip.B07:336097-339182	18.5518	108.759	2.5515	5e-05	0.00660601	UP	ZIP zinc/iron transport family protein%3B IPR003689 (Zinc/iron permease)%3B GO:0005385 (zinc ion transmembrane transporter activity)%2C GO:0016020 (membrane)%2C GO:0016021 (integral component of membrane)%2C GO:0030001 (metal ion transport)%2C GO:0046873 (metal ion transmembrane transporter activity)%2C GO:0055085 (transmembrane transport)%2C GO:0071577 (zinc ion transmembrane transport)
631	Symptom_Dev_TAG24_Vs_Symptom_Dev_GPBD4	Araip.CH5RM	Araip.B07	Araip.B07:54633048-54649557	2.39719	21.7299	3.18027	0.0501	0.815153	UP	ATP synthase subunit beta n%3D1 Tax%3DMedicago truncatula RepID%3DG7LEH3_MEDTR
632	Symptom_Dev_TAG24_Vs_Symptom_Dev_GPBD4	Araip.IE1UZ	Araip.B07	Araip.B07:13300819-13302910	14.5777	2.07692	-2.81124	0.00565	0.222123	DOWN	Calcium-dependent lipid-binding (CaLB domain) family protein%3B IPR000008 (C2 domain)%3B GO:0005515 (protein binding)
633	Symptom_Dev_TAG24_Vs_Symptom_Dev_GPBD4	Araip.MKZ27	Araip.B07	Araip.B07:592443-594110	386.09	37.4994	-3.364	5e-05	0.00660601	DOWN	aldo/keto reductase family oxidoreductase%3B IPR001395 (Aldo/keto reductase)%2C IPR023210 (NADP-dependent oxidoreductase domain)%3B GO:0016491 (oxidoreductase activity)%2C GO:0055114 (oxidation-reduction process)
634	Symptom_Dev_TAG24_Vs_Symptom_Dev_GPBD4	Araip.RVY5J	Araip.B07	Araip.B07:7291155-7295296	1.65642	25.1012	3.92161	0.0003	0.0267653	UP	GDSL-like Lipase/Acylhydrolase superfamily protein%3B IPR001087 (Lipase%2C GDSL)%3B GO:0006629 (lipid metabolic process)%2C GO:0016787 (hydrolase activity)
635	Symptom_Dev_TAG24_Vs_Symptom_Dev_GPBD4	Araip.RXA31	Araip.B07	Araip.B07:19460288-19462760	1.21495	26.2547	4.43361	0.0003	0.0267653	UP	Cell wall protein Exp4 n%3D1 Tax%3DMirabilis jalapa RepID%3DQ84L38_MIRJA%3B IPR007118 (Expansin/Lol pI)%3B GO:0005576 (extracellular region)%2C GO:0009664 (plant-type cell wall organization)
636	Symptom_Dev_TAG24_Vs_Symptom_Dev_GPBD4	Araip.SG7HP	Araip.B07	Araip.B07:7049094-7056019	1.14677	6.72149	2.55121	0.0126	0.369712	UP	Tyrosine phosphatase family protein%3B IPR004861 (Protein-tyrosine phosphatase%2C SIW14-like)%3B GO:0004725 (protein tyrosine phosphatase activity)
637	Symptom_Dev_TAG24_Vs_Symptom_Dev_GPBD4	Araip.UGG4B	Araip.B07	Araip.B07:22647296-22648274	7.89015	1.56308	-2.33566	0.0187	0.466593	DOWN	probable WRKY transcription factor 33 [Glycine max]%3B IPR003657 (DNA-binding WRKY)%3B GO:0003700 (sequence-specific DNA binding transcription factor activity)%2C GO:0043565 (sequence-specific DNA binding)
638	Symptom_Dev_TAG24_Vs_Symptom_Dev_GPBD4	Araip.7RK50	Araip.B08	Araip.B08:119154173-119155825	1.02052	12.7677	3.64512	0.00225	0.114527	UP	proline-rich protein 4-like [Glycine max]
639	Symptom_Dev_TAG24_Vs_Symptom_Dev_GPBD4	Araip.9N505	Araip.B08	Araip.B08:51137473-51141997	14.7076	1.49245	-3.30082	0.0012	0.0718158	DOWN	actin depolymerizing factor 1%3B IPR002108 (Actin-depolymerising factor homology domain)%2C IPR017904 (ADF/Cofilin/Destrin)%3B GO:0003779 (actin binding)%2C GO:0005622 (intracellular)%2C GO:0015629 (actin cytoskeleton)%2C GO:0030042 (actin filament depolymerization)
640	Symptom_Dev_TAG24_Vs_Symptom_Dev_GPBD4	Araip.D3HLX	Araip.B08	Araip.B08:12926032-12928132	18.3023	3.75742	-2.28421	0.00275	0.132714	DOWN	Cysteine proteinases superfamily protein%3B IPR013128 (Peptidase C1A)%2C IPR025660 (Cysteine peptidase%2C histidine active site)%2C IPR025661 (Cysteine peptidase%2C asparagine active site)%3B GO:0006508 (proteolysis)%2C GO:0008234 (cysteine-type peptidase activity)
641	Symptom_Dev_TAG24_Vs_Symptom_Dev_GPBD4	Araip.GVH0P	Araip.B08	Araip.B08:3559745-3564533	2.29756	10.8326	2.2372	0.0007	0.0490568	UP	beta-galactosidase 8%3B IPR000922 (D-galactoside/L-rhamnose binding SUEL lectin domain)%2C IPR001944 (Glycoside hydrolase%2C family 35)%2C IPR017853 (Glycoside hydrolase%2C superfamily)%3B GO:0005975 (carbohydrate metabolic process)%2C GO:0030246 (carbohydrate binding)
642	Symptom_Dev_TAG24_Vs_Symptom_Dev_GPBD4	Araip.T873S	Araip.B08	Araip.B08:4032550-4038528	285.128	45.106	-2.66022	5e-05	0.00660601	DOWN	Ripening related protein family
643	Symptom_Dev_TAG24_Vs_Symptom_Dev_GPBD4	Araip.V3012	Araip.B08	Araip.B08:24977713-24979510	1.94347	9.60129	2.3046	0.0084	0.284447	UP	protein FAR1-RELATED SEQUENCE 3-like isoform X1 [Glycine max]%3B IPR001878 (Zinc finger%2C CCHC-type)%2C IPR007527 (Zinc finger%2C SWIM-type)%3B GO:0003676 (nucleic acid binding)%2C GO:0008270 (zinc ion binding)
644	Symptom_Dev_TAG24_Vs_Symptom_Dev_GPBD4	Araip.W1EIB	Araip.B08	Araip.B08:119134034-119136046	53.0365	421.249	2.98962	5e-05	0.00660601	UP	proline-rich protein 4-like [Glycine max]
645	Symptom_Dev_TAG24_Vs_Symptom_Dev_GPBD4	Araip.ZWZ8M	Araip.B08	Araip.B08:79317525-79323467	12.071	1.57954	-2.93397	0.02005	0.486201	DOWN	LOB domain-containing protein 4%3B IPR004883 (Lateral organ boundaries%2C LOB)
646	Symptom_Dev_TAG24_Vs_Symptom_Dev_GPBD4	Araip.AX66J	Araip.B09	Araip.B09:34419623-34424122	7.98534	1.01517	-2.97564	0.00705	0.254031	DOWN	aldo/keto reductase family oxidoreductase%3B IPR001395 (Aldo/keto reductase)%2C IPR023210 (NADP-dependent oxidoreductase domain)%3B GO:0016491 (oxidoreductase activity)%2C GO:0055114 (oxidation-reduction process)
647	Symptom_Dev_TAG24_Vs_Symptom_Dev_GPBD4	Araip.B91MN	Araip.B09	Araip.B09:142292131-142295724	16.004	2.15974	-2.8895	0.00285	0.135621	DOWN	putative Myb family transcription factor At1g14600-like isoform X2 [Glycine max]%3B IPR009057 (Homeodomain-like)%3B GO:0003677 (DNA binding)%2C GO:0003682 (chromatin binding)
648	Symptom_Dev_TAG24_Vs_Symptom_Dev_GPBD4	Araip.DT2JA	Araip.B09	Araip.B09:63563601-63566131	49.3679	8.10957	-2.60587	0.00015	0.0158371	DOWN	MtN26
649	Symptom_Dev_TAG24_Vs_Symptom_Dev_GPBD4	Araip.EXQ89	Araip.B09	Araip.B09:4918119-4921361	1.00277	40.7435	5.34451	5e-05	0.00660601	UP	GDSL-like Lipase/Acylhydrolase superfamily protein%3B IPR001087 (Lipase%2C GDSL)%3B GO:0006629 (lipid metabolic process)%2C GO:0016787 (hydrolase activity)
650	Symptom_Dev_TAG24_Vs_Symptom_Dev_GPBD4	Araip.GP5B8	Araip.B09	Araip.B09:52591668-52593326	1734.38	41.0612	-5.4005	5e-05	0.00660601	DOWN	2-oxoglutarate (2OG) and Fe(II)-dependent oxygenase superfamily protein%3B IPR005123 (Oxoglutarate/iron-dependent dioxygenase)%2C IPR026992 (Non-haem dioxygenase N-terminal domain)%2C IPR027443 (Isopenicillin N synthase-like)%3B GO:0016491 (oxidoreductase activity)%2C GO:0055114 (oxidation-reduction process)
651	Symptom_Dev_TAG24_Vs_Symptom_Dev_GPBD4	Araip.JP12S	Araip.B09	Araip.B09:6538416-6541298	5.39739	111.741	4.37175	5e-05	0.00660601	UP	inorganic pyrophosphatase 2-like [Glycine max]%3B IPR016965 (Phosphatase PHOSPHO-type)%3B GO:0016791 (phosphatase activity)
652	Symptom_Dev_TAG24_Vs_Symptom_Dev_GPBD4	Araip.KY5IH	Araip.B09	Araip.B09:83120150-83120396	3.3202	13.4704	2.02045	0.163	0.999074	UP	ATP synthase subunit C%3B IPR000454 (ATPase%2C F0 complex%2C subunit C)%2C IPR002379 (V-ATPase proteolipid subunit C-like domain)%3B GO:0015078 (hydrogen ion transmembrane transporter activity)%2C GO:0015986 (ATP synthesis coupled proton transport)%2C GO:0015991 (ATP hydrolysis coupled proton transport)
653	Symptom_Dev_TAG24_Vs_Symptom_Dev_GPBD4	Aradu.WSW8I	Aradu.A06	Aradu.A06:105511052-105516569	1.15481	34.5949	4.90483	5e-05	0.00729708	UP	Protein of unknown function%2C DUF642%3B IPR006946 (Protein of unknown function DUF642)%2C IPR008979 (Galactose-binding domain-like)
654	Symptom_Dev_TAG24_Vs_Symptom_Dev_GPBD4	Araip.N95XR	Araip.B06	Araip.B06:129889995-129895210	1.02499	35.3393	5.10759	0.0002	0.0200647	UP	Protein of unknown function%2C DUF642%3B IPR006946 (Protein of unknown function DUF642)%2C IPR008979 (Galactose-binding domain-like)
655	Symptom_Dev_TAG24_Vs_Symptom_Dev_GPBD4	Araip.UT61U	Araip.B04	Araip.B04:115356266-115356545	1.76409	10.5589	2.58147	0.06075	0.889112	UP	Protein phosphatase 2C family protein%3B IPR001932 (Protein phosphatase 2C (PP2C)-like domain)%3B GO:0003824 (catalytic activity)
656	Symptom_Dev_TAG24_Vs_Symptom_Dev_GPBD4	Araip.P4D1Y	Araip.B09	Araip.B09:13867851-13868435	57.5571	13.8613	-2.05393	0.0128	0.371523	DOWN	MLP-like protein 34%3B IPR000916 (Bet v I domain)%2C IPR023393 (START-like domain)%3B GO:0006952 (defense response)%2C GO:0009607 (response to biotic stimulus)
657	Symptom_Dev_TAG24_Vs_Symptom_Dev_GPBD4	Araip.XER0C	Araip.B09	Araip.B09:139689029-139689652	24.9596	2.53515	-3.29945	0.00225	0.114527	DOWN	O-methyltransferase family protein%3B IPR001077 (O-methyltransferase%2C family 2)%3B GO:0008171 (O-methyltransferase activity)
658	Symptom_Dev_TAG24_Vs_Symptom_Dev_GPBD4	Araip.XVL9X	Araip.B09	Araip.B09:2492222-2497232	2.28325	14.6011	2.67691	0.0053	0.21251	UP	Auxin-responsive protein n%3D2 Tax%3DPopulus RepID%3DB9GWR2_POPTR%3B IPR003311 (AUX/IAA protein)%3B GO:0005634 (nucleus)
659	Symptom_Dev_TAG24_Vs_Symptom_Dev_GPBD4	Araip.Y3LT4	Araip.B09	Araip.B09:10870490-10878066	42.2726	7.25816	-2.54205	5e-05	0.00660601	DOWN	MLO-like protein 1-like [Glycine max]%3B IPR004326 (Mlo-related protein)%3B GO:0006952 (defense response)%2C GO:0016021 (integral component of membrane)
660	Symptom_Dev_TAG24_Vs_Symptom_Dev_GPBD4	Araip.Z0L5R	Araip.B09	Araip.B09:114999208-114999813	109.048	14.7074	-2.89035	0.0001	0.011852	DOWN	Serine protease inhibitor%2C potato inhibitor I-type family protein%3B IPR000864 (Proteinase inhibitor I13%2C potato inhibitor I)%3B GO:0004867 (serine-type endopeptidase inhibitor activity)%2C GO:0009611 (response to wounding)
661	Symptom_Dev_TAG24_Vs_Symptom_Dev_GPBD4	Araip.ZB5LG	Araip.B09	Araip.B09:139977272-139982404	9.43075	65.9188	2.80525	5e-05	0.00660601	UP	pollen protein Ole E I-like protein%3B IPR006041 (Pollen Ole e 1 allergen/extensin)%2C IPR006706 (Extensin domain)%3B GO:0005199 (structural constituent of cell wall)%2C GO:0009664 (plant-type cell wall organization)
662	Symptom_Dev_TAG24_Vs_Symptom_Dev_GPBD4	Araip.ZPY1F	Araip.B09	Araip.B09:135059499-135065138	12.3984	166.07	3.74357	5e-05	0.00660601	UP	L-type lectin-domain containing receptor kinase IX.1-like [Glycine max]%3B IPR008985 (Concanavalin A-like lectin/glucanases superfamily)%2C IPR013320 (Concanavalin A-like lectin/glucanase%2C subgroup)%3B GO:0030246 (carbohydrate binding)
663	Symptom_Dev_TAG24_Vs_Symptom_Dev_GPBD4	Aradu.P20JR	Aradu.A02	Aradu.A02:2160047-2161409	10.57	44.1443	2.06226	0.05485	0.897854	UP	putative disease resistance RPP13-like protein 1-like isoform X6 [Glycine max]
664	Symptom_Dev_TAG24_Vs_Symptom_Dev_GPBD4	Araip.KHA6T	Araip.B01	Araip.B01:127007938-127009516	25.6019	6.0638	-2.07796	0.00455	0.190329	DOWN	putative lactoylglutathione lyase-like isoform X2 [Glycine max]%3B IPR004360 (Glyoxalase/fosfomycin resistance/dioxygenase domain)%2C IPR004361 (Glyoxalase I)%3B GO:0004462 (lactoylglutathione lyase activity)%2C GO:0046872 (metal ion binding)
665	Symptom_Dev_TAG24_Vs_Symptom_Dev_GPBD4	Araip.5N6GI	Araip.B10	Araip.B10:10178689-10181705	23.0273	2.53067	-3.18576	0.0001	0.011852	DOWN	LL-diaminopimelate aminotransferase%3B IPR015424 (Pyridoxal phosphate-dependent transferase)%2C IPR019942 (LL-diaminopimelate aminotransferase%2C plants and Chlamydia type)%3B GO:0003824 (catalytic activity)%2C GO:0009058 (biosynthetic process)%2C GO:0009089 (lysine biosynthetic process via diaminopimelate)%2C GO:0030170 (pyridoxal phosphate binding)
666	Symptom_Dev_TAG24_Vs_Symptom_Dev_GPBD4	Araip.8JZ6X	Araip.B10	Araip.B10:135858386-135871691	13.2463	2.21048	-2.58316	0.0008	0.0529929	DOWN	O-methyltransferase 1%3B IPR001077 (O-methyltransferase%2C family 2)%2C IPR012967 (Plant methyltransferase dimerisation)%3B GO:0008171 (O-methyltransferase activity)%2C GO:0046983 (protein dimerization activity)
667	Symptom_Dev_TAG24_Vs_Symptom_Dev_GPBD4	Araip.AK95Y	Araip.B10	Araip.B10:134424788-134428343	173.426	20.348	-3.09136	5e-05	0.00660601	DOWN	dihydroflavonol 4-reductase%3B IPR001509 (NAD-dependent epimerase/dehydratase)%2C IPR016040 (NAD(P)-binding domain)%3B GO:0003824 (catalytic activity)%2C GO:0044237 (cellular metabolic process)%2C GO:0050662 (coenzyme binding)
668	Symptom_Dev_TAG24_Vs_Symptom_Dev_GPBD4	Araip.BM4R7	Araip.B10	Araip.B10:135693711-135696323	32.213	1.75673	-4.19667	0.0005	0.0371969	DOWN	GDSL-like Lipase/Acylhydrolase superfamily protein%3B IPR001087 (Lipase%2C GDSL)%3B GO:0006629 (lipid metabolic process)%2C GO:0016787 (hydrolase activity)
669	Symptom_Dev_TAG24_Vs_Symptom_Dev_GPBD4	Araip.E30MW	Araip.B10	Araip.B10:98128391-98130656	2.61271	56.7458	4.4409	5e-05	0.00660601	UP	Cell wall protein Exp4 n%3D1 Tax%3DMirabilis jalapa RepID%3DQ84L38_MIRJA%3B IPR007118 (Expansin/Lol pI)%3B GO:0005576 (extracellular region)%2C GO:0009664 (plant-type cell wall organization)
670	Symptom_Dev_TAG24_Vs_Symptom_Dev_GPBD4	Araip.5L3CH	Araip.B01	Araip.B01:50967249-50970942	6.64557	1.19345	-2.47725	0.00955	0.307867	DOWN	pyruvate dehydrogenase E1 component%2C alpha subunit%3B IPR001017 (Dehydrogenase%2C E1 component)%3B GO:0008152 (metabolic process)
671	Symptom_Dev_TAG24_Vs_Symptom_Dev_GPBD4	Araip.SHF6J	Araip.B09	Araip.B09:135019852-135020987	2.81019	30.0367	3.41799	0.00225	0.114527	UP	receptor lectin kinase%3B IPR008985 (Concanavalin A-like lectin/glucanases superfamily)%2C IPR013320 (Concanavalin A-like lectin/glucanase%2C subgroup)%2C IPR016363 (Lectin)%3B GO:0030246 (carbohydrate binding)
672	Symptom_Dev_TAG24_Vs_Symptom_Dev_GPBD4	Araip.SIT0P	Araip.B07	Araip.B07:6249332-6249902	28.1541	4.57177	-2.62252	0.0077	0.268644	DOWN	receptor like protein 25%3B IPR003591 (Leucine-rich repeat%2C typical subtype)
673	Symptom_Dev_TAG24_Vs_Symptom_Dev_GPBD4	Araip.190ER	Araip.B07	Araip.B07:5368742-5369755	9.67585	1.91047	-2.34046	0.01865	0.465826	DOWN	receptor-like protein kinase 2
674	Symptom_Dev_TAG24_Vs_Symptom_Dev_GPBD4	Aradu.SIS6U	Aradu.A05	Aradu.A05:107843416-107845902	13.1404	3.19811	-2.03871	0.0034	0.177297	DOWN	receptor-like protein kinase 2%3B IPR001611 (Leucine-rich repeat)%2C IPR003591 (Leucine-rich repeat%2C typical subtype)%2C IPR013210 (Leucine-rich repeat-containing N-terminal%2C type 2)%3B GO:0005515 (protein binding)
675	Symptom_Dev_TAG24_Vs_Symptom_Dev_GPBD4	Aradu.I1AAM	Aradu.A07	Aradu.A07:6544312-6547322	11.8285	2.48328	-2.25195	0.0021	0.125525	DOWN	receptor-like protein kinase 2%3B IPR001611 (Leucine-rich repeat)%2C IPR003591 (Leucine-rich repeat%2C typical subtype)%2C IPR013210 (Leucine-rich repeat-containing N-terminal%2C type 2)%3B GO:0005515 (protein binding)
676	Symptom_Dev_TAG24_Vs_Symptom_Dev_GPBD4	Araip.I0USD	Araip.B04	Araip.B04:132729931-132759296	1.10154	8.60672	2.96595	5e-05	0.00660601	UP	receptor-like protein kinase 4%3B IPR001611 (Leucine-rich repeat)%2C IPR003591 (Leucine-rich repeat%2C typical subtype)%2C IPR011009 (Protein kinase-like domain)%2C IPR013210 (Leucine-rich repeat-containing N-terminal%2C type 2)%3B GO:0004672 (protein kinase activity)%2C GO:0005515 (protein binding)%2C GO:0005524 (ATP binding)%2C GO:0006468 (protein phosphorylation)
677	Symptom_Dev_TAG24_Vs_Symptom_Dev_GPBD4	Aradu.712AL	Aradu.A06	Aradu.A06:111469598-111471479	4.87509	1.13134	-2.10739	0.01525	0.449795	DOWN	receptor-like protein kinase 4%3B IPR011009 (Protein kinase-like domain)%2C IPR013320 (Concanavalin A-like lectin/glucanase%2C subgroup)%3B GO:0004672 (protein kinase activity)%2C GO:0006468 (protein phosphorylation)
678	Symptom_Dev_TAG24_Vs_Symptom_Dev_GPBD4	Aradu.GJY15	Aradu.A03	Aradu.A03:35002576-35006510	11.7509	2.56025	-2.19842	0.0016	0.102743	DOWN	receptor-like protein kinase 4%3B IPR011009 (Protein kinase-like domain)%3B GO:0004672 (protein kinase activity)%2C GO:0004674 (protein serine/threonine kinase activity)%2C GO:0005524 (ATP binding)%2C GO:0006468 (protein phosphorylation)
679	Symptom_Dev_TAG24_Vs_Symptom_Dev_GPBD4	Araip.QF4IK	Araip.B03	Araip.B03:37988917-37992630	20.4763	4.18647	-2.29015	0.0003	0.0267653	DOWN	receptor-like protein kinase 4%3B IPR011009 (Protein kinase-like domain)%3B GO:0004672 (protein kinase activity)%2C GO:0005524 (ATP binding)%2C GO:0006468 (protein phosphorylation)
680	Symptom_Dev_TAG24_Vs_Symptom_Dev_GPBD4	Aradu.2D3LB	Aradu.A03	Aradu.A03:25112925-25117114	5.88081	1.02625	-2.51863	0.00295	0.159378	DOWN	receptor-like serine/threonine kinase 2%3B IPR000742 (Epidermal growth factor-like domain)%2C IPR000858 (S-locus glycoprotein)%2C IPR001480 (Bulb-type lectin domain)%2C IPR003609 (Apple-like)%2C IPR011009 (Protein kinase-like domain)%2C IPR013320 (Concanavalin A-like lectin/glucanase%2C subgroup)%3B GO:0004672 (protein kinase activity)%2C GO:0004674 (protein serine/threonine kinase activity)%2C G…
681	Symptom_Dev_TAG24_Vs_Symptom_Dev_GPBD4	Aradu.E252Y	Aradu.A10	Aradu.A10:3776409-3783927	4.75677	1.08582	-2.1312	0.0028	0.153114	DOWN	receptor-like serine/threonine kinase 2%3B IPR000858 (S-locus glycoprotein)%2C IPR001480 (Bulb-type lectin domain)%2C IPR003609 (Apple-like)%2C IPR011009 (Protein kinase-like domain)%2C IPR013320 (Concanavalin A-like lectin/glucanase%2C subgroup)%2C IPR021820 (S-locus receptor kinase%2C C-terminal)%3B GO:0004672 (protein kinase activity)%2C GO:0004674 (protein serine/threonine kinase activity)%2C…
682	Symptom_Dev_TAG24_Vs_Symptom_Dev_GPBD4	Aradu.TP9LG	Aradu.A07	Aradu.A07:4003853-4004165	293.065	15.4804	-4.24271	0.00015	0.0188338	DOWN	repetitive proline-rich cell wall protein 2-like [Glycine max]
683	Symptom_Dev_TAG24_Vs_Symptom_Dev_GPBD4	Aradu.UG385	Aradu.A05	Aradu.A05:10248526-10259596	54.9961	5.41776	-3.34356	5e-05	0.00729708	DOWN	Replication factor C / DNA polymerase III gamma-tau subunit%2C putative n%3D1 Tax%3DRicinus communis RepID%3DB9S6E2_RICCO%3B IPR008030 (NmrA-like)%2C IPR008921 (DNA polymerase III%2C clamp loader complex%2C gamma/delta/delta subunit%2C C-terminal)%2C IPR016040 (NAD(P)-binding domain)%2C IPR027417 (P-loop containing nucleoside triphosphate hydrolase)%3B GO:0003677 (DNA binding)%2C GO:0006260 (DNA …
684	Symptom_Dev_TAG24_Vs_Symptom_Dev_GPBD4	Araip.G6E5V	Araip.B10	Araip.B10:1383960-1384269	10.6226	1.86483	-2.51002	0.04375	0.750647	DOWN	Glutaredoxin family protein%3B IPR011905 (Glutaredoxin-like%2C plant II)%2C IPR012336 (Thioredoxin-like fold)%3B GO:0009055 (electron carrier activity)%2C GO:0015035 (protein disulfide oxidoreductase activity)%2C GO:0045454 (cell redox homeostasis)
685	Symptom_Dev_TAG24_Vs_Symptom_Dev_GPBD4	Araip.L9C7G	Araip.B10	Araip.B10:47297355-47300288	2.80963	12.1841	2.11655	0.01295	0.372744	UP	camphor resistance CrcB family protein%3B IPR003691 (Putative fluoride ion transporter CrcB)%3B GO:0016021 (integral component of membrane)
686	Symptom_Dev_TAG24_Vs_Symptom_Dev_GPBD4	Araip.VWS8G	Araip.B10	Araip.B10:6712593-6721783	1001.45	97.4967	-3.36059	5e-05	0.00660601	DOWN	CAP (Cysteine-rich secretory proteins%2C Antigen 5%2C and Pathogenesis-related 1 protein) superfamily protein%3B IPR001283 (Cysteine-rich secretory protein%2C allergen V5/Tpx-1-related)
687	Symptom_Dev_TAG24_Vs_Symptom_Dev_GPBD4	Araip.XXG73	Araip.B10	Araip.B10:95077709-95079265	11.0072	2.5868	-2.08921	0.0251	0.556249	DOWN	acetyltransferase NSI-like isoform X2 [Glycine max]%3B IPR016181 (Acyl-CoA N-acyltransferase)%3B GO:0008080 (N-acetyltransferase activity)
688	Symptom_Dev_TAG24_Vs_Symptom_Dev_GPBD4	Araip.2S1IF	Araip.B02	Araip.B02:7433744-7442531	3.6375	15.6373	2.10397	0.0018	0.0975794	UP	riboflavin kinase/fmn hydrolase%3B IPR006439 (HAD hydrolase%2C subfamily IA)%2C IPR023214 (HAD-like domain)%3B GO:0008152 (metabolic process)%2C GO:0016787 (hydrolase activity)
689	Symptom_Dev_TAG24_Vs_Symptom_Dev_GPBD4	Araip.63SLA	Araip.B04	Araip.B04:15931502-15936920	1.65964	9.66064	2.54125	0.0036	0.16239	UP	ribosomal protein L11 methyltransferase-related%3B IPR006175 (YjgF/Yer057p/UK114 family)%2C IPR010456 (Ribosomal L11 methyltransferase%2C PrmA)%2C IPR013813 (Endoribonuclease L-PSP/chorismate mutase-like)%3B GO:0005737 (cytoplasm)%2C GO:0006479 (protein methylation)%2C GO:0008276 (protein methyltransferase activity)
690	Symptom_Dev_TAG24_Vs_Symptom_Dev_GPBD4	Aradu.DH0VD	Aradu.A02	Aradu.A02:93526139-93529188	12.7521	116.998	3.19768	5e-05	0.00729708	UP	Ribosomal protein L30/L7 family protein%3B IPR005998 (Ribosomal protein L7%2C eukaryotic)
691	Symptom_Dev_TAG24_Vs_Symptom_Dev_GPBD4	Aradu.5IY98	Aradu.A02	Aradu.A02:76122612-76127203	60.0037	14.7152	-2.02774	0.0002	0.0237831	DOWN	ribulose bisphosphate carboxylase/oxygenase activase%3B IPR027417 (P-loop containing nucleoside triphosphate hydrolase)%3B GO:0005524 (ATP binding)
692	Symptom_Dev_TAG24_Vs_Symptom_Dev_GPBD4	Araip.Y58G9	Araip.B02	Araip.B02:87235814-87239999	65.0393	15.8856	-2.0336	0.00015	0.0158371	DOWN	ribulose bisphosphate carboxylase/oxygenase activase%3B IPR027417 (P-loop containing nucleoside triphosphate hydrolase)%3B GO:0005524 (ATP binding)
693	Symptom_Dev_TAG24_Vs_Symptom_Dev_GPBD4	Araip.SPI9N	Araip.B07	Araip.B07:106850209-106852969	1.72658	12.1269	2.81223	0.00985	0.312537	UP	RNA polymerase II subunit A C-terminal domain phosphatase SSU72 n%3D8 Tax%3DNeopterygii RepID%3DSSU72_DANRE%3B IPR006811 (RNA polymerase II subunit A)%3B GO:0004721 (phosphoprotein phosphatase activity)%2C GO:0005634 (nucleus)%2C GO:0006397 (mRNA processing)
694	Symptom_Dev_TAG24_Vs_Symptom_Dev_GPBD4	Araip.JP7VM	Araip.B10	Araip.B10:130850122-130854666	1.03612	4.66382	2.17032	0.01385	0.390286	UP	rootletin-like isoform X3 [Glycine max]
695	Symptom_Dev_TAG24_Vs_Symptom_Dev_GPBD4	Aradu.48N80	Aradu.A04	Aradu.A04:56568364-56581263	47.5531	6.7966	-2.80665	0.00035	0.035919	DOWN	Seven transmembrane MLO family protein%3B IPR004326 (Mlo-related protein)%3B GO:0006952 (defense response)%2C GO:0016021 (integral component of membrane)
696	Symptom_Dev_TAG24_Vs_Symptom_Dev_GPBD4	Araip.10V11	Araip.B03	Araip.B03:104946823-104948223	30.3003	3.79303	-2.99791	0.00205	0.106591	DOWN	Smr (small MutS-related) domain protein%3B IPR012816 (Conserved hypothetical protein CHP02464)
697	Symptom_Dev_TAG24_Vs_Symptom_Dev_GPBD4	Aradu.UK481	Aradu.A01	Aradu.A01:101562945-101565148	25.397	141.699	2.4801	5e-05	0.00729708	UP	SPX domain gene 1%3B IPR004331 (SPX%2C N-terminal)
698	Symptom_Dev_TAG24_Vs_Symptom_Dev_GPBD4	Araip.LWR36	Araip.B03	Araip.B03:42052410-42054894	27.055	154.297	2.51174	5e-05	0.00660601	UP	SPX domain gene 1%3B IPR004331 (SPX%2C N-terminal)
699	Symptom_Dev_TAG24_Vs_Symptom_Dev_GPBD4	Aradu.WF6VN	Aradu.A04	Aradu.A04:108726598-108733901	1.03187	24.07	4.54391	5e-05	0.00729708	UP	SPX domain-containing membrane protein At4g22990-like isoform X2 [Glycine max]%3B IPR004331 (SPX%2C N-terminal)%2C IPR011701 (Major facilitator superfamily)%2C IPR016196 (Major facilitator superfamily domain%2C general substrate transporter)%3B GO:0016021 (integral component of membrane)%2C GO:0055085 (transmembrane transport)
700	Symptom_Dev_TAG24_Vs_Symptom_Dev_GPBD4	Araip.UZ4WB	Araip.B04	Araip.B04:117184625-117191402	1.0293	22.7714	4.46749	0.0003	0.0267653	UP	SPX domain-containing membrane protein At4g22990-like isoform X2 [Glycine max]%3B IPR004331 (SPX%2C N-terminal)%2C IPR011701 (Major facilitator superfamily)%2C IPR016196 (Major facilitator superfamily domain%2C general substrate transporter)%3B GO:0016021 (integral component of membrane)%2C GO:0055085 (transmembrane transport)
701	Symptom_Dev_TAG24_Vs_Symptom_Dev_GPBD4	Aradu.N3WAJ	Aradu.A10	Aradu.A10:4707572-4711483	1.34545	7.03455	2.38637	0.0048	0.223354	UP	squalene monooxygenase 2%3B IPR003042 (Aromatic-ring hydroxylase-like)%3B GO:0004506 (squalene monooxygenase activity)%2C GO:0008152 (metabolic process)%2C GO:0016021 (integral component of membrane)%2C GO:0016491 (oxidoreductase activity)%2C GO:0050660 (flavin adenine dinucleotide binding)%2C GO:0055114 (oxidation-reduction process)
702	Symptom_Dev_TAG24_Vs_Symptom_Dev_GPBD4	Araip.N2BJ2	Araip.B10	Araip.B10:6789237-6793217	1.28522	6.19315	2.26866	0.00825	0.280152	UP	squalene monooxygenase 2%3B IPR013698 (Squalene epoxidase)%3B GO:0004506 (squalene monooxygenase activity)%2C GO:0016021 (integral component of membrane)%2C GO:0050660 (flavin adenine dinucleotide binding)%2C GO:0055114 (oxidation-reduction process)
703	Symptom_Dev_TAG24_Vs_Symptom_Dev_GPBD4	Aradu.UUC9E	Aradu.A08	Aradu.A08:37883519-37884894	6.09747	30.8996	2.3413	0.0009	0.0683362	UP	squamosa promoter binding protein-like 5%3B IPR017238 (Squamosa promoter-binding protein)%3B GO:0003677 (DNA binding)%2C GO:0005634 (nucleus)
704	Symptom_Dev_TAG24_Vs_Symptom_Dev_GPBD4	Araip.N9DIE	Araip.B08	Araip.B08:24453908-24455443	5.08833	24.9751	2.29523	0.00045	0.0348721	UP	squamosa promoter binding protein-like 5%3B IPR017238 (Squamosa promoter-binding protein)%3B GO:0003677 (DNA binding)%2C GO:0005634 (nucleus)
705	Symptom_Dev_TAG24_Vs_Symptom_Dev_GPBD4	Aradu.5CY6X	Aradu.A03	Aradu.A03:117500492-117504779	12.2256	49.5016	2.01757	0.0005	0.0458673	UP	terpene synthase 14%3B IPR008930 (Terpenoid cyclases/protein prenyltransferase alpha-alpha toroid)%2C IPR008949 (Terpenoid synthase)%3B GO:0000287 (magnesium ion binding)%2C GO:0008152 (metabolic process)%2C GO:0010333 (terpene synthase activity)%2C GO:0016829 (lyase activity)
706	Symptom_Dev_TAG24_Vs_Symptom_Dev_GPBD4	Aradu.TN2VA	Aradu.A03	Aradu.A03:120958985-120959888	97.8468	17.4524	-2.4871	0.0052	0.235151	DOWN	transmembrane protein%2C putative
707	Symptom_Dev_TAG24_Vs_Symptom_Dev_GPBD4	Aradu.JA4E1	Aradu.A05	Aradu.A05:5791475-5794186	10.5008	42.1218	2.00407	0.0006	0.0522674	UP	tubulin alpha-4 chain%3B IPR000217 (Tubulin)%2C IPR023123 (Tubulin%2C C-terminal)%3B GO:0003924 (GTPase activity)%2C GO:0005200 (structural constituent of cytoskeleton)%2C GO:0005525 (GTP binding)%2C GO:0005874 (microtubule)%2C GO:0006184 (GTP catabolic process)%2C GO:0007017 (microtubule-based process)%2C GO:0043234 (protein complex)%2C GO:0051258 (protein polymerization)
708	Symptom_Dev_TAG24_Vs_Symptom_Dev_GPBD4	Araip.JS37Z	Araip.B05	Araip.B05:5993138-5995980	7.20338	29.7883	2.048	0.0004	0.0319182	UP	tubulin alpha-4 chain%3B IPR000217 (Tubulin)%2C IPR023123 (Tubulin%2C C-terminal)%3B GO:0003924 (GTPase activity)%2C GO:0005200 (structural constituent of cytoskeleton)%2C GO:0005525 (GTP binding)%2C GO:0005874 (microtubule)%2C GO:0006184 (GTP catabolic process)%2C GO:0007017 (microtubule-based process)%2C GO:0043234 (protein complex)%2C GO:0051258 (protein polymerization)
709	Symptom_Dev_TAG24_Vs_Symptom_Dev_GPBD4	Aradu.DF8UA	Aradu.A05	Aradu.A05:103714090-103716490	9.01166	48.7712	2.43616	5e-05	0.00729708	UP	two-component response regulator-like APRR2-like isoform X2 [Glycine max]%3B IPR009057 (Homeodomain-like)%3B GO:0003677 (DNA binding)%2C GO:0003682 (chromatin binding)
710	Symptom_Dev_TAG24_Vs_Symptom_Dev_GPBD4	Aradu.0SC6H	Aradu.A09	Aradu.A09:120537803-120539566	12.4337	55.7642	2.16508	0.0003	0.0327306	UP	two-component response regulator-like APRR2-like isoform X2 [Glycine max]%3B IPR009057 (Homeodomain-like)%3B GO:0003677 (DNA binding)%2C GO:0003682 (chromatin binding)
711	Symptom_Dev_TAG24_Vs_Symptom_Dev_GPBD4	Araip.AU0RS	Araip.B05	Araip.B05:111941288-111943686	5.95928	33.3616	2.48498	5e-05	0.00660601	UP	two-component response regulator-like APRR2-like isoform X2 [Glycine max]%3B IPR009057 (Homeodomain-like)%3B GO:0003677 (DNA binding)%2C GO:0003682 (chromatin binding)
712	Symptom_Dev_TAG24_Vs_Symptom_Dev_GPBD4	Araip.VL6YY	Araip.B09	Araip.B09:131124269-131125867	13.3886	60.1847	2.16839	0.0002	0.0200647	UP	two-component response regulator-like APRR2-like isoform X2 [Glycine max]%3B IPR009057 (Homeodomain-like)%3B GO:0003677 (DNA binding)%2C GO:0003682 (chromatin binding)
713	Symptom_Dev_TAG24_Vs_Symptom_Dev_GPBD4	Aradu.F0FER	Aradu.A01	Aradu.A01:105259480-105260941	35.7629	7.70721	-2.21418	0.00015	0.0188338	DOWN	UDP-glucose 6-dehydrogenase family protein%3B IPR017476 (UDP-glucose/GDP-mannose dehydrogenase)%3B GO:0003979 (UDP-glucose 6-dehydrogenase activity)%2C GO:0051287 (NAD binding)%2C GO:0055114 (oxidation-reduction process)
714	Symptom_Dev_TAG24_Vs_Symptom_Dev_GPBD4	Araip.4P78F	Araip.B01	Araip.B01:116676831-116679264	34.2072	7.49792	-2.18974	0.00015	0.0158371	DOWN	UDP-glucose 6-dehydrogenase family protein%3B IPR017476 (UDP-glucose/GDP-mannose dehydrogenase)%3B GO:0003979 (UDP-glucose 6-dehydrogenase activity)%2C GO:0051287 (NAD binding)%2C GO:0055114 (oxidation-reduction process)
715	Symptom_Dev_TAG24_Vs_Symptom_Dev_GPBD4	Aradu.C2XPI	Aradu.A01	Aradu.A01:15985654-15987079	137.102	32.9091	-2.05869	0.0001	0.0132206	DOWN	UDP-Glycosyltransferase superfamily protein%3B IPR002213 (UDP-glucuronosyl/UDP-glucosyltransferase)%3B GO:0008152 (metabolic process)
716	Symptom_Dev_TAG24_Vs_Symptom_Dev_GPBD4	Aradu.V5FRM	Aradu.A02	Aradu.A02:3526264-3527659	5.54024	27.8879	2.33162	0.00075	0.0602009	UP	UDP-Glycosyltransferase superfamily protein%3B IPR002213 (UDP-glucuronosyl/UDP-glucosyltransferase)%3B GO:0008152 (metabolic process)
717	Symptom_Dev_TAG24_Vs_Symptom_Dev_GPBD4	Aradu.FU9VU	Aradu.A04	Aradu.A04:118556743-118570784	29.7749	6.65635	-2.16129	0.0001	0.0132206	DOWN	UDP-Glycosyltransferase superfamily protein%3B IPR002213 (UDP-glucuronosyl/UDP-glucosyltransferase)%3B GO:0008152 (metabolic process)
718	Symptom_Dev_TAG24_Vs_Symptom_Dev_GPBD4	Aradu.FUM6Z	Aradu.A04	Aradu.A04:118723729-118726521	44.6399	10.2338	-2.12499	0.00035	0.035919	DOWN	UDP-Glycosyltransferase superfamily protein%3B IPR002213 (UDP-glucuronosyl/UDP-glucosyltransferase)%3B GO:0008152 (metabolic process)
719	Symptom_Dev_TAG24_Vs_Symptom_Dev_GPBD4	Araip.X4RTI	Araip.B02	Araip.B02:3878513-3879908	6.05846	29.1019	2.26409	0.00095	0.0607648	UP	UDP-Glycosyltransferase superfamily protein%3B IPR002213 (UDP-glucuronosyl/UDP-glucosyltransferase)%3B GO:0008152 (metabolic process)
720	Symptom_Dev_TAG24_Vs_Symptom_Dev_GPBD4	Araip.BB34W	Araip.B04	Araip.B04:128649387-128657551	19.0832	4.28399	-2.15528	0.00015	0.0158371	DOWN	UDP-Glycosyltransferase superfamily protein%3B IPR002213 (UDP-glucuronosyl/UDP-glucosyltransferase)%3B GO:0008152 (metabolic process)
721	Symptom_Dev_TAG24_Vs_Symptom_Dev_GPBD4	Araip.HT00D	Araip.B04	Araip.B04:128515881-128527421	37.5103	8.3406	-2.16906	5e-05	0.00660601	DOWN	UDP-Glycosyltransferase superfamily protein%3B IPR002213 (UDP-glucuronosyl/UDP-glucosyltransferase)%3B GO:0008152 (metabolic process)
722	Symptom_Dev_TAG24_Vs_Symptom_Dev_GPBD4	Aradu.19F6X	Aradu.A02	Aradu.A02:77128741-77129664	16.0431	2.58632	-2.63299	0.0084	0.308803	DOWN	uncharacterized protein LOC100305688 [Glycine max]
723	Symptom_Dev_TAG24_Vs_Symptom_Dev_GPBD4	Araip.IEJ60	Araip.B02	Araip.B02:88279478-88280409	15.8511	2.34044	-2.75973	0.00845	0.284546	DOWN	uncharacterized protein LOC100305688 [Glycine max]
724	Symptom_Dev_TAG24_Vs_Symptom_Dev_GPBD4	Araip.IQ309	Araip.B02	Araip.B02:3448851-3449376	12.5644	2.76421	-2.1844	0.03275	0.652248	DOWN	uncharacterized protein LOC100779146 [Glycine max]
725	Symptom_Dev_TAG24_Vs_Symptom_Dev_GPBD4	Aradu.Y0PXR	Aradu.A06	Aradu.A06:100889293-100889711	2.92707	15.6073	2.41469	0.05135	0.865136	UP	uncharacterized protein LOC100782590 isoform X1 [Glycine max]%3B IPR006502 (Protein of unknown function DUF506%2C plant)
726	Symptom_Dev_TAG24_Vs_Symptom_Dev_GPBD4	Araip.H9F54	Araip.B06	Araip.B06:11946214-11951172	10.3437	2.52242	-2.03587	0.0008	0.0529929	DOWN	uncharacterized protein LOC100785875 isoform X2 [Glycine max]%3B IPR024752 (Myb/SANT-like domain)
727	Symptom_Dev_TAG24_Vs_Symptom_Dev_GPBD4	Aradu.71JRQ	Aradu.A06	Aradu.A06:109674615-109677683	51.5003	11.8563	-2.11892	0.0056	0.248245	DOWN	uncharacterized protein LOC100791035 [Glycine max]
728	Symptom_Dev_TAG24_Vs_Symptom_Dev_GPBD4	Araip.R4H0G	Araip.B03	Araip.B03:78433810-78434215	1.38209	6.21141	2.16807	0.11705	0.999074	UP	uncharacterized protein LOC100793882 isoform X3 [Glycine max]%3B IPR013666 (Pleckstrin-like%2C plant)
729	Symptom_Dev_TAG24_Vs_Symptom_Dev_GPBD4	Aradu.4W33C	Aradu.A04	Aradu.A04:4464686-4465094	9.62703	1.1988	-3.0055	0.01655	0.476263	DOWN	uncharacterized protein LOC100796265 [Glycine max]%3B IPR025322 (Protein of unknown function DUF4228%2C plant)
730	Symptom_Dev_TAG24_Vs_Symptom_Dev_GPBD4	Araip.34SXN	Araip.B04	Araip.B04:5711363-5712604	17.117	2.23863	-2.93474	0.0122	0.361928	DOWN	uncharacterized protein LOC100796265 [Glycine max]%3B IPR025322 (Protein of unknown function DUF4228%2C plant)
731	Symptom_Dev_TAG24_Vs_Symptom_Dev_GPBD4	Aradu.CY6RI	Aradu.A03	Aradu.A03:12323898-12329490	5.81845	27.6036	2.24615	0.0001	0.0132206	UP	uncharacterized protein LOC100799920 isoform X2 [Glycine max]%3B IPR014002 (Tudor-like%2C plant)
732	Symptom_Dev_TAG24_Vs_Symptom_Dev_GPBD4	Araip.00ZAQ	Araip.B03	Araip.B03:15057850-15063933	4.55768	21.9251	2.26621	0.0002	0.0200647	UP	uncharacterized protein LOC100799920 isoform X2 [Glycine max]%3B IPR014002 (Tudor-like%2C plant)
733	Symptom_Dev_TAG24_Vs_Symptom_Dev_GPBD4	Aradu.DF8LC	Aradu.A04	Aradu.A04:4215693-4216319	1.91551	14.2696	2.89715	0.00755	0.289567	UP	uncharacterized protein LOC100800379 isoform X1 [Glycine max]
734	Symptom_Dev_TAG24_Vs_Symptom_Dev_GPBD4	Aradu.LWS3G	Aradu.A10	Aradu.A10:630792-633553	11.4991	1.63555	-2.81367	0.0024	0.138308	DOWN	uncharacterized protein LOC100800652 isoform 1 [Glycine max]
735	Symptom_Dev_TAG24_Vs_Symptom_Dev_GPBD4	Araip.J633U	Araip.B10	Araip.B10:1989888-1992865	10.5064	1.38374	-2.92462	0.0035	0.158767	DOWN	uncharacterized protein LOC100800652 isoform 1 [Glycine max]
736	Symptom_Dev_TAG24_Vs_Symptom_Dev_GPBD4	Aradu.8H0JF	Aradu.A04	Aradu.A04:113321018-113325744	17.5696	1.69293	-3.37548	0.0009	0.0683361	DOWN	uncharacterized protein LOC100802412 isoform X1 [Glycine max]%3B IPR007877 (Protein of unknown function DUF707)
737	Symptom_Dev_TAG24_Vs_Symptom_Dev_GPBD4	Araip.113HT	Araip.B04	Araip.B04:123253094-123257247	14.4787	1.3138	-3.46211	0.00185	0.0996198	DOWN	uncharacterized protein LOC100802412 isoform X1 [Glycine max]%3B IPR007877 (Protein of unknown function DUF707)
738	Symptom_Dev_TAG24_Vs_Symptom_Dev_GPBD4	Araip.A80RI	Araip.B05	Araip.B05:95985941-95988620	2.795	11.2908	2.01422	0.03775	0.700475	UP	uncharacterized protein LOC100802797 [Glycine max]
739	Symptom_Dev_TAG24_Vs_Symptom_Dev_GPBD4	Aradu.R4V03	Aradu.A06	Aradu.A06:11838717-11843933	1.96353	8.00527	2.0275	0.0027	0.150204	UP	uncharacterized protein LOC100804499 isoform X6 [Glycine max]
740	Symptom_Dev_TAG24_Vs_Symptom_Dev_GPBD4	Araip.FRL05	Araip.B06	Araip.B06:4137997-4143370	2.15782	8.95951	2.05384	0.0015	0.0855354	UP	uncharacterized protein LOC100804499 isoform X6 [Glycine max]
741	Symptom_Dev_TAG24_Vs_Symptom_Dev_GPBD4	Aradu.4967G	Aradu.A08	Aradu.A08:23549946-23552813	5.12058	1.18359	-2.11314	0.01525	0.449795	DOWN	uncharacterized protein LOC100805495 isoform X2 [Glycine max]
742	Symptom_Dev_TAG24_Vs_Symptom_Dev_GPBD4	Araip.GL7F8	Araip.B08	Araip.B08:1714697-1717888	4.95871	1.14722	-2.11182	0.01735	0.44579	DOWN	uncharacterized protein LOC100805495 isoform X2 [Glycine max]
743	Symptom_Dev_TAG24_Vs_Symptom_Dev_GPBD4	Aradu.PX5E4	Aradu.A10	Aradu.A10:83223231-83226219	6.51604	1.59615	-2.0294	0.0231	0.571776	DOWN	uncharacterized protein LOC100807790 [Glycine max]
744	Symptom_Dev_TAG24_Vs_Symptom_Dev_GPBD4	Aradu.KZH7X	Aradu.A09	Aradu.A09:81306709-81311995	5.56388	1.3022	-2.09514	0.02275	0.564979	DOWN	uncharacterized protein LOC100816068 [Glycine max]%3B IPR006747 (Protein of unknown function DUF599)
745	Symptom_Dev_TAG24_Vs_Symptom_Dev_GPBD4	Aradu.N022Y	Aradu.A06	Aradu.A06:9152931-9153357	31.0373	4.29159	-2.85442	0.0045	0.213821	DOWN	uncharacterized protein LOC102660901 [Glycine max]
746	Symptom_Dev_TAG24_Vs_Symptom_Dev_GPBD4	Araip.IJU2R	Araip.B06	Araip.B06:6768008-6768434	27.3488	3.90315	-2.80877	0.00815	0.277536	DOWN	uncharacterized protein LOC102660901 [Glycine max]
747	Symptom_Dev_TAG24_Vs_Symptom_Dev_GPBD4	Araip.AG7XA	Araip.B02	Araip.B02:94763369-94763659	4.89038	1.15961	-2.07631	0.289	0.999074	DOWN	uncharacterized protein LOC102662997 isoform X2 [Glycine max]
748	Symptom_Dev_TAG24_Vs_Symptom_Dev_GPBD4	Aradu.DZY1X	Aradu.A08	Aradu.A08:36370543-36376452	5.02847	46.0806	3.19597	5e-05	0.00729708	UP	uncharacterized protein LOC102664163 isoform X7 [Glycine max]%3B IPR004252 (Probable transposase%2C Ptta/En/Spm%2C plant)
749	Symptom_Dev_TAG24_Vs_Symptom_Dev_GPBD4	Aradu.6FL7E	Aradu.A10	Aradu.A10:90295080-90305920	16.6975	1.39508	-3.58121	0.00085	0.0656486	DOWN	uncharacterized protein LOC102664163 isoform X7 [Glycine max]%3B IPR004252 (Probable transposase%2C Ptta/En/Spm%2C plant)
750	Symptom_Dev_TAG24_Vs_Symptom_Dev_GPBD4	Aradu.SMZ6S	Aradu.A05	Aradu.A05:51450939-51458617	10.2046	1.10458	-3.20765	5e-05	0.00729708	DOWN	uncharacterized protein LOC102664163 isoform X7 [Glycine max]%3B IPR004252 (Probable transposase%2C Ptta/En/Spm%2C plant)%2C IPR025312 (Domain of unknown function DUF4216)
751	Symptom_Dev_TAG24_Vs_Symptom_Dev_GPBD4	Aradu.WL7RN	Aradu.A05	Aradu.A05:82815040-82818048	33.4866	5.89714	-2.5055	0.0041	0.199886	DOWN	uncharacterized protein LOC102666007 [Glycine max]
752	Symptom_Dev_TAG24_Vs_Symptom_Dev_GPBD4	Aradu.03WRD	Aradu.A07	Aradu.A07:2639862-2641434	1.84369	9.30572	2.33552	0.00305	0.163601	UP	uncharacterized protein LOC102668386 [Glycine max]%3B IPR019557 (Aminotransferase-like%2C plant mobile domain)
753	Symptom_Dev_TAG24_Vs_Symptom_Dev_GPBD4	Araip.FQ6PP	Araip.B07	Araip.B07:2686262-2687834	2.11909	11.6036	2.45305	0.00205	0.106591	UP	uncharacterized protein LOC102668386 [Glycine max]%3B IPR019557 (Aminotransferase-like%2C plant mobile domain)
754	Symptom_Dev_TAG24_Vs_Symptom_Dev_GPBD4	Aradu.0K4GZ	Aradu.A02	Aradu.A02:13672370-13673022	1.06099	8.84252	3.05905	0.0133	0.418066	UP	Unknown protein
755	Symptom_Dev_TAG24_Vs_Symptom_Dev_GPBD4	Aradu.BM19W	Aradu.A02	Aradu.A02:13660153-13663240	4.56816	23.1319	2.3402	0.00185	0.114542	UP	Unknown protein
756	Symptom_Dev_TAG24_Vs_Symptom_Dev_GPBD4	Aradu.R6HZB	Aradu.A03	Aradu.A03:7343328-7344803	32.3537	7.03114	-2.2021	0.00165	0.105053	DOWN	Unknown protein
757	Symptom_Dev_TAG24_Vs_Symptom_Dev_GPBD4	Aradu.PI7XA	Aradu.A04	Aradu.A04:31088252-31098536	4.29328	26.7429	2.639	0.004	0.196718	UP	Unknown protein
758	Symptom_Dev_TAG24_Vs_Symptom_Dev_GPBD4	Aradu.3PT4P	Aradu.A05	Aradu.A05:8934368-8943060	190.014	20.2411	-3.23075	5e-05	0.00729708	DOWN	Unknown protein
759	Symptom_Dev_TAG24_Vs_Symptom_Dev_GPBD4	Aradu.424S9	Aradu.A09	Aradu.A09:1786708-1788899	10.6566	1.62728	-2.71121	0.00425	0.205417	DOWN	Unknown protein
760	Symptom_Dev_TAG24_Vs_Symptom_Dev_GPBD4	Aradu.M7YF0	Aradu.A10	Aradu.A10:96173683-96178005	33.0408	2.00164	-4.04499	5e-05	0.00729708	DOWN	Unknown protein
761	Symptom_Dev_TAG24_Vs_Symptom_Dev_GPBD4	Araip.G982V	Araip.B02	Araip.B02:82388832-82394300	1.05403	4.46865	2.08392	0.18195	0.999074	UP	Unknown protein
762	Symptom_Dev_TAG24_Vs_Symptom_Dev_GPBD4	Araip.TL6J2	Araip.B03	Araip.B03:121580046-121581021	33.0001	5.97579	-2.46527	0.0085	0.285039	DOWN	Unknown protein
763	Symptom_Dev_TAG24_Vs_Symptom_Dev_GPBD4	Araip.2XK29	Araip.B06	Araip.B06:122353830-122357187	1.20662	4.8674	2.01218	0.04815	0.795742	UP	Unknown protein
764	Symptom_Dev_TAG24_Vs_Symptom_Dev_GPBD4	Araip.73H8U	Araip.B07	Araip.B07:7459712-7460107	6.98316	1.30379	-2.42117	0.1138	0.999074	DOWN	Unknown protein
765	Symptom_Dev_TAG24_Vs_Symptom_Dev_GPBD4	Araip.1NQ3U	Araip.B08	Araip.B08:97359662-97360383	10.743	1.72216	-2.64111	0.02425	0.545411	DOWN	Unknown protein
766	Symptom_Dev_TAG24_Vs_Symptom_Dev_GPBD4	Araip.J8CJC	Araip.B08	Araip.B08:9265764-9275309	89.068	407.828	2.19498	0.0001	0.011852	UP	Unknown protein
767	Symptom_Dev_TAG24_Vs_Symptom_Dev_GPBD4	Araip.XA407	Araip.B08	Araip.B08:33716275-33719140	1.31095	5.8597	2.16021	0.0891	0.999074	UP	Unknown protein
768	Symptom_Dev_TAG24_Vs_Symptom_Dev_GPBD4	Araip.CNS24	Araip.B09	Araip.B09:139977272-139982404	1.49475	11.5387	2.9485	0.30485	0.999074	UP	Unknown protein
769	Symptom_Dev_TAG24_Vs_Symptom_Dev_GPBD4	Araip.S3EH1	Araip.B09	Araip.B09:139977272-139982404	5.0729	38.4489	2.92206	0.046	0.77373	UP	Unknown protein
770	Symptom_Dev_TAG24_Vs_Symptom_Dev_GPBD4	Araip.EUW0C	Araip.B10	Araip.B10:135858386-135871691	10.7757	1.3599	-2.98621	0.36625	0.999074	DOWN	Unknown protein
771	Symptom_Dev_TAG24_Vs_Symptom_Dev_GPBD4	Araip.FZ889	Araip.B10	Araip.B10:134311177-134313206	40.032	3.77795	-3.40548	0.0068	0.246862	DOWN	Unknown protein
772	Symptom_Dev_TAG24_Vs_Symptom_Dev_GPBD4	Araip.IEX1G	Araip.B10	Araip.B10:132996029-132996383	1.55491	13.6712	3.13624	0.18055	0.999074	UP	Unknown protein
773	Symptom_Dev_TAG24_Vs_Symptom_Dev_GPBD4	Araip.E6W9T	Araip.B07	Araip.B07:36044432-36045448	5.35318	1.28131	-2.06278	0.0431	0.744869	DOWN	unknown protein%3B FUNCTIONS IN: molecular_function unknown%3B INVOLVED IN: biological_process unknown%3B LOCATED IN: plasma membrane%3B EXPRESSED IN: 21 plant structures%3B EXPRESSED DURING: 11 growth stages%3B Has 16 Blast hits to 16 proteins in 8 species: Archae - 0%3B Bacteria - 0%3B Metazoa - 0%3B Fungi - 0%3B Plants - 16%3B Viruses - 0%3B Other Eukaryotes - 0 (source: NCBI BLink).
774	Symptom_Dev_TAG24_Vs_Symptom_Dev_GPBD4	Araip.81KWU	Araip.B03	Araip.B03:6660207-6660639	15.8738	2.13219	-2.89624	0.0103	0.323001	DOWN	unknown protein%3B FUNCTIONS IN: molecular_function unknown%3B INVOLVED IN: N-terminal protein myristoylation%3B LOCATED IN: cellular_component unknown%3B IPR025322 (Protein of unknown function DUF4228%2C plant)
775	Symptom_Dev_TAG24_Vs_Symptom_Dev_GPBD4	Aradu.35GJA	Aradu.A10	Aradu.A10:107102302-107106178	9.14758	56.4981	2.62674	5e-05	0.00729708	UP	unknown protein%3B FUNCTIONS IN: molecular_function unknown%3B LOCATED IN: chloroplast
776	Symptom_Dev_TAG24_Vs_Symptom_Dev_GPBD4	Araip.JU47Y	Araip.B10	Araip.B10:133877920-133882054	9.11696	54.8579	2.58907	5e-05	0.00660601	UP	unknown protein%3B FUNCTIONS IN: molecular_function unknown%3B LOCATED IN: chloroplast
777	Symptom_Dev_TAG24_Vs_Symptom_Dev_GPBD4	Araip.243AX	Araip.B06	Araip.B06:990423-990750	3454.2	181.683	-4.24886	5e-05	0.00660601	DOWN	Unknown protein%3B IPR003883 (Repetitive proline-rich cell wall protein repeat)%3B GO:0005199 (structural constituent of cell wall)
778	Symptom_Dev_TAG24_Vs_Symptom_Dev_GPBD4	Aradu.8N0G5	Aradu.A06	Aradu.A06:39876948-39877300	19.2204	1.67567	-3.51983	0.18155	0.999117	DOWN	Unknown protein%3B IPR009071 (High mobility group box domain)
779	Symptom_Dev_TAG24_Vs_Symptom_Dev_GPBD4	Araip.TN7YM	Araip.B07	Araip.B07:7552552-7553184	1.74527	7.15488	2.03547	0.0547	0.849959	UP	Unknown protein%3B IPR010800 (Glycine rich protein)
780	Symptom_Dev_TAG24_Vs_Symptom_Dev_GPBD4	Aradu.JKX0H	Aradu.A02	Aradu.A02:81106867-81111470	20.146	4.57568	-2.13844	0.0014	0.0933679	DOWN	vacuolar cation/proton exchanger 3%3B IPR004713 (Calcium/proton exchanger)%3B GO:0006812 (cation transport)%2C GO:0006816 (calcium ion transport)%2C GO:0008324 (cation transmembrane transporter activity)%2C GO:0015369 (calcium:hydrogen antiporter activity)%2C GO:0016021 (integral component of membrane)%2C GO:0055085 (transmembrane transport)
781	Symptom_Dev_TAG24_Vs_Symptom_Dev_GPBD4	Araip.JH7RV	Araip.B02	Araip.B02:92967392-92972448	22.0009	4.93602	-2.15614	0.00095	0.0607648	DOWN	vacuolar cation/proton exchanger 3%3B IPR004713 (Calcium/proton exchanger)%3B GO:0006812 (cation transport)%2C GO:0006816 (calcium ion transport)%2C GO:0008324 (cation transmembrane transporter activity)%2C GO:0015369 (calcium:hydrogen antiporter activity)%2C GO:0016021 (integral component of membrane)%2C GO:0055085 (transmembrane transport)
782	Symptom_Dev_TAG24_Vs_Symptom_Dev_GPBD4	Aradu.17DUP	Aradu.A07	Aradu.A07:11104339-11105317	18.8211	2.72789	-2.78649	0.00895	0.319795	DOWN	WUSCHEL related homeobox 5%3B IPR009057 (Homeodomain-like)%3B GO:0003677 (DNA binding)%2C GO:0003700 (sequence-specific DNA binding transcription factor activity)%2C GO:0043565 (sequence-specific DNA binding)
783	Symptom_Dev_TAG24_Vs_Symptom_Dev_GPBD4	Araip.G3NMG	Araip.B07	Araip.B07:10691717-10692519	20.7577	2.62582	-2.9828	0.01285	0.372081	DOWN	WUSCHEL related homeobox 5%3B IPR009057 (Homeodomain-like)%3B GO:0003677 (DNA binding)%2C GO:0003700 (sequence-specific DNA binding transcription factor activity)%2C GO:0043565 (sequence-specific DNA binding)
784	Symptom_Dev_TAG24_Vs_Symptom_Dev_GPBD4	Araip.20W9R	Araip.B06	Araip.B06:118497632-118498447	7.85037	1.18281	-2.73054	0.0245	0.547975	DOWN	Ycf68 n%3D1 Tax%3DMedicago truncatula RepID%3DG7JEB0_MEDTR%3B IPR022546 (Uncharacterised protein family Ycf68)
785	Symptom_Dev_TAG24_Vs_Symptom_Dev_GPBD4	Aradu.010SR	Aradu.A03	Aradu.A03:57723445-57723773	17.4894	2.49953	-2.80675	0.02445	0.587087	DOWN	ycf68 protein
786	Symptom_Dev_TAG24_Vs_Symptom_Dev_GPBD4	Aradu.ZF5BJ	Aradu.A06	Aradu.A06:91579530-91581213	36.8545	7.58458	-2.2807	0.01175	0.386084	DOWN	ycf68 protein
787	Symptom_Dev_TAG24_Vs_Symptom_Dev_GPBD4	Araip.H1S6Z	Araip.B05	Araip.B05:84118140-84119089	14.0734	3.03809	-2.21173	0.02085	0.493743	DOWN	ycf68 protein
788	Symptom_Dev_TAG24_Vs_Symptom_Dev_GPBD4	Araip.84SR0	Araip.B09	Araip.B09:48214696-48215149	8.0508	1.91815	-2.06941	0.06335	0.905961	DOWN	ycf68 protein
789	Symptom_Dev_TAG24_Vs_Symptom_Dev_GPBD4	Araip.EP8RW	Araip.B10	Araip.B10:9181473-9186652	192.598	44.8791	-2.10148	0.00015	0.0158371	DOWN	zinc-binding alcohol dehydrogenase family protein%3B IPR002085 (Alcohol dehydrogenase superfamily%2C zinc-type)%2C IPR016040 (NAD(P)-binding domain)%2C IPR020843 (Polyketide synthase%2C enoylreductase)%3B GO:0008270 (zinc ion binding)%2C GO:0016491 (oxidoreductase activity)%2C GO:0055114 (oxidation-reduction process)
790	Symptom_Dev_TAG24_Vs_Symptom_Dev_ICGV13208	Aradu.8IZ03	Aradu.A09	Aradu.A09:112338563-112340532	18.3935	4.55495	-2.01369	0.00045	0.0506444	DOWN	ADP-ribosylation factor-like protein 8B-like [Glycine max]%3B IPR003579 (Small GTPase superfamily%2C Rab type)%2C IPR005225 (Small GTP-binding protein domain)%2C IPR006689 (Small GTPase superfamily%2C ARF/SAR type)%2C IPR027417 (P-loop containing nucleoside triphosphate hydrolase)%3B GO:0005525 (GTP binding)%2C GO:0005622 (intracellular)%2C GO:0006886 (intracellular protein transport)%2C GO:00072…
791	Symptom_Dev_TAG24_Vs_Symptom_Dev_ICGV13208	Aradu.DQ0Q1	Aradu.A09	Aradu.A09:48700179-48706144	1.06042	6.57445	2.63223	0.0003	0.0386703	UP	benzyl alcohol O-benzoyltransferase-like [Glycine max]%3B IPR003480 (Transferase)%2C IPR023213 (Chloramphenicol acetyltransferase-like domain)
792	Symptom_Dev_TAG24_Vs_Symptom_Dev_ICGV13208	Araip.UDF1Q	Araip.B05	Araip.B05:118399092-118400544	1.36275	5.83111	2.09726	0.0149	0.494842	UP	CBL-interacting protein kinase 8%3B IPR005824 (KOW)%2C IPR011009 (Protein kinase-like domain)%3B GO:0004672 (protein kinase activity)%2C GO:0005524 (ATP binding)%2C GO:0006468 (protein phosphorylation)
793	Symptom_Dev_TAG24_Vs_Symptom_Dev_ICGV13208	Aradu.SB4BD	Aradu.A09	Aradu.A09:115676012-115677553	1.6142	7.81441	2.27532	0.0013	0.104808	UP	chromodomain-helicase-DNA-binding protein 1-like isoform X2 [Glycine max]%3B IPR001650 (Helicase%2C C-terminal)%2C IPR027417 (P-loop containing nucleoside triphosphate hydrolase)%3B GO:0003676 (nucleic acid binding)%2C GO:0004386 (helicase activity)%2C GO:0005524 (ATP binding)
794	Symptom_Dev_TAG24_Vs_Symptom_Dev_ICGV13208	Araip.5V59L	Araip.B01	Araip.B01:2745066-2745348	42.3721	196.578	2.21392	5e-05	0.00699382	UP	cysteine proteinase inhibitor 5 [Glycine max]
795	Symptom_Dev_TAG24_Vs_Symptom_Dev_ICGV13208	Aradu.09QQW	Aradu.A07	Aradu.A07:49014950-49018462	1.74703	7.20618	2.04433	0.0006	0.0639548	UP	DNA glycosylase superfamily protein%3B IPR005019 (Methyladenine glycosylase)%3B GO:0003824 (catalytic activity)%2C GO:0006281 (DNA repair)%2C GO:0006284 (base-excision repair)%2C GO:0008725 (DNA-3-methyladenine glycosylase activity)
796	Symptom_Dev_TAG24_Vs_Symptom_Dev_ICGV13208	Aradu.GX5W4	Aradu.A10	Aradu.A10:6488654-6489884	1.36842	10.5412	2.94545	0.0004	0.0469228	UP	elongation of fatty acids protein A-like [Glycine max]%3B IPR002076 (GNS1/SUR4 membrane protein)%3B GO:0016021 (integral component of membrane)
797	Symptom_Dev_TAG24_Vs_Symptom_Dev_ICGV13208	Araip.2N7ZX	Araip.B10	Araip.B10:10876768-10877635	1.37657	12.956	3.23446	0.00025	0.0267782	UP	elongation of fatty acids protein A-like [Glycine max]%3B IPR002076 (GNS1/SUR4 membrane protein)%3B GO:0016021 (integral component of membrane)
798	Symptom_Dev_TAG24_Vs_Symptom_Dev_ICGV13208	Aradu.1R9KX	Aradu.A03	Aradu.A03:92603749-92608148	1.0064	22.5203	4.48395	5e-05	0.00852731	UP	endoglucanase 6-like [Glycine max]%3B IPR001701 (Glycoside hydrolase%2C family 9)%2C IPR008928 (Six-hairpin glycosidase-like)%2C IPR008965 (Carbohydrate-binding domain)%3B GO:0003824 (catalytic activity)%2C GO:0005975 (carbohydrate metabolic process)%2C GO:0030246 (carbohydrate binding)
799	Symptom_Dev_TAG24_Vs_Symptom_Dev_ICGV13208	Araip.C6CF4	Araip.B03	Araip.B03:127380576-127382296	1.03891	4.64731	2.16132	0.00365	0.190336	UP	expansin A1%3B IPR007118 (Expansin/Lol pI)%3B GO:0005576 (extracellular region)%2C GO:0009664 (plant-type cell wall organization)
800	Symptom_Dev_TAG24_Vs_Symptom_Dev_ICGV13208	Aradu.1I7E9	Aradu.A04	Aradu.A04:123254948-123256123	7.53632	1.62343	-2.21481	0.00375	0.215392	DOWN	flowering locus protein T%3B IPR008914 (Phosphatidylethanolamine-binding protein PEBP)
801	Symptom_Dev_TAG24_Vs_Symptom_Dev_ICGV13208	Araip.T1SIZ	Araip.B04	Araip.B04:133309632-133310930	10.0221	1.99187	-2.33099	0.00265	0.152209	DOWN	flowering locus protein T%3B IPR008914 (Phosphatidylethanolamine-binding protein PEBP)
802	Symptom_Dev_TAG24_Vs_Symptom_Dev_ICGV13208	Aradu.PG6LA	Aradu.A08	Aradu.A08:27620860-27625770	7.19578	30.2244	2.07049	5e-05	0.00852731	UP	glucomannan 4-beta-mannosyltransferase 2-like [Glycine max]
803	Symptom_Dev_TAG24_Vs_Symptom_Dev_ICGV13208	Araip.6P9JS	Araip.B08	Araip.B08:4860945-4865864	6.88866	28.302	2.03861	5e-05	0.00699382	UP	glucomannan 4-beta-mannosyltransferase 2-like [Glycine max]
804	Symptom_Dev_TAG24_Vs_Symptom_Dev_ICGV13208	Aradu.0LP8B	Aradu.A09	Aradu.A09:111772917-111776462	1.48319	7.23138	2.28557	0.3106	0.99937	UP	Glycoprotein membrane precursor GPI-anchored
805	Symptom_Dev_TAG24_Vs_Symptom_Dev_ICGV13208	Aradu.HJ587	Aradu.A04	Aradu.A04:11613584-11614909	1.81227	15.0174	3.05077	5e-05	0.00852731	UP	hypothetical protein
806	Symptom_Dev_TAG24_Vs_Symptom_Dev_ICGV13208	Araip.FJD2Z	Araip.B04	Araip.B04:5513554-5516092	1.99506	15.258	2.93506	0.0108	0.402499	UP	hypothetical protein
807	Symptom_Dev_TAG24_Vs_Symptom_Dev_ICGV13208	Aradu.4SZ53	Aradu.A07	Aradu.A07:21747556-21750070	7.83217	1.79028	-2.12922	0.0015	0.114678	DOWN	n%3D1 Tax%3DOryza sativa subsp. japonica RepID%3DQ7X6Q2_ORYSJ%3B IPR004252 (Probable transposase%2C Ptta/En/Spm%2C plant)
808	Symptom_Dev_TAG24_Vs_Symptom_Dev_ICGV13208	Aradu.0R425	Aradu.A08	Aradu.A08:26552971-26556200	1.79223	7.27333	2.02086	0.00165	0.124429	UP	Nucleotide/sugar transporter family protein%3B IPR004853 (Triose-phosphate transporter domain)
809	Symptom_Dev_TAG24_Vs_Symptom_Dev_ICGV13208	Aradu.G3DHZ	Aradu.A01	Aradu.A01:51355068-51357241	3.12283	102.062	5.03044	5e-05	0.00852731	UP	Pectate lyase family protein%3B IPR011050 (Pectin lyase fold/virulence factor)%2C IPR018082 (AmbAllergen)
810	Symptom_Dev_TAG24_Vs_Symptom_Dev_ICGV13208	Araip.GC9VN	Araip.B01	Araip.B01:61412074-61414112	3.05159	103.265	5.08065	5e-05	0.00699382	UP	Pectate lyase family protein%3B IPR011050 (Pectin lyase fold/virulence factor)%2C IPR018082 (AmbAllergen)
811	Symptom_Dev_TAG24_Vs_Symptom_Dev_ICGV13208	Aradu.YU0C1	Aradu.A06	Aradu.A06:6606525-6607833	2.10681	15.7094	2.89849	0.0002	0.0282433	UP	Peptide chain release factor 1%3B IPR000352 (Peptide chain release factor class I/class II)%3B GO:0003747 (translation release factor activity)%2C GO:0006415 (translational termination)
812	Symptom_Dev_TAG24_Vs_Symptom_Dev_ICGV13208	Aradu.WSW8I	Aradu.A06	Aradu.A06:105511052-105516569	1.13529	54.9472	5.59691	5e-05	0.00852731	UP	Protein of unknown function%2C DUF642%3B IPR006946 (Protein of unknown function DUF642)%2C IPR008979 (Galactose-binding domain-like)
813	Symptom_Dev_TAG24_Vs_Symptom_Dev_ICGV13208	Araip.N95XR	Araip.B06	Araip.B06:129889995-129895210	1.00825	57.2284	5.8268	5e-05	0.00699382	UP	Protein of unknown function%2C DUF642%3B IPR006946 (Protein of unknown function DUF642)%2C IPR008979 (Galactose-binding domain-like)
814	Symptom_Dev_TAG24_Vs_Symptom_Dev_ICGV13208	Araip.UT61U	Araip.B04	Araip.B04:115356266-115356545	1.73528	8.24041	2.24755	0.03815	0.860691	UP	Protein phosphatase 2C family protein%3B IPR001932 (Protein phosphatase 2C (PP2C)-like domain)%3B GO:0003824 (catalytic activity)
815	Symptom_Dev_TAG24_Vs_Symptom_Dev_ICGV13208	Aradu.DH0VD	Aradu.A02	Aradu.A02:93526139-93529188	12.5365	77.8277	2.63415	5e-05	0.00852731	UP	Ribosomal protein L30/L7 family protein%3B IPR005998 (Ribosomal protein L7%2C eukaryotic)
816	Symptom_Dev_TAG24_Vs_Symptom_Dev_ICGV13208	Aradu.3S3UE	Aradu.A01	Aradu.A01:19164024-19167829	7.05223	44.1268	2.6455	5e-05	0.00852731	UP	Leucine-rich repeat receptor-like protein kinase family protein%3B IPR001611 (Leucine-rich repeat)%3B GO:0005515 (protein binding)
817	Symptom_Dev_TAG24_Vs_Symptom_Dev_ICGV13208	Aradu.7Y76M	Aradu.A01	Aradu.A01:98184823-98186855	1.06847	4.44406	2.05633	0.001	0.0862685	UP	Heavy metal transport/detoxification superfamily protein%3B IPR006121 (Heavy metal-associated domain%2C HMA)%3B GO:0030001 (metal ion transport)%2C GO:0046872 (metal ion binding)
818	Symptom_Dev_TAG24_Vs_Symptom_Dev_ICGV13208	Aradu.G235T	Aradu.A01	Aradu.A01:7243232-7246084	2.7622	51.6329	4.2244	5e-05	0.00852731	UP	Cell wall protein Exp4 n%3D1 Tax%3DMirabilis jalapa RepID%3DQ84L38_MIRJA%3B IPR007118 (Expansin/Lol pI)%3B GO:0005576 (extracellular region)%2C GO:0009664 (plant-type cell wall organization)
819	Symptom_Dev_TAG24_Vs_Symptom_Dev_ICGV13208	Aradu.LCH2B	Aradu.A01	Aradu.A01:92275589-92277674	3.72916	21.2967	2.51371	5e-05	0.00852731	UP	nodulin MtN21 /EamA-like transporter family protein%3B IPR000620 (Drug/metabolite transporter)%3B GO:0016020 (membrane)
820	Symptom_Dev_TAG24_Vs_Symptom_Dev_ICGV13208	Aradu.MU6BF	Aradu.A01	Aradu.A01:73684586-73687486	2.99412	20.2076	2.7547	5e-05	0.00852731	UP	ATP-dependent caseinolytic (Clp) protease/crotonase family protein%3B IPR001753 (Crotonase superfamily)%2C IPR014748 (Crontonase%2C C-terminal)%3B GO:0003824 (catalytic activity)%2C GO:0008152 (metabolic process)
821	Symptom_Dev_TAG24_Vs_Symptom_Dev_ICGV13208	Aradu.R84PZ	Aradu.A01	Aradu.A01:8575635-8583084	1.30251	5.69696	2.1289	0.00025	0.0335924	UP	long-chain-alcohol oxidase FAO4A-like [Glycine max]%3B IPR012400 (Alcohol dehydrogenase%2C long-chain fatty)%3B GO:0046577 (long-chain-alcohol oxidase activity)%2C GO:0050660 (flavin adenine dinucleotide binding)%2C GO:0055114 (oxidation-reduction process)
822	Symptom_Dev_TAG24_Vs_Symptom_Dev_ICGV13208	Aradu.HK5Y3	Aradu.A02	Aradu.A02:4522498-4525726	1.21598	8.13847	2.74264	5e-05	0.00852731	UP	3-ketoacyl-CoA synthase 1%3B IPR012392 (Very-long-chain 3-ketoacyl-CoA synthase)%2C IPR016039 (Thiolase-like)%3B GO:0003824 (catalytic activity)%2C GO:0006633 (fatty acid biosynthetic process)%2C GO:0008152 (metabolic process)%2C GO:0008610 (lipid biosynthetic process)%2C GO:0016020 (membrane)
823	Symptom_Dev_TAG24_Vs_Symptom_Dev_ICGV13208	Aradu.ASE53	Aradu.A03	Aradu.A03:130565617-130568822	1.87391	10.8807	2.53765	0.0001	0.0159504	UP	ATP-binding ABC transporter%3B IPR013525 (ABC-2 type transporter)%2C IPR027417 (P-loop containing nucleoside triphosphate hydrolase)%3B GO:0000166 (nucleotide binding)%2C GO:0005524 (ATP binding)%2C GO:0016020 (membrane)%2C GO:0016887 (ATPase activity)%2C GO:0017111 (nucleoside-triphosphatase activity)
824	Symptom_Dev_TAG24_Vs_Symptom_Dev_ICGV13208	Aradu.DZ5Y1	Aradu.A03	Aradu.A03:6917724-6919672	6.90477	158.236	4.51834	5e-05	0.00852731	UP	proline-rich protein 4%3B IPR006041 (Pollen Ole e 1 allergen/extensin)
825	Symptom_Dev_TAG24_Vs_Symptom_Dev_ICGV13208	Araip.SPI9N	Araip.B07	Araip.B07:106850209-106852969	1.69838	9.87288	2.53931	0.00185	0.118575	UP	RNA polymerase II subunit A C-terminal domain phosphatase SSU72 n%3D8 Tax%3DNeopterygii RepID%3DSSU72_DANRE%3B IPR006811 (RNA polymerase II subunit A)%3B GO:0004721 (phosphoprotein phosphatase activity)%2C GO:0005634 (nucleus)%2C GO:0006397 (mRNA processing)
826	Symptom_Dev_TAG24_Vs_Symptom_Dev_ICGV13208	Araip.JP7VM	Araip.B10	Araip.B10:130850122-130854666	1.0192	6.58293	2.6913	5e-05	0.00699382	UP	rootletin-like isoform X3 [Glycine max]
827	Symptom_Dev_TAG24_Vs_Symptom_Dev_ICGV13208	Aradu.MM215	Aradu.A01	Aradu.A01:92231017-92231751	7.53068	33.3486	2.14677	5e-05	0.00852731	UP	sequence-specific DNA binding transcription factors
828	Symptom_Dev_TAG24_Vs_Symptom_Dev_ICGV13208	Araip.D3FMV	Araip.B01	Araip.B01:135534886-135536037	6.19405	25.9749	2.06816	5e-05	0.00699382	UP	sequence-specific DNA binding transcription factors
829	Symptom_Dev_TAG24_Vs_Symptom_Dev_ICGV13208	Aradu.MJ134	Aradu.A03	Aradu.A03:11553827-11563612	2.59382	110.165	5.40845	5e-05	0.00852731	UP	Plant invertase/pectin methylesterase inhibitor superfamily protein%3B IPR006501 (Pectinesterase inhibitor domain)%3B GO:0004857 (enzyme inhibitor activity)%2C GO:0030599 (pectinesterase activity)
830	Symptom_Dev_TAG24_Vs_Symptom_Dev_ICGV13208	Aradu.Z6I4Q	Aradu.A03	Aradu.A03:4397458-4399566	10.8821	46.478	2.0946	5e-05	0.00852731	UP	transcription factor bHLH63-like [Glycine max]%3B IPR011598 (Myc-type%2C basic helix-loop-helix (bHLH) domain)%3B GO:0046983 (protein dimerization activity)
831	Symptom_Dev_TAG24_Vs_Symptom_Dev_ICGV13208	Aradu.Z87JB	Aradu.A03	Aradu.A03:133776795-133780539	2.94307	47.2091	4.00367	5e-05	0.00852731	UP	disease resistance protein (TIR-NBS-LRR class)%2C putative%3B IPR000157 (Toll/interleukin-1 receptor homology (TIR) domain)%2C IPR000767 (Disease resistance protein)%2C IPR027417 (P-loop containing nucleoside triphosphate hydrolase)%3B GO:0005515 (protein binding)%2C GO:0006952 (defense response)%2C GO:0007165 (signal transduction)%2C GO:0043531 (ADP binding)
832	Symptom_Dev_TAG24_Vs_Symptom_Dev_ICGV13208	Aradu.33ULW	Aradu.A04	Aradu.A04:100153216-100156399	1.2066	6.85915	2.50708	0.00495	0.257017	UP	transcription factor bHLH35-like [Glycine max]%3B IPR011598 (Myc-type%2C basic helix-loop-helix (bHLH) domain)%3B GO:0046983 (protein dimerization activity)
833	Symptom_Dev_TAG24_Vs_Symptom_Dev_ICGV13208	Aradu.S1EHV	Aradu.A04	Aradu.A04:30102114-30103426	1.22747	18.2653	3.89535	0.00015	0.0220242	UP	DNA mismatch repair protein MSH6-like [Glycine max]
834	Symptom_Dev_TAG24_Vs_Symptom_Dev_ICGV13208	Aradu.WLE0A	Aradu.A04	Aradu.A04:117921748-117923381	1.87887	92.1276	5.6157	5e-05	0.00852731	UP	Cell wall protein Exp4 n%3D1 Tax%3DMirabilis jalapa RepID%3DQ84L38_MIRJA%3B IPR007118 (Expansin/Lol pI)%3B GO:0005576 (extracellular region)%2C GO:0009664 (plant-type cell wall organization)
835	Symptom_Dev_TAG24_Vs_Symptom_Dev_ICGV13208	Aradu.43TRE	Aradu.A05	Aradu.A05:6994547-6996218	5.1874	43.5627	3.07001	5e-05	0.00852731	UP	lysine-rich arabinogalactan protein 18-like [Glycine max]
836	Symptom_Dev_TAG24_Vs_Symptom_Dev_ICGV13208	Aradu.MC661	Aradu.A05	Aradu.A05:11916418-11919671	3.56962	14.4632	2.01855	5e-05	0.00852731	UP	Cytochrome P450 superfamily protein%3B IPR001128 (Cytochrome P450)%3B GO:0005506 (iron ion binding)%2C GO:0020037 (heme binding)%2C GO:0055114 (oxidation-reduction process)
837	Symptom_Dev_TAG24_Vs_Symptom_Dev_ICGV13208	Aradu.1YV03	Aradu.A06	Aradu.A06:97139723-97142933	3.60996	15.6194	2.11328	0.0001	0.0159504	UP	ZIP zinc/iron transport family protein%3B IPR003689 (Zinc/iron permease)%3B GO:0005385 (zinc ion transmembrane transporter activity)%2C GO:0016020 (membrane)%2C GO:0016021 (integral component of membrane)%2C GO:0030001 (metal ion transport)%2C GO:0046873 (metal ion transmembrane transporter activity)%2C GO:0055085 (transmembrane transport)%2C GO:0071577 (zinc ion transmembrane transport)
838	Symptom_Dev_TAG24_Vs_Symptom_Dev_ICGV13208	Aradu.3UN20	Aradu.A06	Aradu.A06:2393187-2394738	1.01807	5.24201	2.36428	0.0005	0.0551517	UP	Eukaryotic aspartyl protease family protein%3B IPR001461 (Aspartic peptidase)%2C IPR021109 (Aspartic peptidase domain)%3B GO:0004190 (aspartic-type endopeptidase activity)%2C GO:0006508 (proteolysis)
839	Symptom_Dev_TAG24_Vs_Symptom_Dev_ICGV13208	Aradu.AW9GY	Aradu.A06	Aradu.A06:106136675-106142366	2.41082	32.1082	3.73535	0.0003	0.0386703	UP	Bifunctional inhibitor/lipid-transfer protein/seed storage 2S albumin superfamily protein%3B IPR016140 (Bifunctional inhibitor/plant lipid transfer protein/seed storage helical domain)
840	Symptom_Dev_TAG24_Vs_Symptom_Dev_ICGV13208	Aradu.D4J1F	Aradu.A06	Aradu.A06:95636386-95639209	9.16082	74.6384	3.02637	5e-05	0.00852731	UP	Glycerophosphodiester phosphodiesterase GDE1 n%3D2 Tax%3DTriticeae RepID%3DM8BLH1_AEGTA%3B IPR004129 (Glycerophosphoryl diester phosphodiesterase)%3B GO:0006071 (glycerol metabolic process)%2C GO:0006629 (lipid metabolic process)%2C GO:0008081 (phosphoric diester hydrolase activity)%2C GO:0008889 (glycerophosphodiester phosphodiesterase activity)
841	Symptom_Dev_TAG24_Vs_Symptom_Dev_ICGV13208	Aradu.K9N3P	Aradu.A06	Aradu.A06:5233762-5236499	1.34154	8.06052	2.58698	5e-05	0.00852731	UP	laccase 2%3B IPR017761 (Laccase)%3B GO:0005507 (copper ion binding)%2C GO:0016491 (oxidoreductase activity)%2C GO:0046274 (lignin catabolic process)%2C GO:0048046 (apoplast)%2C GO:0052716 (hydroquinone:oxygen oxidoreductase activity)%2C GO:0055114 (oxidation-reduction process)
842	Symptom_Dev_TAG24_Vs_Symptom_Dev_ICGV13208	Aradu.8I3T0	Aradu.A07	Aradu.A07:8601960-8603917	4.92653	26.0648	2.40346	5e-05	0.00852731	UP	Peroxidase superfamily protein%3B IPR010255 (Haem peroxidase)%3B GO:0004601 (peroxidase activity)%2C GO:0006979 (response to oxidative stress)%2C GO:0020037 (heme binding)%2C GO:0055114 (oxidation-reduction process)
843	Symptom_Dev_TAG24_Vs_Symptom_Dev_ICGV13208	Aradu.K3ZSF	Aradu.A07	Aradu.A07:17973617-17975772	1.16447	29.7901	4.67709	5e-05	0.00852731	UP	Cell wall protein Exp4 n%3D1 Tax%3DMirabilis jalapa RepID%3DQ84L38_MIRJA%3B IPR007118 (Expansin/Lol pI)%3B GO:0005576 (extracellular region)%2C GO:0009664 (plant-type cell wall organization)
844	Symptom_Dev_TAG24_Vs_Symptom_Dev_ICGV13208	Aradu.P709D	Aradu.A07	Aradu.A07:7498846-7502778	1.64873	34.5397	4.38883	5e-05	0.00852731	UP	GDSL-like Lipase/Acylhydrolase superfamily protein%3B IPR001087 (Lipase%2C GDSL)%3B GO:0006629 (lipid metabolic process)%2C GO:0016787 (hydrolase activity)
845	Symptom_Dev_TAG24_Vs_Symptom_Dev_ICGV13208	Aradu.QIJ36	Aradu.A07	Aradu.A07:2964860-2967476	1.24878	10.1765	3.02666	5e-05	0.00852731	UP	serine/threonine-protein phosphatase 7 long form homolog [Glycine max]%3B IPR019557 (Aminotransferase-like%2C plant mobile domain)
846	Symptom_Dev_TAG24_Vs_Symptom_Dev_ICGV13208	Aradu.WF6VN	Aradu.A04	Aradu.A04:108726598-108733901	1.01443	7.39473	2.86583	5e-05	0.00852731	UP	SPX domain-containing membrane protein At4g22990-like isoform X2 [Glycine max]%3B IPR004331 (SPX%2C N-terminal)%2C IPR011701 (Major facilitator superfamily)%2C IPR016196 (Major facilitator superfamily domain%2C general substrate transporter)%3B GO:0016021 (integral component of membrane)%2C GO:0055085 (transmembrane transport)
847	Symptom_Dev_TAG24_Vs_Symptom_Dev_ICGV13208	Araip.UZ4WB	Araip.B04	Araip.B04:117184625-117191402	1.01249	6.95216	2.77956	5e-05	0.00699382	UP	SPX domain-containing membrane protein At4g22990-like isoform X2 [Glycine max]%3B IPR004331 (SPX%2C N-terminal)%2C IPR011701 (Major facilitator superfamily)%2C IPR016196 (Major facilitator superfamily domain%2C general substrate transporter)%3B GO:0016021 (integral component of membrane)%2C GO:0055085 (transmembrane transport)
848	Symptom_Dev_TAG24_Vs_Symptom_Dev_ICGV13208	Aradu.X18JC	Aradu.A07	Aradu.A07:6152240-6156119	1.16027	4.7558	2.03523	0.00055	0.0594832	UP	lysosomal beta glucosidase-like isoform X1 [Glycine max]%3B IPR002772 (Glycoside hydrolase family 3 C-terminal domain)%2C IPR017853 (Glycoside hydrolase%2C superfamily)%2C IPR026892 (Glycoside hydrolase family 3)%3B GO:0005975 (carbohydrate metabolic process)
849	Symptom_Dev_TAG24_Vs_Symptom_Dev_ICGV13208	Aradu.1B3IN	Aradu.A08	Aradu.A08:42240085-42242169	56.7204	581.294	3.35733	5e-05	0.00852731	UP	proline-rich protein 4-like [Glycine max]
850	Symptom_Dev_TAG24_Vs_Symptom_Dev_ICGV13208	Aradu.DB6JJ	Aradu.A08	Aradu.A08:26216464-26221345	2.29327	11.0438	2.26775	5e-05	0.00852731	UP	beta-galactosidase 8%3B IPR000922 (D-galactoside/L-rhamnose binding SUEL lectin domain)%2C IPR001944 (Glycoside hydrolase%2C family 35)%2C IPR017853 (Glycoside hydrolase%2C superfamily)%3B GO:0005975 (carbohydrate metabolic process)%2C GO:0030246 (carbohydrate binding)
851	Symptom_Dev_TAG24_Vs_Symptom_Dev_ICGV13208	Aradu.3GX6J	Aradu.A09	Aradu.A09:116683667-116688256	15.2254	74.3099	2.28707	5e-05	0.00852731	UP	pollen protein Ole E I-like protein%3B IPR006041 (Pollen Ole e 1 allergen/extensin)%2C IPR006706 (Extensin domain)%3B GO:0005199 (structural constituent of cell wall)%2C GO:0009664 (plant-type cell wall organization)
852	Symptom_Dev_TAG24_Vs_Symptom_Dev_ICGV13208	Araip.13WTY	Araip.B07	Araip.B07:117241747-117244125	11.588	2.86469	-2.01618	0.0011	0.0812326	DOWN	syntaxin of plants 124%3B IPR010989 (t-SNARE)%3B GO:0005515 (protein binding)%2C GO:0016020 (membrane)%2C GO:0016192 (vesicle-mediated transport)
853	Symptom_Dev_TAG24_Vs_Symptom_Dev_ICGV13208	Aradu.B6HXN	Aradu.A09	Aradu.A09:5251431-5254198	6.92203	33.5179	2.27567	5e-05	0.00852731	UP	2%2C3-diketo-5-methylthio-1-phosphopentane phosphatase%3B IPR006383 (HAD-superfamily hydrolase%2C subfamily IB%2C PSPase-like)%2C IPR023214 (HAD-like domain)%3B GO:0008152 (metabolic process)%2C GO:0016791 (phosphatase activity)
854	Symptom_Dev_TAG24_Vs_Symptom_Dev_ICGV13208	Aradu.GIN82	Aradu.A09	Aradu.A09:1809420-1814120	2.23661	15.6498	2.80676	0.0001	0.0159504	UP	Auxin-responsive protein n%3D2 Tax%3DPopulus RepID%3DB9GWR2_POPTR%3B IPR003311 (AUX/IAA protein)%3B GO:0005634 (nucleus)
855	Symptom_Dev_TAG24_Vs_Symptom_Dev_ICGV13208	Aradu.QNA2V	Aradu.A09	Aradu.A09:8725814-8726432	8.69332	53.203	2.61353	0.00025	0.0335924	UP	kunitz trypsin inhibitor 1%3B IPR002160 (Proteinase inhibitor I3%2C Kunitz legume)%3B GO:0004866 (endopeptidase inhibitor activity)
856	Symptom_Dev_TAG24_Vs_Symptom_Dev_ICGV13208	Aradu.RB7BN	Aradu.A09	Aradu.A09:19767753-19769504	1.71186	7.31701	2.09569	0.0059	0.290686	UP	transcription factor PIF3-like [Glycine max]%3B IPR011598 (Myc-type%2C basic helix-loop-helix (bHLH) domain)%3B GO:0046983 (protein dimerization activity)
857	Symptom_Dev_TAG24_Vs_Symptom_Dev_ICGV13208	Aradu.JZT16	Aradu.A10	Aradu.A10:70384774-70386619	2.87715	127.843	5.47359	5e-05	0.00852731	UP	Cell wall protein Exp4 n%3D1 Tax%3DMirabilis jalapa RepID%3DQ84L38_MIRJA%3B IPR007118 (Expansin/Lol pI)%3B GO:0005576 (extracellular region)%2C GO:0009664 (plant-type cell wall organization)
858	Symptom_Dev_TAG24_Vs_Symptom_Dev_ICGV13208	Aradu.Z87YY	Aradu.A10	Aradu.A10:104973361-104975330	1.01925	6.02819	2.56422	0.001	0.0862685	UP	protein YLS7-like [Glycine max]%3B IPR025846 (PMR5 N-terminal domain)%2C IPR026057 (PC-Esterase)
859	Symptom_Dev_TAG24_Vs_Symptom_Dev_ICGV13208	Araip.A7LEY	Araip.B01	Araip.B01:135467767-135470185	4.05692	24.1306	2.57241	0.0001	0.0129234	UP	nodulin MtN21 /EamA-like transporter family protein%3B IPR000620 (Drug/metabolite transporter)%3B GO:0016020 (membrane)
860	Symptom_Dev_TAG24_Vs_Symptom_Dev_ICGV13208	Araip.BB9A1	Araip.B01	Araip.B01:24900781-24903074	6.88894	41.6362	2.59549	5e-05	0.00699382	UP	Leucine-rich repeat receptor-like protein kinase family protein%3B IPR001611 (Leucine-rich repeat)%3B GO:0005515 (protein binding)
861	Symptom_Dev_TAG24_Vs_Symptom_Dev_ICGV13208	Araip.I4CFI	Araip.B01	Araip.B01:12863456-12867654	6.2949	26.7733	2.08854	5e-05	0.00699382	UP	jasmonic acid carboxyl methyltransferase%3B IPR005299 (SAM dependent carboxyl methyltransferase)%3B GO:0008168 (methyltransferase activity)
862	Symptom_Dev_TAG24_Vs_Symptom_Dev_ICGV13208	Araip.Q80VR	Araip.B01	Araip.B01:59742588-59745101	16.1535	3.15807	-2.35473	0.00025	0.0267782	DOWN	serine/threonine-protein kinase Nek4-like isoform X5 [Glycine max]
863	Symptom_Dev_TAG24_Vs_Symptom_Dev_ICGV13208	Araip.QZA57	Araip.B01	Araip.B01:2916609-2922619	2.48834	46.8857	4.23589	5e-05	0.00699382	UP	Cell wall protein Exp4 n%3D1 Tax%3DMirabilis jalapa RepID%3DQ84L38_MIRJA%3B IPR007118 (Expansin/Lol pI)%3B GO:0005576 (extracellular region)%2C GO:0009664 (plant-type cell wall organization)
864	Symptom_Dev_TAG24_Vs_Symptom_Dev_ICGV13208	Araip.U8VAT	Araip.B01	Araip.B01:104116895-104119590	2.73221	20.9819	2.94101	5e-05	0.00699382	UP	ATP-dependent caseinolytic (Clp) protease/crotonase family protein%3B IPR001753 (Crotonase superfamily)%2C IPR014748 (Crontonase%2C C-terminal)%3B GO:0003824 (catalytic activity)%2C GO:0008152 (metabolic process)
865	Symptom_Dev_TAG24_Vs_Symptom_Dev_ICGV13208	Araip.CJ98I	Araip.B02	Araip.B02:5835244-5839121	1.18444	7.45439	2.65389	0.0001	0.0129234	UP	3-ketoacyl-CoA synthase 1%3B IPR012392 (Very-long-chain 3-ketoacyl-CoA synthase)%2C IPR016039 (Thiolase-like)%3B GO:0003824 (catalytic activity)%2C GO:0006633 (fatty acid biosynthetic process)%2C GO:0008152 (metabolic process)%2C GO:0008610 (lipid biosynthetic process)%2C GO:0016020 (membrane)
866	Symptom_Dev_TAG24_Vs_Symptom_Dev_ICGV13208	Araip.0PG5I	Araip.B03	Araip.B03:3415623-3417921	2.7806	11.3931	2.03469	0.0007	0.0582003	UP	plasma membrane intrinsic protein 2%3B IPR000425 (Major intrinsic protein)%2C IPR023271 (Aquaporin-like)%3B GO:0005215 (transporter activity)%2C GO:0006810 (transport)%2C GO:0016020 (membrane)
867	Symptom_Dev_TAG24_Vs_Symptom_Dev_ICGV13208	Araip.0R3VU	Araip.B03	Araip.B03:728799-733446	4.68695	34.8435	2.89417	5e-05	0.00699382	UP	disease resistance protein (TIR-NBS-LRR class)%2C putative%3B IPR000157 (Toll/interleukin-1 receptor homology (TIR) domain)%2C IPR000767 (Disease resistance protein)%2C IPR001611 (Leucine-rich repeat)%2C IPR027417 (P-loop containing nucleoside triphosphate hydrolase)%3B GO:0005515 (protein binding)%2C GO:0006952 (defense response)%2C GO:0007165 (signal transduction)%2C GO:0043531 (ADP binding)
868	Symptom_Dev_TAG24_Vs_Symptom_Dev_ICGV13208	Aradu.JA4E1	Aradu.A05	Aradu.A05:5791475-5794186	10.3233	43.0301	2.05943	5e-05	0.00852731	UP	tubulin alpha-4 chain%3B IPR000217 (Tubulin)%2C IPR023123 (Tubulin%2C C-terminal)%3B GO:0003924 (GTPase activity)%2C GO:0005200 (structural constituent of cytoskeleton)%2C GO:0005525 (GTP binding)%2C GO:0005874 (microtubule)%2C GO:0006184 (GTP catabolic process)%2C GO:0007017 (microtubule-based process)%2C GO:0043234 (protein complex)%2C GO:0051258 (protein polymerization)
869	Symptom_Dev_TAG24_Vs_Symptom_Dev_ICGV13208	Aradu.K2F98	Aradu.A05	Aradu.A05:5759571-5765016	1.41063	6.25756	2.14926	0.0004	0.0469228	UP	tubulin alpha-4 chain%3B IPR000217 (Tubulin)%2C IPR023123 (Tubulin%2C C-terminal)%3B GO:0003924 (GTPase activity)%2C GO:0005200 (structural constituent of cytoskeleton)%2C GO:0005525 (GTP binding)%2C GO:0005874 (microtubule)%2C GO:0006184 (GTP catabolic process)%2C GO:0007017 (microtubule-based process)%2C GO:0043234 (protein complex)%2C GO:0051258 (protein polymerization)
870	Symptom_Dev_TAG24_Vs_Symptom_Dev_ICGV13208	Araip.JS37Z	Araip.B05	Araip.B05:5993138-5995980	7.0857	30.8858	2.12396	5e-05	0.00699382	UP	tubulin alpha-4 chain%3B IPR000217 (Tubulin)%2C IPR023123 (Tubulin%2C C-terminal)%3B GO:0003924 (GTPase activity)%2C GO:0005200 (structural constituent of cytoskeleton)%2C GO:0005525 (GTP binding)%2C GO:0005874 (microtubule)%2C GO:0006184 (GTP catabolic process)%2C GO:0007017 (microtubule-based process)%2C GO:0043234 (protein complex)%2C GO:0051258 (protein polymerization)
871	Symptom_Dev_TAG24_Vs_Symptom_Dev_ICGV13208	Araip.VD0S9	Araip.B05	Araip.B05:5955233-5957412	1.42469	6.69379	2.23217	0.00065	0.0553991	UP	tubulin alpha-4 chain%3B IPR000217 (Tubulin)%2C IPR023123 (Tubulin%2C C-terminal)%3B GO:0003924 (GTPase activity)%2C GO:0005200 (structural constituent of cytoskeleton)%2C GO:0005525 (GTP binding)%2C GO:0005874 (microtubule)%2C GO:0006184 (GTP catabolic process)%2C GO:0007017 (microtubule-based process)%2C GO:0043234 (protein complex)%2C GO:0051258 (protein polymerization)
872	Symptom_Dev_TAG24_Vs_Symptom_Dev_ICGV13208	Araip.47DVE	Araip.B03	Araip.B03:10050154-10052110	7.60732	170.901	4.48963	5e-05	0.00699382	UP	proline-rich protein 4%3B IPR006041 (Pollen Ole e 1 allergen/extensin)
873	Symptom_Dev_TAG24_Vs_Symptom_Dev_ICGV13208	Araip.L8LRC	Araip.B03	Araip.B03:7165187-7167397	12.9019	55.1765	2.09647	5e-05	0.00699382	UP	transcription factor bHLH63-like [Glycine max]%3B IPR011598 (Myc-type%2C basic helix-loop-helix (bHLH) domain)%3B GO:0046983 (protein dimerization activity)
874	Symptom_Dev_TAG24_Vs_Symptom_Dev_ICGV13208	Araip.M2RMY	Araip.B03	Araip.B03:22994133-22999838	2.94533	22.5933	2.93939	5e-05	0.00699382	UP	O-methyltransferase family protein%3B IPR016461 (Caffeate O-methyltransferase (COMT) family)%3B GO:0008168 (methyltransferase activity)%2C GO:0008171 (O-methyltransferase activity)%2C GO:0046983 (protein dimerization activity)
875	Symptom_Dev_TAG24_Vs_Symptom_Dev_ICGV13208	Araip.QD22A	Araip.B03	Araip.B03:131520154-131523357	1.81567	10.9668	2.59456	0.0001	0.0129234	UP	ATP-binding ABC transporter%3B IPR013525 (ABC-2 type transporter)%2C IPR027417 (P-loop containing nucleoside triphosphate hydrolase)%3B GO:0000166 (nucleotide binding)%2C GO:0005524 (ATP binding)%2C GO:0016020 (membrane)%2C GO:0016887 (ATPase activity)%2C GO:0017111 (nucleoside-triphosphatase activity)
876	Symptom_Dev_TAG24_Vs_Symptom_Dev_ICGV13208	Araip.B52UH	Araip.B04	Araip.B04:109972789-109976507	1.17065	6.9538	2.57049	0.0056	0.2551	UP	transcription factor bHLH35-like [Glycine max]%3B IPR011598 (Myc-type%2C basic helix-loop-helix (bHLH) domain)%3B GO:0046983 (protein dimerization activity)
877	Symptom_Dev_TAG24_Vs_Symptom_Dev_ICGV13208	Araip.P0HV6	Araip.B04	Araip.B04:131691348-131699104	3.23866	26.3362	3.02358	5e-05	0.00699382	UP	O-methyltransferase family protein%3B IPR001077 (O-methyltransferase%2C family 2)%2C IPR012967 (Plant methyltransferase dimerisation)%3B GO:0008171 (O-methyltransferase activity)%2C GO:0046983 (protein dimerization activity)
878	Symptom_Dev_TAG24_Vs_Symptom_Dev_ICGV13208	Aradu.FUM6Z	Aradu.A04	Aradu.A04:118723729-118726521	43.8854	9.72317	-2.17424	5e-05	0.00852731	DOWN	UDP-Glycosyltransferase superfamily protein%3B IPR002213 (UDP-glucuronosyl/UDP-glucosyltransferase)%3B GO:0008152 (metabolic process)
879	Symptom_Dev_TAG24_Vs_Symptom_Dev_ICGV13208	Araip.BB34W	Araip.B04	Araip.B04:128649387-128657551	18.7717	4.68895	-2.00122	5e-05	0.00699382	DOWN	UDP-Glycosyltransferase superfamily protein%3B IPR002213 (UDP-glucuronosyl/UDP-glucosyltransferase)%3B GO:0008152 (metabolic process)
880	Symptom_Dev_TAG24_Vs_Symptom_Dev_ICGV13208	Aradu.X57ZC	Aradu.A03	Aradu.A03:1505026-1505446	1.11456	5.87786	2.39881	0.0239	0.692302	UP	uncharacterized protein LOC100785093 [Glycine max]
881	Symptom_Dev_TAG24_Vs_Symptom_Dev_ICGV13208	Araip.G8ZI5	Araip.B03	Araip.B03:3424489-3448763	1.67731	7.44941	2.15097	0.27795	0.999162	UP	uncharacterized protein LOC100785093 [Glycine max]
882	Symptom_Dev_TAG24_Vs_Symptom_Dev_ICGV13208	Aradu.4W33C	Aradu.A04	Aradu.A04:4464686-4465094	9.46429	1.28687	-2.87863	0.0069	0.325489	DOWN	uncharacterized protein LOC100796265 [Glycine max]%3B IPR025322 (Protein of unknown function DUF4228%2C plant)
883	Symptom_Dev_TAG24_Vs_Symptom_Dev_ICGV13208	Araip.34SXN	Araip.B04	Araip.B04:5711363-5712604	16.8374	2.53437	-2.73197	0.003	0.163617	DOWN	uncharacterized protein LOC100796265 [Glycine max]%3B IPR025322 (Protein of unknown function DUF4228%2C plant)
884	Symptom_Dev_TAG24_Vs_Symptom_Dev_ICGV13208	Aradu.DF8LC	Aradu.A04	Aradu.A04:4215693-4216319	1.88312	22.1184	3.55405	0.0003	0.0386703	UP	uncharacterized protein LOC100800379 isoform X1 [Glycine max]
885	Symptom_Dev_TAG24_Vs_Symptom_Dev_ICGV13208	Aradu.0XC64	Aradu.A03	Aradu.A03:113898913-113900722	7.21688	194.782	4.75434	0.00035	0.043841	UP	Unknown protein
886	Symptom_Dev_TAG24_Vs_Symptom_Dev_ICGV13208	Aradu.L6TZ6	Aradu.A04	Aradu.A04:117754499-117754925	1.7895	7.20466	2.00938	0.06345	0.99937	UP	Unknown protein
887	Symptom_Dev_TAG24_Vs_Symptom_Dev_ICGV13208	Araip.G982V	Araip.B02	Araip.B02:82388832-82394300	1.03681	7.21363	2.79857	0.0538	0.999162	UP	Unknown protein
888	Symptom_Dev_TAG24_Vs_Symptom_Dev_ICGV13208	Araip.CNS24	Araip.B09	Araip.B09:139977272-139982404	1.47033	7.3237	2.31643	0.1685	0.999162	UP	Unknown protein
889	Symptom_Dev_TAG24_Vs_Symptom_Dev_ICGV13208	Araip.S3EH1	Araip.B09	Araip.B09:139977272-139982404	4.99006	23.3374	2.22552	0.01635	0.526811	UP	Unknown protein
890	Symptom_Dev_TAG24_Vs_Symptom_Dev_ICGV13208	Araip.IEX1G	Araip.B10	Araip.B10:132996029-132996383	1.52953	20.4583	3.74153	0.1488	0.999162	UP	Unknown protein
891	Symptom_Dev_TAG24_Vs_Symptom_Dev_ICGV13208	Aradu.8N0G5	Aradu.A06	Aradu.A06:39876948-39877300	18.8956	4.62176	-2.03154	0.1085	0.99937	DOWN	Unknown protein%3B IPR009071 (High mobility group box domain)
892	Symptom_Dev_TAG24_Vs_Symptom_Dev_ICGV13208	Aradu.LI70Z	Aradu.A09	Aradu.A09:3013041-3015019	1.09599	4.86075	2.14894	0.0084	0.361624	UP	Water-selective transport intrinsic membrane protein 1 n%3D1 Tax%3DLotus japonicus RepID%3DQ9LKJ6_LOTJA%3B IPR000425 (Major intrinsic protein)%2C IPR023271 (Aquaporin-like)%3B GO:0005215 (transporter activity)%2C GO:0006810 (transport)%2C GO:0016020 (membrane)
893	Symptom_Dev_TAG24_Vs_Symptom_Dev_ICGV13208	Araip.SE39K	Araip.B04	Araip.B04:127862454-127864634	1.52701	79.2242	5.69716	5e-05	0.00699382	UP	Cell wall protein Exp4 n%3D1 Tax%3DMirabilis jalapa RepID%3DQ84L38_MIRJA%3B IPR007118 (Expansin/Lol pI)%3B GO:0005576 (extracellular region)%2C GO:0009664 (plant-type cell wall organization)
894	Symptom_Dev_TAG24_Vs_Symptom_Dev_ICGV13208	Araip.VS0RV	Araip.B04	Araip.B04:38480084-38493357	26.1531	6.53221	-2.00134	0.0303	0.741259	DOWN	phosphate transporter 1%3B 9%3B IPR005828 (General substrate transporter)%2C IPR016196 (Major facilitator superfamily domain%2C general substrate transporter)%3B GO:0016021 (integral component of membrane)%2C GO:0022857 (transmembrane transporter activity)%2C GO:0055085 (transmembrane transport)
895	Symptom_Dev_TAG24_Vs_Symptom_Dev_ICGV13208	Araip.WU624	Araip.B05	Araip.B05:7198401-7199962	5.47238	45.9066	3.06846	5e-05	0.00699382	UP	lysine-rich arabinogalactan protein 18-like [Glycine max]
896	Symptom_Dev_TAG24_Vs_Symptom_Dev_ICGV13208	Araip.IN2BA	Araip.B06	Araip.B06:120236456-120239995	4.82887	20.0241	2.05198	0.0001	0.0129234	UP	ZIP zinc/iron transport family protein%3B IPR003689 (Zinc/iron permease)%3B GO:0005385 (zinc ion transmembrane transporter activity)%2C GO:0016020 (membrane)%2C GO:0016021 (integral component of membrane)%2C GO:0030001 (metal ion transport)%2C GO:0046873 (metal ion transmembrane transporter activity)%2C GO:0055085 (transmembrane transport)%2C GO:0071577 (zinc ion transmembrane transport)
897	Symptom_Dev_TAG24_Vs_Symptom_Dev_ICGV13208	Araip.L7Z6B	Araip.B06	Araip.B06:118760899-118763740	10.1598	82.4614	3.02084	5e-05	0.00699382	UP	Glycerophosphodiester phosphodiesterase GDE1 n%3D2 Tax%3DTriticeae RepID%3DM8BLH1_AEGTA%3B IPR004129 (Glycerophosphoryl diester phosphodiesterase)%3B GO:0006071 (glycerol metabolic process)%2C GO:0006629 (lipid metabolic process)%2C GO:0008081 (phosphoric diester hydrolase activity)%2C GO:0008889 (glycerophosphodiester phosphodiesterase activity)
898	Symptom_Dev_TAG24_Vs_Symptom_Dev_ICGV13208	Araip.M81B9	Araip.B06	Araip.B06:130748454-130748856	9.6337	48.6399	2.33598	0.0006	0.0515069	UP	Bifunctional inhibitor/lipid-transfer protein/seed storage 2S albumin superfamily protein%3B IPR016140 (Bifunctional inhibitor/plant lipid transfer protein/seed storage helical domain)
899	Symptom_Dev_TAG24_Vs_Symptom_Dev_ICGV13208	Araip.YL88T	Araip.B06	Araip.B06:11818882-11821502	1.48037	8.72761	2.55963	5e-05	0.00699382	UP	laccase 2%3B IPR017761 (Laccase)%3B GO:0005507 (copper ion binding)%2C GO:0016491 (oxidoreductase activity)%2C GO:0046274 (lignin catabolic process)%2C GO:0048046 (apoplast)%2C GO:0052716 (hydroquinone:oxygen oxidoreductase activity)%2C GO:0055114 (oxidation-reduction process)
900	Symptom_Dev_TAG24_Vs_Symptom_Dev_ICGV13208	Araip.72YG4	Araip.B07	Araip.B07:8425870-8427952	3.54421	18.0681	2.34991	5e-05	0.00699382	UP	Peroxidase superfamily protein%3B IPR010255 (Haem peroxidase)%3B GO:0004601 (peroxidase activity)%2C GO:0006979 (response to oxidative stress)%2C GO:0020037 (heme binding)%2C GO:0055114 (oxidation-reduction process)
901	Symptom_Dev_TAG24_Vs_Symptom_Dev_ICGV13208	Araip.C9ASY	Araip.B07	Araip.B07:5746341-5750246	1.16022	4.71621	2.02323	0.00105	0.0787632	UP	lysosomal beta glucosidase-like isoform X1 [Glycine max]%3B IPR002772 (Glycoside hydrolase family 3 C-terminal domain)%2C IPR017853 (Glycoside hydrolase%2C superfamily)%2C IPR026892 (Glycoside hydrolase family 3)%3B GO:0005975 (carbohydrate metabolic process)
902	Symptom_Dev_TAG24_Vs_Symptom_Dev_ICGV13208	Araip.RVY5J	Araip.B07	Araip.B07:7291155-7295296	1.62938	34.177	4.39063	5e-05	0.00699382	UP	GDSL-like Lipase/Acylhydrolase superfamily protein%3B IPR001087 (Lipase%2C GDSL)%3B GO:0006629 (lipid metabolic process)%2C GO:0016787 (hydrolase activity)
903	Symptom_Dev_TAG24_Vs_Symptom_Dev_ICGV13208	Aradu.010SR	Aradu.A03	Aradu.A03:57723445-57723773	17.1937	1.34778	-3.67323	0.0071	0.331398	DOWN	ycf68 protein
904	Symptom_Dev_TAG24_Vs_Symptom_Dev_ICGV13208	Aradu.ZF5BJ	Aradu.A06	Aradu.A06:91579530-91581213	36.2316	7.29261	-2.31274	0.0005	0.0551517	DOWN	ycf68 protein
905	Symptom_Dev_TAG24_Vs_Symptom_Dev_ICGV13208	Araip.H1S6Z	Araip.B05	Araip.B05:84118140-84119089	13.8436	3.37047	-2.0382	0.0034	0.180064	DOWN	ycf68 protein
906	Symptom_Dev_TAG24_Vs_Symptom_Dev_ICGV13208	Araip.84SR0	Araip.B09	Araip.B09:48214696-48215149	7.91932	1.12779	-2.81187	0.0076	0.32214	DOWN	ycf68 protein
907	Symptom_Dev_TAG24_Vs_Symptom_Dev_ICGV13208	Araip.RXA31	Araip.B07	Araip.B07:19460288-19462760	1.19511	31.1809	4.70545	5e-05	0.00699382	UP	Cell wall protein Exp4 n%3D1 Tax%3DMirabilis jalapa RepID%3DQ84L38_MIRJA%3B IPR007118 (Expansin/Lol pI)%3B GO:0005576 (extracellular region)%2C GO:0009664 (plant-type cell wall organization)
908	Symptom_Dev_TAG24_Vs_Symptom_Dev_ICGV13208	Araip.7RK50	Araip.B08	Araip.B08:119154173-119155825	1.00386	8.01057	2.99634	0.0009	0.0694841	UP	proline-rich protein 4-like [Glycine max]
909	Symptom_Dev_TAG24_Vs_Symptom_Dev_ICGV13208	Araip.GVH0P	Araip.B08	Araip.B08:3559745-3564533	2.26005	11.0027	2.28343	5e-05	0.00699382	UP	beta-galactosidase 8%3B IPR000922 (D-galactoside/L-rhamnose binding SUEL lectin domain)%2C IPR001944 (Glycoside hydrolase%2C family 35)%2C IPR017853 (Glycoside hydrolase%2C superfamily)%3B GO:0005975 (carbohydrate metabolic process)%2C GO:0030246 (carbohydrate binding)
910	Symptom_Dev_TAG24_Vs_Symptom_Dev_ICGV13208	Araip.W1EIB	Araip.B08	Araip.B08:119134034-119136046	52.1712	508.048	3.28364	5e-05	0.00699382	UP	proline-rich protein 4-like [Glycine max]
911	Symptom_Dev_TAG24_Vs_Symptom_Dev_ICGV13208	Araip.HMM2L	Araip.B09	Araip.B09:141998289-142001551	1.28916	6.58357	2.35244	0.0135	0.464943	UP	hippocampus abundant transcript-like protein%3B IPR016196 (Major facilitator superfamily domain%2C general substrate transporter)
912	Symptom_Dev_TAG24_Vs_Symptom_Dev_ICGV13208	Araip.JP12S	Araip.B09	Araip.B09:6538416-6541298	5.30926	26.5563	2.32247	5e-05	0.00699382	UP	inorganic pyrophosphatase 2-like [Glycine max]%3B IPR016965 (Phosphatase PHOSPHO-type)%3B GO:0016791 (phosphatase activity)
913	Symptom_Dev_TAG24_Vs_Symptom_Dev_ICGV13208	Araip.XVL9X	Araip.B09	Araip.B09:2492222-2497232	2.24595	14.5602	2.69664	0.0004	0.0378948	UP	Auxin-responsive protein n%3D2 Tax%3DPopulus RepID%3DB9GWR2_POPTR%3B IPR003311 (AUX/IAA protein)%3B GO:0005634 (nucleus)
914	Symptom_Dev_TAG24_Vs_Symptom_Dev_ICGV13208	Araip.ZB5LG	Araip.B09	Araip.B09:139977272-139982404	9.27668	43.3314	2.22373	5e-05	0.00699382	UP	pollen protein Ole E I-like protein%3B IPR006041 (Pollen Ole e 1 allergen/extensin)%2C IPR006706 (Extensin domain)%3B GO:0005199 (structural constituent of cell wall)%2C GO:0009664 (plant-type cell wall organization)
915	Symptom_Dev_TAG24_Vs_Symptom_Dev_ICGV13208	Araip.E30MW	Araip.B10	Araip.B10:98128391-98130656	2.57004	111.627	5.44075	5e-05	0.00699382	UP	Cell wall protein Exp4 n%3D1 Tax%3DMirabilis jalapa RepID%3DQ84L38_MIRJA%3B IPR007118 (Expansin/Lol pI)%3B GO:0005576 (extracellular region)%2C GO:0009664 (plant-type cell wall organization)
916	Symptom_Dev_TAG24_Vs_Symptom_Dev_ICGV13208	Araip.HTL68	Araip.B10	Araip.B10:328679-334992	1.34654	6.13052	2.18675	5e-05	0.00699382	UP	long-chain-alcohol oxidase FAO4A-like [Glycine max]%3B IPR012400 (Alcohol dehydrogenase%2C long-chain fatty)%3B GO:0046577 (long-chain-alcohol oxidase activity)%2C GO:0050660 (flavin adenine dinucleotide binding)%2C GO:0055114 (oxidation-reduction process)
