# Supplementary material for: Comparative Transcriptome Analysis Identified Candidate Genes for Late Leaf Spot Resistance and Cause of Defoliation in Groundnut
Source: Int J Mol Sci. 2021 Apr 26;22(9):4491. doi: 10.3390/ijms22094491 (PMC8123497; doi:10.3390/ijms22094491)
Supplement: Supplementary file 1 [file ijms-22-04491-s001.zip › Supplementary Material/Suppl_tables/Table S5.xlsx]

## Sheet: Table S5
Supplementary Table 5. Expression profile of diffrentially expressed genes in previously identified QTL regions on chromosome A02 and A03
Differentially expressed genes in QTL region (1.4 Mb) on chromosome A02 (0.02 Mb -1.47 Mb) (Shirasava et al. 2018)
Sample	gene_id	Chromosome	Start	End	FPKM_symptom_devt_Sample1	FPKM_symptom_devt_Sample2	log2(fold_change)	p_value	q_value	regulation	annotation
Symptom_Dev_GPBD4_Vs_Symptom_Dev_ICGV13208	Aradu.5Y217	Aradu.A02	1393756	1400118	7.01725	30.6885	2.12872	5e-05	0.00605323	UP	MLO-like protein 1-like [Glycine max]%3B IPR004326 (Mlo-related protein)%3B GO:0006952 (defense response)%2C GO:0016021 (integral component of membrane)
Symptom_Dev_TAG24_Vs_Symptom_Dev_GPBD4	Aradu.F2ZNU	Aradu.A02	2340281	2347602	29.5497	5.34744	-2.46622	5e-05	0.00729708	DOWN	CAAX prenyl protease 1 homolog [Glycine max]%3B IPR001915 (Peptidase M48)%3B GO:0004222 (metalloendopeptidase activity)%2C GO:0006508 (proteolysis)%2C GO:0008233 (peptidase activity)%2C GO:0016020 (membrane)%2C GO:0071586 (CAAX-box protein processing)
Symptom_Dev_TAG24_Vs_Symptom_Dev_GPBD4	Aradu.5Y217	Aradu.A02	1393756	1400118	41.7608	6.93401	-2.59039	5e-05	0.00729708	DOWN	MLO-like protein 1-like [Glycine max]%3B IPR004326 (Mlo-related protein)%3B GO:0006952 (defense response)%2C GO:0016021 (integral component of membrane)
Symptom_Dev_GPBD4_Vs_Symptom_Dev_ICGV13208	Aradu.P20JR	Aradu.A02	2160047	2161409	44.6742	10.2128	-2.12906	0.0155	0.490134	DOWN	putative disease resistance RPP13-like protein 1-like isoform X6 [Glycine max]
Symptom_Dev_TAG24_Vs_Symptom_Dev_GPBD4	Aradu.P20JR	Aradu.A02	2160047	2161409	10.57	44.1443	2.06226	0.05485	0.897854	UP	putative disease resistance RPP13-like protein 1-like isoform X6 [Glycine max]
Disease_Dev_GPBD4_Vs_disease_Dev_ICGV13208	Aradu.P20JR	Aradu.A02	2160047	2161409	47.2525	5.9899	-2.97979	0.0025	0.160799	DOWN	putative disease resistance RPP13-like protein 1-like isoform X6 [Glycine max]
Disease_Dev_TAG24_Vs_Disease_Dev_GPBD4	Aradu.P20JR	Aradu.A02	2160047	2161409	4.47036	46.7764	3.38732	0.00435	0.235285	UP	putative disease resistance RPP13-like protein 1-like isoform X6 [Glycine max]
Disease_Dev_TAG24_Vs_Disease_Dev_ICGV13208	Aradu.1BC5C	Aradu.A02	2624618	2626570	2.93236	12.5726	2.10015	0.00035	0.03739	UP	chitinase A%3B IPR017853 (Glycoside hydrolase%2C superfamily)%3B GO:0005975 (carbohydrate metabolic process)
Disease_Dev_TAG24_Vs_Disease_Dev_ICGV13208	Aradu.JZB0C	Aradu.A02	869088	873408	3.7772	19.3504	2.35697	5e-05	0.00759046	UP	NADP-dependent alkenal double bond reductase%3B IPR002085 (Alcohol dehydrogenase superfamily%2C zinc-type)%2C IPR016040 (NAD(P)-binding domain)%2C IPR020843 (Polyketide synthase%2C enoylreductase)%3B GO:0008270 (zinc ion binding)%2C GO:0016491 (oxidoreductase activity)%2C GO:0055114 (oxidation-reduction process)
GPBD4_Stressed_Vs_ICGV13208_ Stressed	Aradu.P20JR	Aradu.A02	2160047	2161409	45.6916	7.50867	-2.6053	0.00145	0.0998446	DOWN	putative disease resistance RPP13-like protein 1-like isoform X6 [Glycine max]
TAG24_Stressed_Vs_GPBD4_Stressed	Aradu.5Y217	Aradu.A02	1393756	1400118	20.1594	4.72496	-2.09308	0.0001	0.0116187	DOWN	MLO-like protein 1-like [Glycine max]%3B IPR004326 (Mlo-related protein)%3B GO:0006952 (defense response)%2C GO:0016021 (integral component of membrane)
TAG24_Stressed_Vs_GPBD4_Stressed	Aradu.P20JR	Aradu.A02	2160047	2161409	7.13562	45.5304	2.67372	0.0033	0.158681	UP	putative disease resistance RPP13-like protein 1-like isoform X6 [Glycine max]
Differentially expressed genes in QTL region (2.7 Mb) on chromosome A03 (131.67 Mb - 134.65 Mb) (Pandey et al. 2017)
Sample	gene_id	Chromosome	Start	End	FPKM_symptom_devt_Sample1	FPKM_symptom_devt_Sample2	log2(fold_change)	p_value	q_value	regulation	annotation
Disease_Dev_GPBD4_Vs_disease_Dev_ICGV13208	Aradu.52RDN	Aradu.A03	132496091	132499741	1.82995	19.5685	3.41866	5e-05	0.00751786	UP	Membrane transporter D1 n%3D3 Tax%3DAndropogoneae RepID%3DB6U4Q3_MAIZE%3B IPR005828 (General substrate transporter)%2C IPR016196 (Major facilitator superfamily domain%2C general substrate transporter)%3B GO:0016020 (membrane)%2C GO:0016021 (integral component of membrane)%2C GO:0022857 (transmembrane transporter activity)%2C GO:0022891 (substrate-specific transmembrane transporter activity)%2C GO…
Disease_Dev_TAG24_Vs_Disease_Dev_ICGV13208	Aradu.52RDN	Aradu.A03	132496091	132499741	2.51592	19.3672	2.94446	5e-05	0.00759046	UP	Membrane transporter D1 n%3D3 Tax%3DAndropogoneae RepID%3DB6U4Q3_MAIZE%3B IPR005828 (General substrate transporter)%2C IPR016196 (Major facilitator superfamily domain%2C general substrate transporter)%3B GO:0016020 (membrane)%2C GO:0016021 (integral component of membrane)%2C GO:0022857 (transmembrane transporter activity)%2C GO:0022891 (substrate-specific transmembrane transporter activity)%2C GO…
Symptom_Dev_TAG24_Vs_Symptom_Dev_GPBD4	Aradu.9J7QT	Aradu.A03	131928383	131929974	39.0631	7.13221	-2.45339	0.0007	0.0582685	DOWN	Protein kinase superfamily protein%3B IPR011009 (Protein kinase-like domain)%3B GO:0004672 (protein kinase activity)%2C GO:0006468 (protein phosphorylation)
TAG24_Stressed_Vs_GPBD4_Stressed	Aradu.9J7QT	Aradu.A03	131928383	131929974	17.9938	3.70649	-2.27937	0.0001	0.0116187	DOWN	Protein kinase superfamily protein%3B IPR011009 (Protein kinase-like domain)%3B GO:0004672 (protein kinase activity)%2C GO:0006468 (protein phosphorylation)
Disease_Dev_TAG24_Vs_Disease_Dev_ICGV13208	Aradu.F66UW	Aradu.A03	134439269	134441012	22.2481	98.2708	2.14308	5e-05	0.00759046	UP	tetratricopeptide repeat (TPR)-containing protein%3B IPR011990 (Tetratricopeptide-like helical)%2C IPR012336 (Thioredoxin-like fold)%3B GO:0005515 (protein binding)
ICGV13208_Control_Vs_ICGV13208_Stressed	Aradu.Q3KFX	Aradu.A03	134165035	134166930	3.11896	14.6758	2.2343	0.0002	0.0221751	UP	Heavy metal transport/detoxification superfamily protein%3B IPR006121 (Heavy metal-associated domain%2C HMA)%3B GO:0030001 (metal ion transport)%2C GO:0046872 (metal ion binding)
Symptom_Dev_TAG24_Vs_Symptom_Dev_GPBD4	Aradu.Z87JB	Aradu.A03	133776795	133780539	2.99367	58.4226	4.28654	5e-05	0.00729708	UP	disease resistance protein (TIR-NBS-LRR class)%2C putative%3B IPR000157 (Toll/interleukin-1 receptor homology (TIR) domain)%2C IPR000767 (Disease resistance protein)%2C IPR027417 (P-loop containing nucleoside triphosphate hydrolase)%3B GO:0005515 (protein binding)%2C GO:0006952 (defense response)%2C GO:0007165 (signal transduction)%2C GO:0043531 (ADP binding)
Symptom_Dev_TAG24_Vs_Symptom_Dev_ICGV13208	Aradu.Z87JB	Aradu.A03	133776795	133780539	2.94307	47.2091	4.00367	5e-05	0.00852731	UP	disease resistance protein (TIR-NBS-LRR class)%2C putative%3B IPR000157 (Toll/interleukin-1 receptor homology (TIR) domain)%2C IPR000767 (Disease resistance protein)%2C IPR027417 (P-loop containing nucleoside triphosphate hydrolase)%3B GO:0005515 (protein binding)%2C GO:0006952 (defense response)%2C GO:0007165 (signal transduction)%2C GO:0043531 (ADP binding)
Disease_Dev_TAG24_Vs_Disease_Dev_GPBD4	Aradu.Z87JB	Aradu.A03	133776795	133780539	1.65386	26.4808	4.00104	5e-05	0.00698916	UP	disease resistance protein (TIR-NBS-LRR class)%2C putative%3B IPR000157 (Toll/interleukin-1 receptor homology (TIR) domain)%2C IPR000767 (Disease resistance protein)%2C IPR027417 (P-loop containing nucleoside triphosphate hydrolase)%3B GO:0005515 (protein binding)%2C GO:0006952 (defense response)%2C GO:0007165 (signal transduction)%2C GO:0043531 (ADP binding)
Disease_Dev_TAG24_Vs_Disease_Dev_ICGV13208	Aradu.Z87JB	Aradu.A03	133776795	133780539	1.65887	15.3834	3.2131	5e-05	0.00759046	UP	disease resistance protein (TIR-NBS-LRR class)%2C putative%3B IPR000157 (Toll/interleukin-1 receptor homology (TIR) domain)%2C IPR000767 (Disease resistance protein)%2C IPR027417 (P-loop containing nucleoside triphosphate hydrolase)%3B GO:0005515 (protein binding)%2C GO:0006952 (defense response)%2C GO:0007165 (signal transduction)%2C GO:0043531 (ADP binding)
TAG24_Stressed_Vs_GPBD4_Stressed	Aradu.Z87JB	Aradu.A03	133776795	133780539	2.1848	38.309	4.13211	5e-05	0.00629093	UP	disease resistance protein (TIR-NBS-LRR class)%2C putative%3B IPR000157 (Toll/interleukin-1 receptor homology (TIR) domain)%2C IPR000767 (Disease resistance protein)%2C IPR027417 (P-loop containing nucleoside triphosphate hydrolase)%3B GO:0005515 (protein binding)%2C GO:0006952 (defense response)%2C GO:0007165 (signal transduction)%2C GO:0043531 (ADP binding)
TAG24_Stressed_Vs_ICGV13208_Stressed	Aradu.Z87JB	Aradu.A03	133776795	133780539	2.17408	28.0367	3.68884	5e-05	0.0075525	UP	disease resistance protein (TIR-NBS-LRR class)%2C putative%3B IPR000157 (Toll/interleukin-1 receptor homology (TIR) domain)%2C IPR000767 (Disease resistance protein)%2C IPR027417 (P-loop containing nucleoside triphosphate hydrolase)%3B GO:0005515 (protein binding)%2C GO:0006952 (defense response)%2C GO:0007165 (signal transduction)%2C GO:0043531 (ADP binding)
