# Supplementary material for: Comparative Transcriptome Analysis Identified Candidate Genes for Late Leaf Spot Resistance and Cause of Defoliation in Groundnut
Source: Int J Mol Sci. 2021 Apr 26;22(9):4491. doi: 10.3390/ijms22094491 (PMC8123497; doi:10.3390/ijms22094491)
Supplement: Supplementary file 1 [file ijms-22-04491-s001.zip › Supplementary Material/Suppl_tables/Table S6.xlsx]

## Sheet: Table S6
Supplementary Table S6. Gene ontology annotation in A-subgenome for three major categories and subcategories (a) biological process (BP), (b) molecular function (MF), (c) cellular components (CC)
Level	GO ID	GO Name	GO Type (BP/CC/MF)	Parents (ACC)	Total genes involved
1	GO:0008150	biological_process	Biological Process		3561
2	GO:0044699	single-organism process	Biological Process	GO:0008150	1911
2	GO:0050789	regulation of biological process	Biological Process	GO:0008150, GO:0065007	496
2	GO:0008152	metabolic process	Biological Process	GO:0008150	2722
2	GO:0065007	biological regulation	Biological Process	GO:0008150	640
2	GO:0050896	response to stimulus	Biological Process	GO:0008150	583
2	GO:0051179	localization	Biological Process	GO:0008150	571
2	GO:0009987	cellular process	Biological Process	GO:0008150	2355
3	GO:0051234	establishment of localization	Biological Process	GO:0051179	563
3	GO:0044763	single-organism cellular process	Biological Process	GO:0009987, GO:0044699	1108
3	GO:0071704	organic substance metabolic process	Biological Process	GO:0008152	1969
3	GO:0044710	single-organism metabolic process	Biological Process	GO:0044699, GO:0008152	1304
3	GO:0044238	primary metabolic process	Biological Process	GO:0008152	1687
3	GO:0009058	biosynthetic process	Biological Process	GO:0008152	889
3	GO:0044237	cellular metabolic process	Biological Process	GO:0009987, GO:0008152	1901
3	GO:0050794	regulation of cellular process	Biological Process	GO:0009987, GO:0050789	459
3	GO:0006807	nitrogen compound metabolic process	Biological Process	GO:0008152	724
4	GO:0006810	transport	Biological Process	GO:0051234	556
4	GO:0006725	cellular aromatic compound metabolic process	Biological Process	GO:0044237	507
4	GO:1901576	organic substance biosynthetic process	Biological Process	GO:0009058, GO:0071704	760
4	GO:0044249	cellular biosynthetic process	Biological Process	GO:0044237, GO:0009058	683
4	GO:0055114	oxidation-reduction process	Biological Process	GO:0044710	747
4	GO:0046483	heterocycle metabolic process	Biological Process	GO:0044237	471
4	GO:0044711	single-organism biosynthetic process	Biological Process	GO:0009058, GO:0044710	402
4	GO:0019538	protein metabolic process	Biological Process	GO:0044238, GO:0043170	783
4	GO:0006793	phosphorus metabolic process	Biological Process	GO:0044237	622
4	GO:1901564	organonitrogen compound metabolic process	Biological Process	GO:0006807, GO:0071704	430
4	GO:1901360	organic cyclic compound metabolic process	Biological Process	GO:0071704	519
4	GO:0044281	small molecule metabolic process	Biological Process	GO:0044710	402
4	GO:0044260	cellular macromolecule metabolic process	Biological Process	GO:0044237, GO:0043170	1051
4	GO:0034641	cellular nitrogen compound metabolic process	Biological Process	GO:0044237, GO:0006807	608
4	GO:0043170	macromolecule metabolic process	Biological Process	GO:0071704	1202
4	GO:0006139	nucleobase-containing compound metabolic process	Biological Process	GO:0044238, GO:0046483, GO:1901360, GO:0034641, GO:0006725	395
5	GO:0010467	gene expression	Biological Process	GO:0043170	366
5	GO:0044267	cellular protein metabolic process	Biological Process	GO:0044260, GO:0019538	699
5	GO:0036211	protein modification process	Biological Process	GO:0019538, GO:0043412	504
5	GO:0009059	macromolecule biosynthetic process	Biological Process	GO:0043170, GO:1901576	405
5	GO:0006796	phosphate-containing compound metabolic process	Biological Process	GO:0006793	619
5	GO:0044271	cellular nitrogen compound biosynthetic process	Biological Process	GO:0034641, GO:0044249	401
5	GO:0034645	cellular macromolecule biosynthetic process	Biological Process	GO:0009059, GO:0044260, GO:0044249	379
5	GO:0043412	macromolecule modification	Biological Process	GO:0043170	526
6	GO:0006464	cellular protein modification process	Biological Process	GO:0036211, GO:0044267	504
6	GO:0016310	phosphorylation	Biological Process	GO:0006796	453
1	GO:0005575	cellular_component	Cellular Component		3333
2	GO:0044464	cell part	Cellular Component	GO:0005623, GO:0005575	2149
2	GO:0032991	macromolecular complex	Cellular Component	GO:0005575	333
2	GO:0043226	organelle	Cellular Component	GO:0005575	1334
2	GO:0044425	membrane part	Cellular Component	GO:0005575, GO:0016020	1677
2	GO:0005623	cell	Cellular Component	GO:0005575	2166
2	GO:0044422	organelle part	Cellular Component	GO:0043226, GO:0005575	613
2	GO:0016020	membrane	Cellular Component	GO:0005575	2127
3	GO:0071944	cell periphery	Cellular Component	GO:0044464	555
3	GO:0044446	intracellular organelle part	Cellular Component	GO:0044424, GO:0044422, GO:0043229	611
3	GO:0005622	intracellular	Cellular Component	GO:0044464	1722
3	GO:0044424	intracellular part	Cellular Component	GO:0044464, GO:0005622	1652
3	GO:0005886	plasma membrane	Cellular Component	GO:0044464, GO:0016020, GO:0071944	447
3	GO:0043229	intracellular organelle	Cellular Component	GO:0043226, GO:0044424	1332
3	GO:0031224	intrinsic component of membrane	Cellular Component	GO:0044425	1621
3	GO:0043227	membrane-bounded organelle	Cellular Component	GO:0043226	1255
4	GO:0043231	intracellular membrane-bounded organelle	Cellular Component	GO:0043229, GO:0043227	1255
4	GO:0016021	integral component of membrane	Cellular Component	GO:0031224	1602
4	GO:0044444	cytoplasmic part	Cellular Component	GO:0044424, GO:0005737	1055
4	GO:0005737	cytoplasm	Cellular Component	GO:0044424	1301
5	GO:0009536	plastid	Cellular Component	GO:0043231, GO:0044444	578
6	GO:0009507	chloroplast	Cellular Component	GO:0009536	545
1	GO:0003674	molecular_function	Molecular Function		3898
2	GO:0003824	catalytic activity	Molecular Function	GO:0003674	2887
2	GO:0005488	binding	Molecular Function	GO:0003674	2105
3	GO:0097159	organic cyclic compound binding	Molecular Function	GO:0005488	1260
3	GO:1901363	heterocyclic compound binding	Molecular Function	GO:0005488	1259
3	GO:0016740	transferase activity	Molecular Function	GO:0003824	1146
3	GO:0016787	hydrolase activity	Molecular Function	GO:0003824	908
3	GO:0043167	ion binding	Molecular Function	GO:0005488	805
3	GO:0016491	oxidoreductase activity	Molecular Function	GO:0003824	748
4	GO:0043169	cation binding	Molecular Function	GO:0043167	746
5	GO:0046872	metal ion binding	Molecular Function	GO:0043169	744
3	GO:0036094	small molecule binding	Molecular Function	GO:0005488	741
4	GO:1901265	nucleoside phosphate binding	Molecular Function	GO:0097159, GO:1901363	728
4	GO:0000166	nucleotide binding	Molecular Function	GO:0036094, GO:1901265	728
3	GO:0097367	carbohydrate derivative binding	Molecular Function	GO:0005488	581
4	GO:0032553	ribonucleotide binding	Molecular Function	GO:0097367, GO:0000166	562
4	GO:0001882	nucleoside binding	Molecular Function	GO:0097159, GO:0097367, GO:0036094, GO:1901363	552
5	GO:0032549	ribonucleoside binding	Molecular Function	GO:0001882	552
5	GO:0017076	purine nucleotide binding	Molecular Function	GO:0000166	549
5	GO:0001883	purine nucleoside binding	Molecular Function	GO:0001882	548
5	GO:0032555	purine ribonucleotide binding	Molecular Function	GO:0032553, GO:0017076	548
6	GO:0032550	purine ribonucleoside binding	Molecular Function	GO:0001883, GO:0032549	548
5	GO:0035639	purine ribonucleoside triphosphate binding	Molecular Function	GO:1901265	530
6	GO:0030554	adenyl nucleotide binding	Molecular Function	GO:0017076	510
6	GO:0032559	adenyl ribonucleotide binding	Molecular Function	GO:0030554, GO:0032555	509
4	GO:0016772	transferase activity, transferring phosphorus-containing groups	Molecular Function	GO:0016740	492
6	GO:0005524	ATP binding	Molecular Function	GO:0032550, GO:0032559, GO:0035639	491
5	GO:0016301	kinase activity	Molecular Function	GO:0016772	447
6	GO:0046914	transition metal ion binding	Molecular Function	GO:0046872	395
5	GO:0016773	phosphotransferase activity, alcohol group as acceptor	Molecular Function	GO:0016772	393
