# Supplementary material for: Comparative Transcriptome Analysis Identified Candidate Genes for Late Leaf Spot Resistance and Cause of Defoliation in Groundnut
Source: Int J Mol Sci. 2021 Apr 26;22(9):4491. doi: 10.3390/ijms22094491 (PMC8123497; doi:10.3390/ijms22094491)
Supplement: Supplementary file 1 [file ijms-22-04491-s001.zip › Supplementary Material/Suppl_tables/Table S7.xlsx]

## Sheet: Table S7
Supplementary Table S7. Gene ontology annotation in B-subgenome for three major categories and (a) biological process (BP), (b) molecular function (MF), (c) cellular components (CC)
Level	GO ID	GO Name	GO Type	Parents (ACC)	Total genes Genes involved
1	GO:0008150	biological_process	Biological Process		3703
2	GO:0050896	response to stimulus	Biological Process	GO:0008150	616
2	GO:0008152	metabolic process	Biological Process	GO:0008150	2822
2	GO:0051179	localization	Biological Process	GO:0008150	595
2	GO:0050789	regulation of biological process	Biological Process	GO:0008150, GO:0065007	537
2	GO:0044699	single-organism process	Biological Process	GO:0008150	1957
2	GO:0009987	cellular process	Biological Process	GO:0008150	2459
2	GO:0065007	biological regulation	Biological Process	GO:0008150	679
3	GO:0050794	regulation of cellular process	Biological Process	GO:0050789, GO:0009987	504
3	GO:0044763	single-organism cellular process	Biological Process	GO:0044699, GO:0009987	1139
3	GO:0044710	single-organism metabolic process	Biological Process	GO:0044699, GO:0008152	1316
3	GO:0051234	establishment of localization	Biological Process	GO:0051179	586
3	GO:0044238	primary metabolic process	Biological Process	GO:0008152	1763
3	GO:0071704	organic substance metabolic process	Biological Process	GO:0008152	2045
3	GO:0006807	nitrogen compound metabolic process	Biological Process	GO:0008152	763
3	GO:0044237	cellular metabolic process	Biological Process	GO:0008152, GO:0009987	1996
3	GO:0009058	biosynthetic process	Biological Process	GO:0008152	916
4	GO:0046483	heterocycle metabolic process	Biological Process	GO:0044237	503
4	GO:0006139	nucleobase-containing compound metabolic process	Biological Process	GO:0046483, GO:0006725, GO:0044238, GO:1901360, GO:0034641	435
4	GO:0006793	phosphorus metabolic process	Biological Process	GO:0044237	666
4	GO:0019538	protein metabolic process	Biological Process	GO:0043170, GO:0044238	795
4	GO:0055114	oxidation-reduction process	Biological Process	GO:0044710	729
4	GO:0043170	macromolecule metabolic process	Biological Process	GO:0071704	1253
4	GO:0044260	cellular macromolecule metabolic process	Biological Process	GO:0044237, GO:0043170	1100
4	GO:0006725	cellular aromatic compound metabolic process	Biological Process	GO:0044237	548
4	GO:0034641	cellular nitrogen compound metabolic process	Biological Process	GO:0044237, GO:0006807	628
4	GO:0044711	single-organism biosynthetic process	Biological Process	GO:0009058, GO:0044710	402
4	GO:0044249	cellular biosynthetic process	Biological Process	GO:0044237, GO:0009058	713
4	GO:0044281	small molecule metabolic process	Biological Process	GO:0044710	411
4	GO:0006810	transport	Biological Process	GO:0051234	579
4	GO:1901564	organonitrogen compound metabolic process	Biological Process	GO:0006807, GO:0071704	422
4	GO:1901360	organic cyclic compound metabolic process	Biological Process	GO:0071704	555
4	GO:1901576	organic substance biosynthetic process	Biological Process	GO:0009058, GO:0071704	786
5	GO:0044271	cellular nitrogen compound biosynthetic process	Biological Process	GO:0044249, GO:0034641	413
5	GO:0034645	cellular macromolecule biosynthetic process	Biological Process	GO:0044249, GO:0009059, GO:0044260	401
5	GO:0044267	cellular protein metabolic process	Biological Process	GO:0019538, GO:0044260	713
5	GO:0010467	gene expression	Biological Process	GO:0043170	398
5	GO:0006796	phosphate-containing compound metabolic process	Biological Process	GO:0006793	663
5	GO:0036211	protein modification process	Biological Process	GO:0043412, GO:0019538	521
5	GO:0043412	macromolecule modification	Biological Process	GO:0043170	547
5	GO:0009059	macromolecule biosynthetic process	Biological Process	GO:0043170, GO:1901576	425
6	GO:0006464	cellular protein modification process	Biological Process	GO:0036211, GO:0044267	521
6	GO:0016310	phosphorylation	Biological Process	GO:0006796	486
1	GO:0005575	cellular_component	Cellular Component		3448
2	GO:0044425	membrane part	Cellular Component	GO:0005575, GO:0016020	1707
2	GO:0043226	organelle	Cellular Component	GO:0005575	1366
2	GO:0016020	membrane	Cellular Component	GO:0005575	2201
2	GO:0044464	cell part	Cellular Component	GO:0005575, GO:0005623	2231
2	GO:0005623	cell	Cellular Component	GO:0005575	2248
2	GO:0044422	organelle part	Cellular Component	GO:0005575, GO:0043226	610
3	GO:0031224	intrinsic component of membrane	Cellular Component	GO:0044425	1657
3	GO:0005622	intracellular	Cellular Component	GO:0044464	1778
3	GO:0043227	membrane-bounded organelle	Cellular Component	GO:0043226	1290
3	GO:0043229	intracellular organelle	Cellular Component	GO:0043226, GO:0044424	1364
3	GO:0071944	cell periphery	Cellular Component	GO:0044464	598
3	GO:0005886	plasma membrane	Cellular Component	GO:0016020, GO:0044464, GO:0071944	476
3	GO:0044446	intracellular organelle part	Cellular Component	GO:0044424, GO:0044422, GO:0043229	609
3	GO:0044424	intracellular part	Cellular Component	GO:0005622, GO:0044464	1706
4	GO:0043231	intracellular membrane-bounded organelle	Cellular Component	GO:0043227, GO:0043229	1290
4	GO:0005737	cytoplasm	Cellular Component	GO:0044424	1316
4	GO:0044444	cytoplasmic part	Cellular Component	GO:0044424, GO:0005737	1064
4	GO:0016021	integral component of membrane	Cellular Component	GO:0031224	1635
5	GO:0005634	nucleus	Cellular Component	GO:0043231	349
5	GO:0009536	plastid	Cellular Component	GO:0044444, GO:0043231	566
6	GO:0009507	chloroplast	Cellular Component	GO:0009536	539
1	GO:0003674	molecular_function	Molecular Function		4072
2	GO:0005215	transporter activity	Molecular Function	GO:0003674	413
2	GO:0003824	catalytic activity	Molecular Function	GO:0003674	2986
2	GO:0005488	binding	Molecular Function	GO:0003674	2202
3	GO:0097159	organic cyclic compound binding	Molecular Function	GO:0005488	1313
3	GO:0036094	small molecule binding	Molecular Function	GO:0005488	773
3	GO:0097367	carbohydrate derivative binding	Molecular Function	GO:0005488	603
3	GO:0016787	hydrolase activity	Molecular Function	GO:0003824	942
3	GO:0043167	ion binding	Molecular Function	GO:0005488	826
3	GO:0016740	transferase activity	Molecular Function	GO:0003824	1241
3	GO:0016491	oxidoreductase activity	Molecular Function	GO:0003824	744
3	GO:1901363	heterocyclic compound binding	Molecular Function	GO:0005488	1312
4	GO:0016772	transferase activity, transferring phosphorus-containing groups	Molecular Function	GO:0016740	538
4	GO:0001882	nucleoside binding	Molecular Function	GO:0097159, GO:0036094, GO:1901363, GO:0097367	571
4	GO:0043169	cation binding	Molecular Function	GO:0043167	767
4	GO:0032553	ribonucleotide binding	Molecular Function	GO:0000166, GO:0097367	583
4	GO:0000166	nucleotide binding	Molecular Function	GO:0036094, GO:1901265	761
4	GO:1901265	nucleoside phosphate binding	Molecular Function	GO:0097159, GO:1901363	761
5	GO:0001883	purine nucleoside binding	Molecular Function	GO:0001882	568
5	GO:0017076	purine nucleotide binding	Molecular Function	GO:0000166	569
5	GO:0016773	phosphotransferase activity, alcohol group as acceptor	Molecular Function	GO:0016772	417
5	GO:0032549	ribonucleoside binding	Molecular Function	GO:0001882	571
5	GO:0032555	purine ribonucleotide binding	Molecular Function	GO:0017076, GO:0032553	568
5	GO:0035639	purine ribonucleoside triphosphate binding	Molecular Function	GO:1901265	543
5	GO:0046872	metal ion binding	Molecular Function	GO:0043169	763
5	GO:0016301	kinase activity	Molecular Function	GO:0016772	482
6	GO:0032550	purine ribonucleoside binding	Molecular Function	GO:0001883, GO:0032549	568
6	GO:0032559	adenyl ribonucleotide binding	Molecular Function	GO:0030554, GO:0032555	527
6	GO:0030554	adenyl nucleotide binding	Molecular Function	GO:0017076	528
6	GO:0005524	ATP binding	Molecular Function	GO:0035639, GO:0032550, GO:0032559	502
