# Supplementary material for: Comparative Transcriptome Analysis Identified Candidate Genes for Late Leaf Spot Resistance and Cause of Defoliation in Groundnut
Source: Int J Mol Sci. 2021 Apr 26;22(9):4491. doi: 10.3390/ijms22094491 (PMC8123497; doi:10.3390/ijms22094491)
Supplement: Supplementary file 1 [file ijms-22-04491-s001.zip › Supplementary Material/Suppl_tables/Table S8.xlsx]

## Sheet: TAble S8
Supplementary Table 8. Differentially expressed genes in A-subgenome involved in the major pathways under N. personata infection.
Gene ID	Gene ID	Pathway ID	Enzymes in Pathway
Aradu.BLA0I	Aradu.BLA0I	map00460, map00520, map00500, map00940	6, 24, 25, 14
Aradu.DZ58R	Aradu.DZ58R	map04660	2
Aradu.5Y1RP	Aradu.5Y1RP	map00562	12
Aradu.ZSZ74	Aradu.ZSZ74	map00130	11
Aradu.W0BBS	Aradu.W0BBS	map00270, map00460, map00920, map01130	23, 6, 9, 92
Aradu.WB7Y4	Aradu.WB7Y4	map00730	4
Aradu.ANI5N	Aradu.ANI5N	map00860	15
Aradu.2P9P8	Aradu.2P9P8	map00270	23
Aradu.NN7LE	Aradu.NN7LE	map00460, map00500, map00940	6, 25, 14
Aradu.BGK3K	Aradu.BGK3K	map00330, map00332, map01130	10, 2, 92
Aradu.NLX2J	Aradu.NLX2J	map00240, map00230	12, 22
Aradu.8T7YV	Aradu.8T7YV	map00906	6
Aradu.BZ2JW	Aradu.BZ2JW	map04660, map04658	2, 1
Aradu.F9LPP	Aradu.F9LPP	map00710, map01130, map00630	19, 92, 16
Aradu.D4J1F	Aradu.D4J1F	map00564	16
Aradu.SHF2C	Aradu.SHF2C	map00480, map00030, map01130	13, 15, 92
Aradu.T8ILN	Aradu.T8ILN	map00592	11
Aradu.L3W0Z	Aradu.L3W0Z	map00906	6
Aradu.EEP0U	Aradu.EEP0U	map00627	4
Aradu.JZT13	Aradu.JZT13	map00500	25
Aradu.8I3T0	Aradu.8I3T0	map00940	14
Aradu.S5K3Z	Aradu.S5K3Z	map00710, map00620	19, 19
Aradu.S2IZB	Aradu.S2IZB	map00240, map00250	12, 16
Aradu.7P28H	Aradu.7P28H	map00941	13
Aradu.46T9V	Aradu.46T9V	map00740	5
Aradu.6HJ87	Aradu.6HJ87	map00944, map00941	4, 13
Aradu.P7XZK	Aradu.P7XZK	map00220, map00250, map01130	8, 16, 92
Aradu.C8SSW	Aradu.C8SSW	map00240, map00230	12, 22
Aradu.WLD4B	Aradu.WLD4B	map00500	25
Aradu.HL6TS	Aradu.HL6TS	map00051	13
Aradu.LV8M3	Aradu.LV8M3	map00940	14
Aradu.0H1MY	Aradu.0H1MY	map00943	3
Aradu.8VI8X	Aradu.8VI8X	map00040	11
Aradu.ZFX80	Aradu.ZFX80	map00230	22
Aradu.U57WW	Aradu.U57WW	map01062, map00906	1, 6
Aradu.ALT43	Aradu.ALT43	map00500	25
Aradu.UW0DX	Aradu.UW0DX	map04660	2
Aradu.EGV3U	Aradu.EGV3U	map00240, map01130, map00230	12, 92, 22
Aradu.8479S	Aradu.8479S	map01130, map00400	92, 14
Aradu.W80F3	Aradu.W80F3	map00330, map00220, map00350, map00130, map00950, map00960, map00340, map00300, map00401, map00710, map00360, map00270, map00250, map01130, map00400	10, 8, 15, 11, 7, 6, 7, 4, 4, 19, 17, 23, 16, 92, 14
Aradu.RFH8Y	Aradu.RFH8Y	map00980, map00480, map00620, map00982	7, 13, 19, 6
Aradu.I62QK	Aradu.I62QK	map00480, map00053	13, 10
Aradu.BZH82	Aradu.BZH82	map00500	25
Aradu.SE3WE	Aradu.SE3WE	map00908	2
Aradu.Z0G82	Aradu.Z0G82	map00620, map00253, map00640, map00720, map01130, map00061, map00254	19, 1, 7, 11, 92, 4, 1
Aradu.04DPI	Aradu.04DPI	map00565	5
Aradu.88VKD	Aradu.88VKD	map00520	24
Aradu.110X4	Aradu.110X4	map00330, map00980, map00071, map00350, map00620, map00903, map00340, map00040, map00280, map00010, map00982, map00625, map00981, map00410, map00561, map00310, map00360, map00053, map00380, map00640, map01130	10, 7, 9, 15, 19, 2, 7, 11, 11, 19, 6, 4, 1, 9, 14, 5, 17, 10, 9, 7, 92
Aradu.Z1W3W	Aradu.Z1W3W	map00760	5
Aradu.K1AJA	Aradu.K1AJA	map00190	6
Aradu.U8TGW	Aradu.U8TGW	map00040	11
Aradu.GMZ25	Aradu.GMZ25	map00860	15
Aradu.L74C6	Aradu.L74C6	map00040	11
Aradu.W09PA	Aradu.W09PA	map00710, map01130, map00630	19, 92, 16
Aradu.HZI51	Aradu.HZI51	map00240, map00250	12, 16
Aradu.ESU02	Aradu.ESU02	map00360	17
Aradu.J0FTC	Aradu.J0FTC	map00670, map00790	7, 1
Aradu.Q9Y83	Aradu.Q9Y83	map00592	11
Aradu.K7VBW	Aradu.K7VBW	map00270, map00941	23, 13
Aradu.Z0G6J	Aradu.Z0G6J	map00627	4
Aradu.N8FJN	Aradu.N8FJN	map00860	15
Aradu.MI2LX	Aradu.MI2LX	map00940	14
Aradu.2VD1T	Aradu.2VD1T	map00190	6
Aradu.IHM71	Aradu.IHM71	map00071, map00061	9, 4
Aradu.9KC1H	Aradu.9KC1H	map00500	25
Aradu.N56TJ	Aradu.N56TJ	map00040	11
Aradu.BC220	Aradu.BC220	map04660	2
Aradu.AVD8P	Aradu.AVD8P	map00020, map00720, map01130, map00630	6, 11, 92, 16
Aradu.2V34U	Aradu.2V34U	map00460, map00500, map00940	6, 25, 14
Aradu.T8J0L	Aradu.T8J0L	map00190	6
Aradu.LW197	Aradu.LW197	map00860	15
Aradu.S1T5J	Aradu.S1T5J	map00983	4
Aradu.DR5UL	Aradu.DR5UL	map00010, map00051, map00030, map01130, map00680, map00052	19, 13, 15, 92, 13, 13
Aradu.XM24L	Aradu.XM24L	map00520, map00052	24, 13
Aradu.3602N	Aradu.3602N	map00980, map00480, map00982	7, 13, 6
Aradu.CF0IP	Aradu.CF0IP	map00920	9
Aradu.KDG8K	Aradu.KDG8K	map00500	25
Aradu.6Q2SQ	Aradu.6Q2SQ	map00625, map00590	4, 6
Aradu.NY5CH	Aradu.NY5CH	map01130, map00400	92, 14
Aradu.SS76M	Aradu.SS76M	map00010, map00051, map00030, map01130, map00680, map00052	19, 13, 15, 92, 13, 13
Aradu.00MP0	Aradu.00MP0	map00910	10
Aradu.AYI97	Aradu.AYI97	map00940	14
Aradu.1C9UI	Aradu.1C9UI	map00941	13
Aradu.K1J5E	Aradu.K1J5E	map00710, map01130, map00630	19, 92, 16
Aradu.H1RA6	Aradu.H1RA6	map00982	6
Aradu.KE4QA	Aradu.KE4QA	map00627	4
Aradu.X3MXA	Aradu.X3MXA	map00940	14
Aradu.R6QT2	Aradu.R6QT2	map00944, map00941	4, 13
Aradu.79WAC	Aradu.79WAC	map00710, map01130, map00630	19, 92, 16
Aradu.9BM9J	Aradu.9BM9J	map00945	4
Aradu.6R624	Aradu.6R624	map00230	22
Aradu.TU51C	Aradu.TU51C	map00910	10
Aradu.GP6IB	Aradu.GP6IB	map00940	14
Aradu.BNR06	Aradu.BNR06	map00940	14
Aradu.48DYG	Aradu.48DYG	map00980, map00480, map00620, map00982	7, 13, 19, 6
Aradu.Y12MD	Aradu.Y12MD	map00520	24
Aradu.63V1S	Aradu.63V1S	map00511, map00531, map00600, map00604, map00052	5, 3, 6, 2, 13
Aradu.25598	Aradu.25598	map00941	13
Aradu.KQ7RG	Aradu.KQ7RG	map00945	4
Aradu.1BH3V	Aradu.1BH3V	map00592	11
Aradu.MYS8G	Aradu.MYS8G	map00460, map00500, map00940	6, 25, 14
Aradu.637TZ	Aradu.637TZ	map00250	16
Aradu.8Z9JB	Aradu.8Z9JB	map00592	11
Aradu.1NK9R	Aradu.1NK9R	map00350, map00360	15, 17
Aradu.FH10G	Aradu.FH10G	map00941, map00940	13, 14
Aradu.KX25J	Aradu.KX25J	map00980, map00625, map00590	7, 4, 6
Aradu.3DW3S	Aradu.3DW3S	map00330, map00071, map00350, map00620, map00903, map00340, map00040, map00280, map00010, map00625, map00981, map00650, map00410, map00561, map00310, map00710, map00053, map00380, map00760, map00250, map00030, map01130	10, 9, 15, 19, 2, 7, 11, 11, 19, 4, 1, 8, 9, 14, 5, 19, 10, 9, 5, 16, 15, 92
Aradu.Z5J27	Aradu.Z5J27	map00480, map00240, map00230	13, 12, 22
Aradu.V84QG	Aradu.V84QG	map00190	6
Aradu.C6ILJ	Aradu.C6ILJ	map00500	25
Aradu.TVX63	Aradu.TVX63	map00040	11
Aradu.71A1E	Aradu.71A1E	map00190	6
Aradu.X0Z7E	Aradu.X0Z7E	map00565, map00564	5, 16
Aradu.N8WG9	Aradu.N8WG9	map00710, map00010, map00051, map00030, map01130, map00680	19, 19, 13, 15, 92, 13
Aradu.Q13B7	Aradu.Q13B7	map00190	6
Aradu.JG4GI	Aradu.JG4GI	map00561	14
Aradu.WB5VJ	Aradu.WB5VJ	map00564	16
Aradu.8QQ2G	Aradu.8QQ2G	map00520	24
Aradu.D2U3D	Aradu.D2U3D	map00906	6
Aradu.QM4PI	Aradu.QM4PI	map00230	22
Aradu.UHQ4T	Aradu.UHQ4T	map00480, map00053	13, 10
Aradu.LH845	Aradu.LH845	map00232, map00830, map00980, map00071, map00591, map00380, map00982, map00627, map00590, map00140	1, 4, 7, 9, 3, 9, 6, 4, 6, 4
Aradu.F8ZRN	Aradu.F8ZRN	map00520, map00500	24, 25
Aradu.CU903	Aradu.CU903	map00710, map01130, map00630	19, 92, 16
Aradu.8CL43	Aradu.8CL43	map00980, map00480, map00982	7, 13, 6
Aradu.KSI0H	Aradu.KSI0H	map00565, map00564	5, 16
Aradu.UAH84	Aradu.UAH84	map00534, map00532	5, 3
Aradu.XCU6I	Aradu.XCU6I	map00945	4
Aradu.2W676	Aradu.2W676	map00940	14
Aradu.P6639	Aradu.P6639	map00710, map00620	19, 19
Aradu.L1U18	Aradu.L1U18	map00941, map00940	13, 14
Aradu.0G0TP	Aradu.0G0TP	map00944	4
Aradu.GK89P	Aradu.GK89P	map00040, map00053, map00520	11, 10, 24
Aradu.58BVX	Aradu.58BVX	map00230	22
Aradu.CZ597	Aradu.CZ597	map00534	5
Aradu.J9V4P	Aradu.J9V4P	map00250, map00650, map00410, map00430	16, 8, 9, 3
Aradu.QV0LR	Aradu.QV0LR	map00480, map00940	13, 14
Aradu.EF37G	Aradu.EF37G	map00906	6
Aradu.N0271	Aradu.N0271	map00230	22
Aradu.UL8XP	Aradu.UL8XP	map00900, map01130	9, 92
Aradu.P4VGE	Aradu.P4VGE	map01062, map00906	1, 6
Aradu.4M50D	Aradu.4M50D	map00040	11
Aradu.U51AH	Aradu.U51AH	map00240	12
Aradu.V498C	Aradu.V498C	map00230	22
Aradu.4AG6X	Aradu.4AG6X	map00940	14
Aradu.C0359	Aradu.C0359	map00190	6
Aradu.SYE4G	Aradu.SYE4G	map00565, map00564	5, 16
Aradu.ILB9Z	Aradu.ILB9Z	map00270, map00941	23, 13
Aradu.K2677	Aradu.K2677	map00945	4
Aradu.VZQ81	Aradu.VZQ81	map00740	5
Aradu.DRR24	Aradu.DRR24	map04660	2
Aradu.8Y6AX	Aradu.8Y6AX	map00623, map00364, map00361	2, 1, 2
Aradu.5IQ6T	Aradu.5IQ6T	map00220, map01130	8, 92
Aradu.NH8IF	Aradu.NH8IF	map01130, map00400	92, 14
Aradu.93E43	Aradu.93E43	map00030, map01130	15, 92
Aradu.80EYC	Aradu.80EYC	map00982	6
Aradu.49PAS	Aradu.49PAS	map00232, map00830, map00980, map00071, map00943, map00591, map00380, map00982, map00627, map00590, map00140	1, 4, 7, 9, 3, 3, 9, 6, 4, 6, 4
Aradu.VG1P2	Aradu.VG1P2	map00562, map04070, map01130, map00521	12, 8, 92, 5
Aradu.G31YK	Aradu.G31YK	map00240, map00230	12, 22
Aradu.VAN9Z	Aradu.VAN9Z	map00680	13
Aradu.RW69W	Aradu.RW69W	map00620	19
Aradu.L70AA	Aradu.L70AA	map00906	6
Aradu.7XS8V	Aradu.7XS8V	map00940	14
Aradu.TWP4N	Aradu.TWP4N	map00730, map00900, map01130	4, 9, 92
Aradu.U7HHN	Aradu.U7HHN	map00860	15
Aradu.H0G14	Aradu.H0G14	map00592	11
Aradu.FXX43	Aradu.FXX43	map00534	5
Aradu.31RVV	Aradu.31RVV	map00564, map00592, map00561	16, 11, 14
Aradu.GQ9NY	Aradu.GQ9NY	map00982	6
Aradu.8I5PT	Aradu.8I5PT	map00620, map00253, map00640, map00720, map01130, map00061, map00254	19, 1, 7, 11, 92, 4, 1
Aradu.G8H5M	Aradu.G8H5M	map00710, map00010, map00051, map00030, map01130, map00680	19, 19, 13, 15, 92, 13
Aradu.MM4KN	Aradu.MM4KN	map00531	3
Aradu.K08CN	Aradu.K08CN	map00240, map00983, map00260, map01130, map00630, map00561	12, 4, 15, 92, 16, 14
Aradu.T5FHF	Aradu.T5FHF	map00500, map00052	25, 13
Aradu.F0FER	Aradu.F0FER	map00040, map00053, map00520	11, 10, 24
Aradu.Q3FM7	Aradu.Q3FM7	map00906	6
Aradu.GAW9B	Aradu.GAW9B	map00984, map00140, map00940	1, 4, 14
Aradu.NB8XZ	Aradu.NB8XZ	map00500, map00052	25, 13
Aradu.38DG2	Aradu.38DG2	map00904	3
Aradu.J7KPQ	Aradu.J7KPQ	map00940	14
Aradu.W695A	Aradu.W695A	map00071, map00592, map01040	9, 11, 5
Aradu.E5WTS	Aradu.E5WTS	map00460, map00500, map00940	6, 25, 14
Aradu.3KJ9A	Aradu.3KJ9A	map00906	6
Aradu.D11TE	Aradu.D11TE	map00908	2
Aradu.73JWV	Aradu.73JWV	map00520	24
Aradu.S7CZ4	Aradu.S7CZ4	map00520	24
Aradu.D7LWC	Aradu.D7LWC	map00980, map00480, map00982	7, 13, 6
Aradu.I6169	Aradu.I6169	map00500	25
Aradu.A61Z4	Aradu.A61Z4	map00940	14
Aradu.U5WMC	Aradu.U5WMC	map00190	6
Aradu.Q6P6Q	Aradu.Q6P6Q	map01130, map00400	92, 14
Aradu.NI2XR	Aradu.NI2XR	map00513, map00510	3, 4
Aradu.0H9WK	Aradu.0H9WK	map00564, map00561	16, 14
Aradu.VIE1Z	Aradu.VIE1Z	map00620	19
Aradu.PAC8C	Aradu.PAC8C	map00053	10
Aradu.THY55	Aradu.THY55	map00380	9
Aradu.LCZ1F	Aradu.LCZ1F	map00562, map04070	12, 8
Aradu.W4F5R	Aradu.W4F5R	map00380	9
Aradu.Y328N	Aradu.Y328N	map00520	24
Aradu.E3T4S	Aradu.E3T4S	map00906	6
Aradu.J9XDX	Aradu.J9XDX	map00980, map00480, map00982	7, 13, 6
Aradu.G9DQQ	Aradu.G9DQQ	map00270, map00472, map00260, map00471	23, 1, 15, 2
Aradu.TUY0M	Aradu.TUY0M	map00460, map00500, map00940	6, 25, 14
Aradu.7M0PQ	Aradu.7M0PQ	map01130, map00230	92, 22
Aradu.R35NF	Aradu.R35NF	map00630	16
Aradu.80TQM	Aradu.80TQM	map00980, map00480, map00982	7, 13, 6
Aradu.P63YC	Aradu.P63YC	map00051, map00520, map00500	13, 24, 25
Aradu.A68GU	Aradu.A68GU	map04660	2
Aradu.80W6E	Aradu.80W6E	map00071, map00620, map00253, map00640, map00720, map01130, map00061, map00254	9, 19, 1, 7, 11, 92, 4, 1
Aradu.18DC6	Aradu.18DC6	map00520, map00500	24, 25
Aradu.2VF38	Aradu.2VF38	map00040	11
Aradu.IC2R8	Aradu.IC2R8	map01130, map00400	92, 14
Aradu.Y6Q3B	Aradu.Y6Q3B	map00100, map01130	2, 92
Aradu.B2GUM	Aradu.B2GUM	map00901	3
Aradu.ES9F5	Aradu.ES9F5	map00564	16
Aradu.SP65L	Aradu.SP65L	map00230	22
Aradu.VX1BY	Aradu.VX1BY	map00280, map00640, map01130	11, 7, 92
Aradu.472P6	Aradu.472P6	map00030, map01130	15, 92
Aradu.RYC13	Aradu.RYC13	map00340	7
Aradu.6PG6R	Aradu.6PG6R	map00627	4
Aradu.YE6PU	Aradu.YE6PU	map00040	11
Aradu.32P5Q	Aradu.32P5Q	map01051, map00710, map00030, map01130	1, 19, 15, 92
Aradu.S0XYN	Aradu.S0XYN	map00960	6
Aradu.65WG6	Aradu.65WG6	map00592	11
Aradu.RCT4K	Aradu.RCT4K	map04660	2
Aradu.BZ12G	Aradu.BZ12G	map00100, map01130	2, 92
Aradu.SH6P7	Aradu.SH6P7	map00941	13
Aradu.WF9M3	Aradu.WF9M3	map00906	6
Aradu.S3UJF	Aradu.S3UJF	map00600	6
Aradu.3P5HB	Aradu.3P5HB	map00040	11
Aradu.D4D16	Aradu.D4D16	map00460, map00500, map00940	6, 25, 14
Aradu.JB051	Aradu.JB051	map00520	24
Aradu.G4PX6	Aradu.G4PX6	map00052	13
Aradu.N7F34	Aradu.N7F34	map00710, map00010, map00051, map00030, map01130, map00680	19, 19, 13, 15, 92, 13
Aradu.5K7BE	Aradu.5K7BE	map00627	4
Aradu.IG70C	Aradu.IG70C	map00940	14
Aradu.BF56P	Aradu.BF56P	map00562, map01130, map00521	12, 92, 5
Aradu.UY6CA	Aradu.UY6CA	map04660	2
Aradu.PPK9L	Aradu.PPK9L	map00040, map00051, map00561, map00052	11, 13, 14, 13
Aradu.WE8JU	Aradu.WE8JU	map04150	1
Aradu.MV0DJ	Aradu.MV0DJ	map00627	4
Aradu.920JZ	Aradu.920JZ	map00040	11
Aradu.UI667	Aradu.UI667	map00770, map00290, map01130	5, 7, 92
Aradu.K52EF	Aradu.K52EF	map00943	3
Aradu.35U3T	Aradu.35U3T	map00520	24
Aradu.95FMB	Aradu.95FMB	map00240, map00230	12, 22
Aradu.56C76	Aradu.56C76	map00945	4
Aradu.C09GA	Aradu.C09GA	map00943	3
Aradu.U1MJX	Aradu.U1MJX	map00072, map00280, map00650, map00900, map01130	2, 11, 8, 9, 92
Aradu.3T2SR	Aradu.3T2SR	map00500	25
Aradu.TE25W	Aradu.TE25W	map00564	16
Aradu.70CQ9	Aradu.70CQ9	map00250	16
Aradu.W7X3F	Aradu.W7X3F	map00240, map00230	12, 22
Aradu.X18JC	Aradu.X18JC	map00460, map00500, map00940	6, 25, 14
Aradu.FG097	Aradu.FG097	map00592	11
Aradu.P6497	Aradu.P6497	map00051, map00520	13, 24
Aradu.4S8GV	Aradu.4S8GV	map00270	23
Aradu.UE1X3	Aradu.UE1X3	map00010, map00051, map00520, map01130, map00500, map00524, map00521, map00052	19, 13, 24, 92, 25, 1, 5, 13
Aradu.2I32N	Aradu.2I32N	map00920	9
Aradu.V3STG	Aradu.V3STG	map00710, map01130, map00630	19, 92, 16
Aradu.95FNB	Aradu.95FNB	map00190	6
Aradu.J1PHS	Aradu.J1PHS	map00730, map00900, map01130	4, 9, 92
Aradu.CV82P	Aradu.CV82P	map00270, map00941	23, 13
Aradu.1E9H5	Aradu.1E9H5	map00562, map04070	12, 8
Aradu.TMM2A	Aradu.TMM2A	map00980, map00480, map00982	7, 13, 6
Aradu.RW6A6	Aradu.RW6A6	map00230	22
Aradu.9P3X9	Aradu.9P3X9	map00620, map00010, map01130, map00230	19, 19, 92, 22
Aradu.S1SNW	Aradu.S1SNW	map00020, map00310, map01130	6, 5, 92
Aradu.1H3SL	Aradu.1H3SL	map00603, map00600, map00561, map00052	3, 6, 14, 13
Aradu.61HSA	Aradu.61HSA	map00500	25
Aradu.L7ESN	Aradu.L7ESN	map00240, map00710, map00983	12, 19, 4
Aradu.UPY7V	Aradu.UPY7V	map00500	25
Aradu.ET296	Aradu.ET296	map00500, map00052	25, 13
Aradu.QPP4F	Aradu.QPP4F	map00982	6
Aradu.NVM07	Aradu.NVM07	map04660	2
Aradu.MA23R	Aradu.MA23R	map00240, map01130, map00230	12, 92, 22
Aradu.9W6CT	Aradu.9W6CT	map00480, map00030, map01130	13, 15, 92
Aradu.15KNS	Aradu.15KNS	map00514	2
Aradu.MC661	Aradu.MC661	map00904	3
Aradu.88UWV	Aradu.88UWV	map00910	10
Aradu.FMV9M	Aradu.FMV9M	map04660	2
Aradu.Q9UBH	Aradu.Q9UBH	map00770	5
Aradu.TL35C	Aradu.TL35C	map00770, map00660, map00650, map00290, map01130	5, 2, 8, 7, 92
Aradu.U5A8Y	Aradu.U5A8Y	map00240, map00450	12, 5
Aradu.F529W	Aradu.F529W	map00940	14
Aradu.R479P	Aradu.R479P	map00130	11
Aradu.RB83Y	Aradu.RB83Y	map00260	15
Aradu.9R9X3	Aradu.9R9X3	map00260, map01130, map00630, map00680	15, 92, 16, 13
Aradu.Z6652	Aradu.Z6652	map00906	6
Aradu.L2A8K	Aradu.L2A8K	map00680	13
Aradu.RKV4F	Aradu.RKV4F	map00250	16
Aradu.M2IMN	Aradu.M2IMN	map00562, map00565, map00564	12, 5, 16
Aradu.JW82A	Aradu.JW82A	map00500	25
Aradu.K17EL	Aradu.K17EL	map00603, map00513, map00511, map00531, map00520, map00604	3, 3, 5, 3, 24, 2
Aradu.XFR5L	Aradu.XFR5L	map00966, map00270, map00280, map00770, map00290, map01130	1, 23, 11, 5, 7, 92
Aradu.82KWN	Aradu.82KWN	map00561	14
Aradu.UCD4A	Aradu.UCD4A	map00980, map00480, map00982	7, 13, 6
Aradu.5Z6H3	Aradu.5Z6H3	map00627	4
Aradu.N0F3U	Aradu.N0F3U	map00983, map00230	4, 22
Aradu.UFI55	Aradu.UFI55	map00940	14
Aradu.WFC0U	Aradu.WFC0U	map00500	25
Aradu.CMI46	Aradu.CMI46	map00261, map00300, map01130	3, 4, 92
Aradu.V0C1K	Aradu.V0C1K	map00980, map00625, map00590	7, 4, 6
Aradu.N2AA8	Aradu.N2AA8	map00240, map00230	12, 22
Aradu.5B2EV	Aradu.5B2EV	map00906	6
Aradu.FH7I5	Aradu.FH7I5	map00460, map00670, map00260, map01130, map00630, map00680	6, 7, 15, 92, 16, 13
Aradu.ANP5R	Aradu.ANP5R	map00980, map00480, map00620, map00982	7, 13, 19, 6
Aradu.A24RB	Aradu.A24RB	map00940	14
Aradu.LY9Z0	Aradu.LY9Z0	map00562, map04070	12, 8
Aradu.WQE4S	Aradu.WQE4S	map00270	23
Aradu.QX9N9	Aradu.QX9N9	map00740	5
Aradu.C2JFU	Aradu.C2JFU	map00520, map00500	24, 25
Aradu.IU1HH	Aradu.IU1HH	map00360, map00940	17, 14
Aradu.P51B9	Aradu.P51B9	map00232, map00830, map00980, map00071, map00591, map00380, map00982, map00627, map00590, map00140	1, 4, 7, 9, 3, 9, 6, 4, 6, 4
Aradu.ZK0JG	Aradu.ZK0JG	map00450, map00261, map00920, map01130, map00230	5, 3, 9, 92, 22
Aradu.P7M2S	Aradu.P7M2S	map00040	11
Aradu.9VK1A	Aradu.9VK1A	map00240, map00230	12, 22
Aradu.B6TJT	Aradu.B6TJT	map00945, map00941, map00940	4, 13, 14
Aradu.J1B8U	Aradu.J1B8U	map00680	13
Aradu.ZN3FN	Aradu.ZN3FN	map00941	13
Aradu.Z58ZW	Aradu.Z58ZW	map00350, map00360	15, 17
Aradu.PD37S	Aradu.PD37S	map00500	25
Aradu.6X543	Aradu.6X543	map00240, map00250	12, 16
Aradu.HFI9K	Aradu.HFI9K	map00860	15
Aradu.I1U3H	Aradu.I1U3H	map00534, map00532	5, 3
Aradu.8BQ4V	Aradu.8BQ4V	map00330, map00980, map00071, map00350, map00620, map00903, map00340, map00040, map00280, map00010, map00982, map00625, map00981, map00410, map00561, map00310, map00360, map00053, map00380, map01130	10, 7, 9, 15, 19, 2, 7, 11, 11, 19, 6, 4, 1, 9, 14, 5, 17, 10, 9, 92
Aradu.4V4IS	Aradu.4V4IS	map00330, map00980, map00071, map00350, map00620, map00903, map00340, map00040, map00280, map00010, map00982, map00625, map00981, map00410, map00561, map00310, map00360, map00053, map00380, map01130	10, 7, 9, 15, 19, 2, 7, 11, 11, 19, 6, 4, 1, 9, 14, 5, 17, 10, 9, 92
Aradu.FV1SH	Aradu.FV1SH	map00500	25
Aradu.3K2CT	Aradu.3K2CT	map00627	4
Aradu.9XQ5Q	Aradu.9XQ5Q	map00860, map00670, map00720	15, 7, 11
Aradu.Q3X7M	Aradu.Q3X7M	map00910, map00250, map01130	10, 16, 92
Aradu.ATZ8F	Aradu.ATZ8F	map00260, map01130, map00630, map00680	15, 92, 16, 13
Aradu.MR7KV	Aradu.MR7KV	map00940	14
Aradu.68YSI	Aradu.68YSI	map00941	13
Aradu.M3DB4	Aradu.M3DB4	map00944, map00941	4, 13
Aradu.3EB3W	Aradu.3EB3W	map00770	5
Aradu.QSW68	Aradu.QSW68	map00906	6
Aradu.GBC5N	Aradu.GBC5N	map00901	3
Aradu.E7E3E	Aradu.E7E3E	map00270, map00920, map01130	23, 9, 92
Aradu.ZB4KW	Aradu.ZB4KW	map00740	5
Aradu.54QRR	Aradu.54QRR	map00627	4
Aradu.8HL1Z	Aradu.8HL1Z	map00260, map01130, map00400	15, 92, 14
Aradu.M7NEJ	Aradu.M7NEJ	map01130, map00400	92, 14
Aradu.UHZ65	Aradu.UHZ65	map00240, map00710, map00010, map00983, map00051, map00030, map01130, map00680	12, 19, 19, 4, 13, 15, 92, 13
Aradu.5P7M7	Aradu.5P7M7	map00500, map00052	25, 13
Aradu.SY4PF	Aradu.SY4PF	map00627	4
Aradu.33XZT	Aradu.33XZT	map00071	9
Aradu.BM9RZ	Aradu.BM9RZ	map00260, map00290, map01130	15, 7, 92
Aradu.A5HRL	Aradu.A5HRL	map00330, map00270	10, 23
Aradu.0F1HP	Aradu.0F1HP	map00230	22
Aradu.9Z0KG	Aradu.9Z0KG	map00010, map01130	19, 92
Aradu.L1HGF	Aradu.L1HGF	map00500	25
Aradu.A1KE0	Aradu.A1KE0	map00330, map00480, map00270, map00410	10, 13, 23, 9
Aradu.UFI9S	Aradu.UFI9S	map00940	14
Aradu.7E3FL	Aradu.7E3FL	map00510	4
Aradu.FXP12	Aradu.FXP12	map00350, map00130, map00360	15, 11, 17
Aradu.M970R	Aradu.M970R	map00906	6
Aradu.Y7EQR	Aradu.Y7EQR	map00980, map00590	7, 6
Aradu.BIE6D	Aradu.BIE6D	map00680	13
Aradu.V5ZS1	Aradu.V5ZS1	map00270	23
Aradu.22650	Aradu.22650	map04660	2
Aradu.Y5NIC	Aradu.Y5NIC	map00500	25
Aradu.T56CX	Aradu.T56CX	map00980, map00480, map00982	7, 13, 6
Aradu.E1ZU5	Aradu.E1ZU5	map04150	1
Aradu.4118A	Aradu.4118A	map00500, map00052	25, 13
Aradu.NB34P	Aradu.NB34P	map00564	16
Aradu.E0I63	Aradu.E0I63	map00620	19
Aradu.T2I1E	Aradu.T2I1E	map00350, map00944, map00965, map00140, map00940	15, 4, 2, 4, 14
Aradu.F2JWB	Aradu.F2JWB	map00520, map00500	24, 25
Aradu.73JJ8	Aradu.73JJ8	map00941	13
Aradu.0Y576	Aradu.0Y576	map00511, map00531, map00600, map00604, map00052	5, 3, 6, 2, 13
Aradu.4J3R3	Aradu.4J3R3	map00627	4
Aradu.JIY90	Aradu.JIY90	map00190	6
Aradu.F4M5D	Aradu.F4M5D	map00941	13
Aradu.FRY3G	Aradu.FRY3G	map00190	6
Aradu.CN91R	Aradu.CN91R	map00350, map00950	15, 7
Aradu.36SI6	Aradu.36SI6	map00360, map00945, map00941, map00940	17, 4, 13, 14
Aradu.KV96E	Aradu.KV96E	map00190	6
Aradu.SYY8Y	Aradu.SYY8Y	map00620, map00260, map00630	19, 15, 16
Aradu.WDP7Q	Aradu.WDP7Q	map00620	19
Aradu.U7A5U	Aradu.U7A5U	map00670, map00260	7, 15
Aradu.WB4GB	Aradu.WB4GB	map00941	13
Aradu.XZP9V	Aradu.XZP9V	map00760	5
Aradu.W5Y6A	Aradu.W5Y6A	map00500	25
Aradu.06HG0	Aradu.06HG0	map00564	16
Aradu.GT6LC	Aradu.GT6LC	map00230	22
Aradu.R5WQG	Aradu.R5WQG	map00040	11
Aradu.Q0RR1	Aradu.Q0RR1	map00010, map00030, map00520, map01130, map00500, map00230, map00521, map00052	19, 15, 24, 92, 25, 22, 5, 13
Aradu.6U69W	Aradu.6U69W	map00190	6
Aradu.Y4SSQ	Aradu.Y4SSQ	map00906	6
Aradu.JML4I	Aradu.JML4I	map00901	3
Aradu.50MTX	Aradu.50MTX	map00500	25
Aradu.1W9KV	Aradu.1W9KV	map00906	6
Aradu.B29D3	Aradu.B29D3	map00270, map00250, map00260	23, 16, 15
Aradu.21EXI	Aradu.21EXI	map00760	5
Aradu.UP32G	Aradu.UP32G	map00040	11
Aradu.B7Z5E	Aradu.B7Z5E	map00900, map01130	9, 92
Aradu.TWB8D	Aradu.TWB8D	map00906	6
Aradu.D0QB6	Aradu.D0QB6	map00627	4
Aradu.JG113	Aradu.JG113	map00510	4
Aradu.R2PKH	Aradu.R2PKH	map00830, map00980, map00071, map00350, map00626, map00010, map00982, map00625, map00260, map01130, map00592	4, 7, 9, 15, 1, 19, 6, 4, 15, 92, 11
Aradu.D0I1J	Aradu.D0I1J	map00072, map00280, map00650, map00900, map01130	2, 11, 8, 9, 92
Aradu.EV49X	Aradu.EV49X	map00710, map00010, map00051, map00030, map01130, map00680	19, 19, 13, 15, 92, 13
Aradu.ZHP56	Aradu.ZHP56	map00500	25
Aradu.N5Q48	Aradu.N5Q48	map00190	6
Aradu.3B2AS	Aradu.3B2AS	map00901	3
Aradu.0L9GE	Aradu.0L9GE	map00564, map00561	16, 14
Aradu.NF8QC	Aradu.NF8QC	map00520	24
Aradu.G80S0	Aradu.G80S0	map00945	4
Aradu.Z9H21	Aradu.Z9H21	map00906	6
Aradu.42SWI	Aradu.42SWI	map01040	5
Aradu.TWB6I	Aradu.TWB6I	map00982	6
Aradu.EM688	Aradu.EM688	map00270	23
Aradu.01PEQ	Aradu.01PEQ	map00603, map00600, map00561, map00052	3, 6, 14, 13
Aradu.Z5F9U	Aradu.Z5F9U	map00710, map00010, map00051, map00030, map01130, map00680	19, 19, 13, 15, 92, 13
Aradu.U260V	Aradu.U260V	map00906	6
Aradu.SP6QR	Aradu.SP6QR	map00620, map00260, map00630	19, 15, 16
Aradu.ZWT01	Aradu.ZWT01	map00945	4
Aradu.694KT	Aradu.694KT	map00230	22
Aradu.A0LLL	Aradu.A0LLL	map00562, map04070, map00920	12, 8, 9
Aradu.IL3D8	Aradu.IL3D8	map00904	3
Aradu.ZY82G	Aradu.ZY82G	map00906	6
Aradu.ZGB3B	Aradu.ZGB3B	map00195	2
Aradu.TJU5D	Aradu.TJU5D	map00562, map00565, map00564	12, 5, 16
Aradu.452B2	Aradu.452B2	map00020, map00480, map00720, map01130	6, 13, 11, 92
Aradu.60A6N	Aradu.60A6N	map00040	11
Aradu.A6W0E	Aradu.A6W0E	map00980, map00480, map00982	7, 13, 6
Aradu.0M9X8	Aradu.0M9X8	map00906	6
Aradu.R42Z1	Aradu.R42Z1	map00230	22
Aradu.ZTH93	Aradu.ZTH93	map00564	16
Aradu.E32C9	Aradu.E32C9	map00071, map00061	9, 4
Aradu.U86RL	Aradu.U86RL	map00592	11
Aradu.FJ3E7	Aradu.FJ3E7	map00330, map00410	10, 9
Aradu.P2LIW	Aradu.P2LIW	map00945	4
Aradu.A95ET	Aradu.A95ET	map00010, map01130	19, 92
Aradu.GI97Q	Aradu.GI97Q	map00906	6
Aradu.XEB03	Aradu.XEB03	map00130	11
Aradu.Z7TG8	Aradu.Z7TG8	map00900, map01130	9, 92
Aradu.YC5B5	Aradu.YC5B5	map00941	13
Aradu.8J3WC	Aradu.8J3WC	map00627	4
Aradu.2QX0T	Aradu.2QX0T	map00943	3
Aradu.8J00F	Aradu.8J00F	map00232, map00830, map00980, map00071, map00591, map00380, map00982, map00627, map00590, map00140	1, 4, 7, 9, 3, 9, 6, 4, 6, 4
Aradu.8Q6IV	Aradu.8Q6IV	map00500	25
Aradu.XIY30	Aradu.XIY30	map00500	25
Aradu.LK17B	Aradu.LK17B	map00564	16
Aradu.NAJ16	Aradu.NAJ16	map00565, map00591, map00590, map00564, map00592	5, 3, 6, 16, 11
Aradu.H9IK5	Aradu.H9IK5	map00945	4
Aradu.Y47QS	Aradu.Y47QS	map00350, map00965, map00140	15, 2, 4
Aradu.FUM6Z	Aradu.FUM6Z	map00940	14
Aradu.ZF3XL	Aradu.ZF3XL	map00190	6
Aradu.Y8YHS	Aradu.Y8YHS	map00627	4
Aradu.LNV6X	Aradu.LNV6X	map00980, map00480, map00982	7, 13, 6
Aradu.QS0SS	Aradu.QS0SS	map00071, map00130, map00061	9, 11, 4
Aradu.ZI52D	Aradu.ZI52D	map00730, map00900, map01130	4, 9, 92
Aradu.TWU0S	Aradu.TWU0S	map04660, map04658	2, 1
Aradu.Z5IUC	Aradu.Z5IUC	map00984, map00140, map00940	1, 4, 14
Aradu.CLF8Y	Aradu.CLF8Y	map00360, map00945, map00941, map00940	17, 4, 13, 14
Aradu.C88Z1	Aradu.C88Z1	map00591, map00592	3, 11
Aradu.8XH8T	Aradu.8XH8T	map00051, map00030	13, 15
Aradu.4FV3R	Aradu.4FV3R	map00051	13
Aradu.1W6ZM	Aradu.1W6ZM	map00100, map01130	2, 92
Aradu.HVW3A	Aradu.HVW3A	map04660	2
Aradu.GJZ3I	Aradu.GJZ3I	map00190	6
Aradu.EH3DA	Aradu.EH3DA	map00901	3
Aradu.ZPB6A	Aradu.ZPB6A	map00195	2
Aradu.LN5YX	Aradu.LN5YX	map00053	10
Aradu.0D7Q2	Aradu.0D7Q2	map00270, map00920, map01130	23, 9, 92
Aradu.TZ9RJ	Aradu.TZ9RJ	map00980, map00480, map00982	7, 13, 6
Aradu.2W10M	Aradu.2W10M	map00480, map00940	13, 14
Aradu.Q5UTV	Aradu.Q5UTV	map00534	5
Aradu.U0QAT	Aradu.U0QAT	map00460, map00500, map00940	6, 25, 14
Aradu.51F84	Aradu.51F84	map00945	4
Aradu.077V4	Aradu.077V4	map00710, map01130, map00630	19, 92, 16
Aradu.ZF3WE	Aradu.ZF3WE	map00620, map00253, map00640, map00720, map01130, map00061, map00254	19, 1, 7, 11, 92, 4, 1
Aradu.118NW	Aradu.118NW	map00520	24
Aradu.MCA4R	Aradu.MCA4R	map00240, map00230	12, 22
Aradu.RK7RG	Aradu.RK7RG	map01130, map00400	92, 14
Aradu.G5902	Aradu.G5902	map00525, map00523, map01055, map01130, map00521	1, 1, 1, 92, 5
Aradu.HY1A1	Aradu.HY1A1	map00565, map00591, map00590, map00564, map00592	5, 3, 6, 16, 11
Aradu.BAW60	Aradu.BAW60	map00460, map00670, map00260, map01130, map00630, map00680	6, 7, 15, 92, 16, 13
Aradu.J0RCG	Aradu.J0RCG	map00430	3
Aradu.NQ0MH	Aradu.NQ0MH	map00980, map00480, map00982	7, 13, 6
Aradu.31VP0	Aradu.31VP0	map00564	16
Aradu.UD5NS	Aradu.UD5NS	map00940	14
Aradu.EG8SC	Aradu.EG8SC	map00910	10
Aradu.DAS60	Aradu.DAS60	map00500	25
Aradu.1Z3IL	Aradu.1Z3IL	map00040	11
Aradu.BJU81	Aradu.BJU81	map00330, map00980, map00071, map00350, map00620, map00903, map00340, map00040, map00280, map00010, map00982, map00625, map00981, map00410, map00561, map00310, map00360, map00053, map00380, map01130	10, 7, 9, 15, 19, 2, 7, 11, 11, 19, 6, 4, 1, 9, 14, 5, 17, 10, 9, 92
Aradu.V0SHG	Aradu.V0SHG	map00670, map00790	7, 1
Aradu.QY6CA	Aradu.QY6CA	map00100, map01130	2, 92
Aradu.Q6AHJ	Aradu.Q6AHJ	map00906	6
Aradu.VA2XQ	Aradu.VA2XQ	map00020, map00720, map01130	6, 11, 92
Aradu.B5T68	Aradu.B5T68	map00190	6
Aradu.MG1DN	Aradu.MG1DN	map00330, map00480, map00270, map00410	10, 13, 23, 9
Aradu.V1J6M	Aradu.V1J6M	map00100	2
Aradu.A22XE	Aradu.A22XE	map00500	25
Aradu.46DEV	Aradu.46DEV	map00250, map00650, map00410, map00430	16, 8, 9, 3
Aradu.810XL	Aradu.810XL	map00040, map00520, map01130, map00500, map00052	11, 24, 92, 25, 13
Aradu.L4IHQ	Aradu.L4IHQ	map00710, map01130, map00630	19, 92, 16
Aradu.72KEV	Aradu.72KEV	map00945	4
Aradu.27C7S	Aradu.27C7S	map00500, map00052	25, 13
Aradu.A6XWX	Aradu.A6XWX	map00500	25
Aradu.94DZB	Aradu.94DZB	map00983, map00680	4, 13
Aradu.4F5YF	Aradu.4F5YF	map01130, map00630	92, 16
Aradu.CT6CP	Aradu.CT6CP	map00940	14
Aradu.44Z6R	Aradu.44Z6R	map00500	25
Aradu.42WYD	Aradu.42WYD	map00190	6
Aradu.4QE7C	Aradu.4QE7C	map00710, map00010, map00051, map00030, map01130, map00680	19, 19, 13, 15, 92, 13
Aradu.FBN6P	Aradu.FBN6P	map00040	11
Aradu.09X1U	Aradu.09X1U	map04660, map04658	2, 1
Aradu.HZ8ES	Aradu.HZ8ES	map00051	13
Aradu.3C2YM	Aradu.3C2YM	map00460, map00500, map00940	6, 25, 14
Aradu.9G7GM	Aradu.9G7GM	map00500	25
Aradu.PG22I	Aradu.PG22I	map00500	25
Aradu.50C9M	Aradu.50C9M	map00250	16
Aradu.8I12T	Aradu.8I12T	map00592	11
Aradu.2Q9YT	Aradu.2Q9YT	map00940	14
Aradu.MZ55S	Aradu.MZ55S	map00190	6
Aradu.Q6XU2	Aradu.Q6XU2	map00562, map04070	12, 8
Aradu.RW4KA	Aradu.RW4KA	map00944, map00940	4, 14
Aradu.ZV73M	Aradu.ZV73M	map00860	15
Aradu.4S63Z	Aradu.4S63Z	map00910	10
Aradu.IS5YT	Aradu.IS5YT	map01051, map00710, map00030, map01130	1, 19, 15, 92
Aradu.623Y7	Aradu.623Y7	map00270, map00920, map01130	23, 9, 92
Aradu.JZ8MY	Aradu.JZ8MY	map00460, map00670, map00260, map01130, map00630, map00680	6, 7, 15, 92, 16, 13
Aradu.VDX8A	Aradu.VDX8A	map00670, map01130, map00630, map00230	7, 92, 16, 22
Aradu.EH1GZ	Aradu.EH1GZ	map04660	2
Aradu.898PR	Aradu.898PR	map04150	1
Aradu.ZYM67	Aradu.ZYM67	map00270, map00920, map01130	23, 9, 92
Aradu.D8U6I	Aradu.D8U6I	map00500	25
Aradu.743RI	Aradu.743RI	map00230	22
Aradu.1BC5C	Aradu.1BC5C	map00520	24
Aradu.808LA	Aradu.808LA	map00130	11
Aradu.BD60N	Aradu.BD60N	map00520, map00500	24, 25
Aradu.FUK65	Aradu.FUK65	map00460, map00500, map00940	6, 25, 14
Aradu.DIN6F	Aradu.DIN6F	map00053	10
Aradu.HP9IR	Aradu.HP9IR	map00562, map04070	12, 8
Aradu.ZIF6R	Aradu.ZIF6R	map00330, map00980, map00071, map00350, map00620, map00903, map00340, map00040, map00280, map00010, map00982, map00625, map00981, map00410, map00561, map00310, map00360, map00053, map00380, map01130	10, 7, 9, 15, 19, 2, 7, 11, 11, 19, 6, 4, 1, 9, 14, 5, 17, 10, 9, 92
Aradu.FZ269	Aradu.FZ269	map00360, map00940	17, 14
Aradu.D8TXM	Aradu.D8TXM	map00627	4
Aradu.2088W	Aradu.2088W	map00670, map00790	7, 1
Aradu.YGS39	Aradu.YGS39	map00860	15
Aradu.0G8MU	Aradu.0G8MU	map00511, map00531, map00600, map00604, map00052	5, 3, 6, 2, 13
Aradu.2Z89F	Aradu.2Z89F	map00520	24
Aradu.QK85I	Aradu.QK85I	map00500	25
Aradu.H34VM	Aradu.H34VM	map00564	16
Aradu.MI3AU	Aradu.MI3AU	map00232, map00830, map00980, map00071, map00943, map00591, map00380, map00982, map00627, map00590, map00140	1, 4, 7, 9, 3, 3, 9, 6, 4, 6, 4
Aradu.F52BW	Aradu.F52BW	map00513, map00510	3, 4
Aradu.FPU8X	Aradu.FPU8X	map00500	25
Aradu.31H7A	Aradu.31H7A	map00627, map00564, map00561	4, 16, 14
Aradu.S84M5	Aradu.S84M5	map00970	2
Aradu.JU46J	Aradu.JU46J	map00230	22
Aradu.KZ2FV	Aradu.KZ2FV	map00220, map00250, map00471	8, 16, 2
Aradu.T7E55	Aradu.T7E55	map00860	15
Aradu.JR9IZ	Aradu.JR9IZ	map00520	24
Aradu.0QZ0H	Aradu.0QZ0H	map00970	2
Aradu.AB3ND	Aradu.AB3ND	map00983, map00230	4, 22
Aradu.50C7L	Aradu.50C7L	map00053	10
Aradu.BV47B	Aradu.BV47B	map00564	16
Aradu.9A69L	Aradu.9A69L	map00281, map00072, map00280, map00650	4, 2, 11, 8
Aradu.43PEA	Aradu.43PEA	map00402	1
Aradu.D49MT	Aradu.D49MT	map00260, map01130, map00630, map00561	15, 92, 16, 14
Aradu.P4W2F	Aradu.P4W2F	map00040	11
Aradu.GM6GU	Aradu.GM6GU	map00360, map00945, map00941, map00940	17, 4, 13, 14
Aradu.U8NZD	Aradu.U8NZD	map00940	14
Aradu.NQ0VF	Aradu.NQ0VF	map00071, map00592, map01040	9, 11, 5
Aradu.7YM1I	Aradu.7YM1I	map00830, map00980, map00071, map00350, map00626, map00010, map00982, map00625, map00260, map01130, map00592	4, 7, 9, 15, 1, 19, 6, 4, 15, 92, 11
Aradu.TS7XP	Aradu.TS7XP	map00860	15
Aradu.JFH3E	Aradu.JFH3E	map00908	2
Aradu.H6T1L	Aradu.H6T1L	map00901	3
Aradu.ZR9ZC	Aradu.ZR9ZC	map00980, map00480, map00982	7, 13, 6
Aradu.F58UL	Aradu.F58UL	map00941, map00940	13, 14
Aradu.JR9SL	Aradu.JR9SL	map00190	6
Aradu.4S7KL	Aradu.4S7KL	map00902	1
Aradu.PF7M9	Aradu.PF7M9	map00710	19
Aradu.S56JH	Aradu.S56JH	map00710, map00620	19, 19
Aradu.G3AR6	Aradu.G3AR6	map00750	3
Aradu.8I79H	Aradu.8I79H	map00710, map00010, map00051, map00030, map01130, map00680	19, 19, 13, 15, 92, 13
Aradu.1V1I5	Aradu.1V1I5	map00906	6
Aradu.LZ0RH	Aradu.LZ0RH	map00945	4
Aradu.CZ7XQ	Aradu.CZ7XQ	map00250	16
Aradu.BX447	Aradu.BX447	map00520	24
Aradu.P3VBU	Aradu.P3VBU	map00980, map00625, map00590	7, 4, 6
Aradu.77KSP	Aradu.77KSP	map00190	6
Aradu.CMR3G	Aradu.CMR3G	map00460, map00500, map00940	6, 25, 14
Aradu.4M3VD	Aradu.4M3VD	map00901	3
Aradu.FW9SW	Aradu.FW9SW	map00906	6
Aradu.9YK5E	Aradu.9YK5E	map00010, map01130	19, 92
Aradu.H641H	Aradu.H641H	map00941	13
Aradu.41VN6	Aradu.41VN6	map00670, map00260	7, 15
Aradu.64LXI	Aradu.64LXI	map00670, map00790	7, 1
Aradu.5ZC0V	Aradu.5ZC0V	map00592	11
Aradu.SH1J0	Aradu.SH1J0	map00940	14
Aradu.E2DS0	Aradu.E2DS0	map00627	4
Aradu.36EYN	Aradu.36EYN	map00500	25
Aradu.EGS0W	Aradu.EGS0W	map00230	22
Aradu.199N4	Aradu.199N4	map00906	6
Aradu.H447Q	Aradu.H447Q	map00460, map00250	6, 16
Aradu.ZF53H	Aradu.ZF53H	map00051, map00520	13, 24
Aradu.1LJ6R	Aradu.1LJ6R	map00562, map04070	12, 8
Aradu.C8RQG	Aradu.C8RQG	map00627	4
Aradu.M4ZYN	Aradu.M4ZYN	map00564, map00561	16, 14
Aradu.GVF2D	Aradu.GVF2D	map00500	25
Aradu.WYX50	Aradu.WYX50	map00520	24
Aradu.MN6GR	Aradu.MN6GR	map00260, map01130, map00680	15, 92, 13
Aradu.J7JER	Aradu.J7JER	map00620, map00270, map00010, map00640, map01130	19, 23, 19, 7, 92
Aradu.3KC68	Aradu.3KC68	map00511, map00531, map00600, map00604, map00052	5, 3, 6, 2, 13
Aradu.H4IA5	Aradu.H4IA5	map00240, map00230	12, 22
Aradu.M77JY	Aradu.M77JY	map00240, map00250	12, 16
Aradu.0E8DM	Aradu.0E8DM	map00562, map04070	12, 8
Aradu.KG1H9	Aradu.KG1H9	map00780, map01040, map00061	1, 5, 4
Aradu.405P3	Aradu.405P3	map00603, map00601	3, 1
Aradu.K2ZWU	Aradu.K2ZWU	map00511, map00600	5, 6
Aradu.W8SNB	Aradu.W8SNB	map00980, map00480, map00982	7, 13, 6
Aradu.DU7J7	Aradu.DU7J7	map00500	25
Aradu.J33DL	Aradu.J33DL	map00710, map01130, map00630	19, 92, 16
Aradu.79EBV	Aradu.79EBV	map00230	22
Aradu.KH972	Aradu.KH972	map00460, map00500, map00940	6, 25, 14
Aradu.X96SI	Aradu.X96SI	map00130, map00360, map00940	11, 17, 14
Aradu.251QA	Aradu.251QA	map00190	6
Aradu.SB4BD	Aradu.SB4BD	map00230	22
Aradu.PC6RH	Aradu.PC6RH	map00906	6
Aradu.8WX2Z	Aradu.8WX2Z	map00603, map00600, map00561, map00052	3, 6, 14, 13
Aradu.45QUK	Aradu.45QUK	map00906	6
Aradu.VW3L1	Aradu.VW3L1	map00600	6
Aradu.VM94P	Aradu.VM94P	map00740	5
Aradu.3W0JX	Aradu.3W0JX	map00330, map00220, map00350, map00130, map00950, map00960, map00340, map00300, map00401, map00710, map00360, map00270, map00250, map01130, map00400	10, 8, 15, 11, 7, 6, 7, 4, 4, 19, 17, 23, 16, 92, 14
Aradu.YE87J	Aradu.YE87J	map00944	4
Aradu.WW899	Aradu.WW899	map00562, map04070	12, 8
Aradu.UQP4Y	Aradu.UQP4Y	map00945, map00941, map00940	4, 13, 14
Aradu.W9ELR	Aradu.W9ELR	map00940	14
Aradu.R9SW4	Aradu.R9SW4	map00941	13
Aradu.A42Y8	Aradu.A42Y8	map04660	2
Aradu.Q8LAU	Aradu.Q8LAU	map00053	10
Aradu.YDW81	Aradu.YDW81	map00520, map00500	24, 25
Aradu.EK8MW	Aradu.EK8MW	map00051	13
Aradu.NH34T	Aradu.NH34T	map00030	15
Aradu.JTK38	Aradu.JTK38	map00940	14
Aradu.4C314	Aradu.4C314	map00520	24
Aradu.Q5DZL	Aradu.Q5DZL	map00860	15
Aradu.5M48C	Aradu.5M48C	map00240, map00230	12, 22
Aradu.Y3HMA	Aradu.Y3HMA	map00270	23
Aradu.52801	Aradu.52801	map00380, map00630	9, 16
Aradu.NCJ0H	Aradu.NCJ0H	map00330, map00350, map00950, map00960, map00340, map00360, map00380, map00410, map00260	10, 15, 7, 6, 7, 17, 9, 9, 15
Aradu.W0CCT	Aradu.W0CCT	map00945	4
Aradu.PWW5S	Aradu.PWW5S	map00020, map00710, map00620, map00270, map00720, map01130, map00630, map00680	6, 19, 19, 23, 11, 92, 16, 13
Aradu.V45Z7	Aradu.V45Z7	map00750	3
Aradu.NC6JU	Aradu.NC6JU	map00350, map00643	15, 1
Aradu.RUK3P	Aradu.RUK3P	map00500	25
Aradu.0UH5R	Aradu.0UH5R	map00190	6
Aradu.RFT1Y	Aradu.RFT1Y	map00480, map00940	13, 14
Aradu.G5RK1	Aradu.G5RK1	map00600	6
Aradu.E3D1N	Aradu.E3D1N	map00500	25
Aradu.VHN28	Aradu.VHN28	map00040	11
Aradu.34YIE	Aradu.34YIE	map00270	23
Aradu.LYT7G	Aradu.LYT7G	map04660	2
Aradu.II7B4	Aradu.II7B4	map00450, map00270, map00670	5, 23, 7
Aradu.FWV05	Aradu.FWV05	map00020, map00710, map00620, map00270, map00720, map01130, map00630, map00680	6, 19, 19, 23, 11, 92, 16, 13
Aradu.4196P	Aradu.4196P	map00520	24
Aradu.D8WCS	Aradu.D8WCS	map00480, map00030, map01130	13, 15, 92
Aradu.D1CQS	Aradu.D1CQS	map00980, map00480, map00982	7, 13, 6
Aradu.E7VJM	Aradu.E7VJM	map00860	15
Aradu.15BQ1	Aradu.15BQ1	map00010, map01130, map00052	19, 92, 13
Aradu.WFL8Z	Aradu.WFL8Z	map00500	25
Aradu.NV5LW	Aradu.NV5LW	map00520	24
Aradu.4A7CI	Aradu.4A7CI	map00910, map00520	10, 24
Aradu.J623L	Aradu.J623L	map04660	2
Aradu.A9E1A	Aradu.A9E1A	map00350, map00950, map00960, map00360, map00410, map00260	15, 7, 6, 17, 9, 15
Aradu.IEK57	Aradu.IEK57	map00330, map00220, map00350, map00130, map00950, map00960, map00340, map00300, map00401, map00710, map00360, map00270, map00250, map01130, map00400	10, 8, 15, 11, 7, 6, 7, 4, 4, 19, 17, 23, 16, 92, 14
Aradu.VDJ5E	Aradu.VDJ5E	map00500	25
Aradu.6Z465	Aradu.6Z465	map00281, map00071, map00362, map00062, map00280, map00642, map01130, map00592, map01040	4, 9, 4, 4, 11, 1, 92, 11, 5
Aradu.LI9R7	Aradu.LI9R7	map00240	12
Aradu.V7F48	Aradu.V7F48	map00940	14
Aradu.5IY1Y	Aradu.5IY1Y	map00053	10
Aradu.N62G4	Aradu.N62G4	map00983, map00230	4, 22
Aradu.E8NYC	Aradu.E8NYC	map00010, map01130	19, 92
Aradu.78JKA	Aradu.78JKA	map00500	25
Aradu.F8QAT	Aradu.F8QAT	map00710, map00620, map00720	19, 19, 11
Aradu.3D1M6	Aradu.3D1M6	map00051, map00520	13, 24
Aradu.R6NM7	Aradu.R6NM7	map00230	22
Aradu.QUS69	Aradu.QUS69	map00270, map00920, map01130	23, 9, 92
Aradu.20FIR	Aradu.20FIR	map01130, map00230	92, 22
Aradu.S69T7	Aradu.S69T7	map00040	11
Aradu.A0DL1	Aradu.A0DL1	map04660, map04658	2, 1
Aradu.36NL9	Aradu.36NL9	map00562, map04070	12, 8
Aradu.U338T	Aradu.U338T	map00190	6
Aradu.IP5K7	Aradu.IP5K7	map04150	1
Aradu.CMN1L	Aradu.CMN1L	map00040	11
Aradu.8AZ50	Aradu.8AZ50	map00520	24
Aradu.212BQ	Aradu.212BQ	map00564	16
Aradu.72V59	Aradu.72V59	map00945	4
Aradu.QQ3BK	Aradu.QQ3BK	map00940	14
Aradu.3E0D8	Aradu.3E0D8	map00710, map00620, map00720, map00680	19, 19, 11, 13
Aradu.5R97S	Aradu.5R97S	map00627	4
Aradu.Y5WI6	Aradu.Y5WI6	map04660	2
Aradu.YQ4PR	Aradu.YQ4PR	map04660	2
Aradu.NZ9G2	Aradu.NZ9G2	map00620, map00253, map00640, map00720, map01130, map00061, map00254	19, 1, 7, 11, 92, 4, 1
Aradu.B03MY	Aradu.B03MY	map00730, map01130, map00230	4, 92, 22
Aradu.NNP8F	Aradu.NNP8F	map00360, map00940	17, 14
Aradu.IGK16	Aradu.IGK16	map00500	25
Aradu.81HAH	Aradu.81HAH	map00562, map04070, map01130, map00521	12, 8, 92, 5
Aradu.XQH3E	Aradu.XQH3E	map00240	12
Aradu.57XDH	Aradu.57XDH	map00040	11
Aradu.G9N9R	Aradu.G9N9R	map00480, map00030, map01130	13, 15, 92
Aradu.E9P6L	Aradu.E9P6L	map00310	5
Aradu.Y3QBI	Aradu.Y3QBI	map00940	14
Aradu.FB2F2	Aradu.FB2F2	map00940	14
Aradu.AE8VT	Aradu.AE8VT	map00620, map00010, map00640, map00720, map01130, map00680	19, 19, 7, 11, 92, 13
Aradu.71RRV	Aradu.71RRV	map00565, map00600, map00564, map00561	5, 6, 16, 14
Aradu.E03Z4	Aradu.E03Z4	map00460, map00500, map00940, map00052	6, 25, 14, 13
Aradu.V9CJA	Aradu.V9CJA	map00945, map00941, map00940	4, 13, 14
Aradu.07WQA	Aradu.07WQA	map00010, map01130, map00680	19, 92, 13
Aradu.0UW7J	Aradu.0UW7J	map00710, map00010, map01130	19, 19, 92
Aradu.482TA	Aradu.482TA	map00940	14
Aradu.569K2	Aradu.569K2	map00562, map04070	12, 8
Aradu.SA3GU	Aradu.SA3GU	map00330	10
Aradu.5N374	Aradu.5N374	map00240, map00983, map00260, map01130, map00630, map00561	12, 4, 15, 92, 16, 14
Aradu.C4BD6	Aradu.C4BD6	map00980, map00480, map00053, map00982	7, 13, 10, 6
Aradu.R2K02	Aradu.R2K02	map00500	25
Aradu.L0PKE	Aradu.L0PKE	map00561, map00073	14, 2
Aradu.A49KD	Aradu.A49KD	map00230	22
Aradu.SX46N	Aradu.SX46N	map00190	6
Aradu.1D15U	Aradu.1D15U	map00940	14
Aradu.TI2CX	Aradu.TI2CX	map00830, map00980, map00071, map00350, map00626, map00010, map00982, map00625, map00260, map01130, map00592, map00680	4, 7, 9, 15, 1, 19, 6, 4, 15, 92, 11, 13
Aradu.23E3L	Aradu.23E3L	map00500, map00052	25, 13
Aradu.1L6HR	Aradu.1L6HR	map00040	11
Aradu.I79F7	Aradu.I79F7	map00330, map00071, map00350, map00620, map00903, map00340, map00040, map00280, map00010, map00625, map00981, map00650, map00410, map00561, map00310, map00710, map00053, map00380, map00760, map00250, map00030, map01130	10, 9, 15, 19, 2, 7, 11, 11, 19, 4, 1, 8, 9, 14, 5, 19, 10, 9, 5, 16, 15, 92
Aradu.0ER06	Aradu.0ER06	map00511, map00531, map00600, map00604, map00052	5, 3, 6, 2, 13
Aradu.W2C6R	Aradu.W2C6R	map00710, map00620, map00720	19, 19, 11
Aradu.47HWK	Aradu.47HWK	map00534, map00532	5, 3
Aradu.XHP2L	Aradu.XHP2L	map00941	13
Aradu.QX29C	Aradu.QX29C	map00940	14
Aradu.73PA3	Aradu.73PA3	map00980, map00480, map00982	7, 13, 6
Aradu.ZKQ4D	Aradu.ZKQ4D	map00240, map00230	12, 22
Aradu.C3H41	Aradu.C3H41	map00620	19
Aradu.FEK42	Aradu.FEK42	map00944	4
Aradu.NYW3F	Aradu.NYW3F	map00190	6
Aradu.NJ2WV	Aradu.NJ2WV	map00053	10
Aradu.SB00U	Aradu.SB00U	map01062, map00906	1, 6
Aradu.SQK9K	Aradu.SQK9K	map00940	14
Aradu.DAK4F	Aradu.DAK4F	map00980, map00480, map00982	7, 13, 6
Aradu.F2QXB	Aradu.F2QXB	map00052	13
Aradu.VIF27	Aradu.VIF27	map00040	11
Aradu.W2C81	Aradu.W2C81	map00910	10
Aradu.6PF06	Aradu.6PF06	map00980, map00480, map00982	7, 13, 6
Aradu.M7K9G	Aradu.M7K9G	map00500	25
Aradu.J77I5	Aradu.J77I5	map00040	11
Aradu.UC19M	Aradu.UC19M	map00740	5
Aradu.KJ74K	Aradu.KJ74K	map00071, map00061	9, 4
Aradu.DV6LU	Aradu.DV6LU	map00627, map00564, map00561	4, 16, 14
Aradu.707UY	Aradu.707UY	map00620, map00290	19, 7
Aradu.DS41E	Aradu.DS41E	map00710, map00051, map00030, map01130	19, 13, 15, 92
Aradu.NH17S	Aradu.NH17S	map00900, map01130	9, 92
Aradu.74JTE	Aradu.74JTE	map00561, map00073	14, 2
Aradu.ZJ292	Aradu.ZJ292	map00620	19
Aradu.7X04Z	Aradu.7X04Z	map00190	6
Aradu.7RW48	Aradu.7RW48	map00561	14
Aradu.GH8FF	Aradu.GH8FF	map00230	22
Aradu.34RNS	Aradu.34RNS	map00534, map00532	5, 3
Aradu.Q2835	Aradu.Q2835	map00980, map00480, map00982	7, 13, 6
Aradu.EJ89F	Aradu.EJ89F	map00053	10
Aradu.PXT5K	Aradu.PXT5K	map00627	4
Aradu.PLD9H	Aradu.PLD9H	map00230	22
Aradu.HL46P	Aradu.HL46P	map00500	25
Aradu.WGD8V	Aradu.WGD8V	map00980, map00480, map00620, map00982	7, 13, 19, 6
Aradu.F3Q2X	Aradu.F3Q2X	map00100, map01130	2, 92
Aradu.1011L	Aradu.1011L	map00190	6
Aradu.8PB60	Aradu.8PB60	map00380, map01130, map00630	9, 92, 16
Aradu.EW82S	Aradu.EW82S	map00520	24
Aradu.S1CJW	Aradu.S1CJW	map00670, map01130, map00630, map00230	7, 92, 16, 22
Aradu.12ETV	Aradu.12ETV	map00592	11
Aradu.E8JSD	Aradu.E8JSD	map00330, map00980, map00071, map00350, map00620, map00903, map00340, map00040, map00280, map00010, map00982, map00625, map00981, map00410, map00561, map00310, map00360, map00053, map00380, map00640, map01130	10, 7, 9, 15, 19, 2, 7, 11, 11, 19, 6, 4, 1, 9, 14, 5, 17, 10, 9, 7, 92
Aradu.VK6NM	Aradu.VK6NM	map00906	6
Aradu.ZW5X6	Aradu.ZW5X6	map00627	4
Aradu.DB6JJ	Aradu.DB6JJ	map00511, map00531, map00600, map00604, map00052	5, 3, 6, 2, 13
Aradu.GKF95	Aradu.GKF95	map00500	25
Aradu.N8RFP	Aradu.N8RFP	map00020, map00710, map00620, map00270, map00720, map01130, map00630, map00680	6, 19, 19, 23, 11, 92, 16, 13
Aradu.U3GVZ	Aradu.U3GVZ	map00901	3
Aradu.Q9ST3	Aradu.Q9ST3	map04660	2
Aradu.PG6LA	Aradu.PG6LA	map00500	25
Aradu.2BI47	Aradu.2BI47	map00940	14
Aradu.8BA60	Aradu.8BA60	map00627	4
Aradu.IM9AT	Aradu.IM9AT	map00130, map00360, map00945, map00941, map00940	11, 17, 4, 13, 14
Aradu.3X7SX	Aradu.3X7SX	map00627	4
Aradu.CL7N4	Aradu.CL7N4	map00450, map00270, map00670	5, 23, 7
Aradu.RR8PW	Aradu.RR8PW	map00350, map00950, map00340, map00360, map00901, map00380, map00680, map00965	15, 7, 7, 17, 3, 9, 13, 2
Aradu.YYT15	Aradu.YYT15	map00561	14
Aradu.K0335	Aradu.K0335	map00511	5
Aradu.X8G4I	Aradu.X8G4I	map00130	11
Aradu.4QM78	Aradu.4QM78	map00980, map00480, map00982	7, 13, 6
Aradu.ZD4TK	Aradu.ZD4TK	map00906	6
Aradu.T6WIZ	Aradu.T6WIZ	map00564, map00561	16, 14
Aradu.6NU8A	Aradu.6NU8A	map00480	13
Aradu.79V6T	Aradu.79V6T	map00906	6
Aradu.NA6VL	Aradu.NA6VL	map00940	14
Aradu.V7ZTF	Aradu.V7ZTF	map00900	9
Aradu.W3AUF	Aradu.W3AUF	map00500	25
Aradu.Y1LYG	Aradu.Y1LYG	map00071	9
Aradu.QYF40	Aradu.QYF40	map00240, map00230	12, 22
Aradu.09RWH	Aradu.09RWH	map01053, map01130	2, 92
Aradu.1232H	Aradu.1232H	map00980, map00480, map00982	7, 13, 6
Aradu.R82XA	Aradu.R82XA	map00380, map00630	9, 16
Aradu.88CYL	Aradu.88CYL	map00627	4
Aradu.VRB77	Aradu.VRB77	map00562, map04070	12, 8
Aradu.C0QT1	Aradu.C0QT1	map00330, map00830, map00071, map00620, map00903, map00340, map00040, map00280, map00010, map00625, map00981, map00410, map00561, map00310, map00053, map00380, map01130, map00940	10, 4, 9, 19, 2, 7, 11, 11, 19, 4, 1, 9, 14, 5, 10, 9, 92, 14
Aradu.XF8NX	Aradu.XF8NX	map00500	25
Aradu.4985V	Aradu.4985V	map00564, map00561	16, 14
Aradu.A2DMS	Aradu.A2DMS	map00071, map00061	9, 4
Aradu.01T4M	Aradu.01T4M	map00562, map00053	12, 10
Aradu.D85KR	Aradu.D85KR	map00511	5
Aradu.X32YA	Aradu.X32YA	map00910, map00630	10, 16
Aradu.17HPD	Aradu.17HPD	map00770, map00290, map01130	5, 7, 92
Aradu.PS7HL	Aradu.PS7HL	map00330, map00480, map00270, map00410	10, 13, 23, 9
Aradu.2JF44	Aradu.2JF44	map00945, map00941, map00940	4, 13, 14
Aradu.2TG90	Aradu.2TG90	map00980, map00480, map00982	7, 13, 6
Aradu.BG2Q4	Aradu.BG2Q4	map00940	14
Aradu.L3677	Aradu.L3677	map00906	6
Aradu.F06JI	Aradu.F06JI	map00860	15
Aradu.PP8TF	Aradu.PP8TF	map01130, map00400	92, 14
Aradu.YDH5Z	Aradu.YDH5Z	map00791, map00230	1, 22
Aradu.23UZB	Aradu.23UZB	map00040	11
Aradu.01KBI	Aradu.01KBI	map00982	6
Aradu.S4LWP	Aradu.S4LWP	map00627	4
Aradu.T482L	Aradu.T482L	map00984, map00140, map00940	1, 4, 14
Aradu.R392I	Aradu.R392I	map00565	5
Aradu.QRL86	Aradu.QRL86	map00010, map01130	19, 92
Aradu.IH2EE	Aradu.IH2EE	map00260, map01130, map00400	15, 92, 14
Aradu.KNN0Y	Aradu.KNN0Y	map00906	6
Aradu.88B96	Aradu.88B96	map00534, map00532, map00514	5, 3, 2
Aradu.0ZQ4G	Aradu.0ZQ4G	map00500	25
Aradu.6FX3T	Aradu.6FX3T	map00940	14
Aradu.SDR3Z	Aradu.SDR3Z	map00480, map00590	13, 6
Aradu.UE7BN	Aradu.UE7BN	map00450, map00270, map00920, map01130	5, 23, 9, 92
Aradu.B4Z82	Aradu.B4Z82	map00062, map00564	4, 16
Aradu.2P8HG	Aradu.2P8HG	map00860, map00030	15, 15
Aradu.9Z02R	Aradu.9Z02R	map00980, map00480, map00982	7, 13, 6
Aradu.JRG58	Aradu.JRG58	map00561, map00073	14, 2
Aradu.XPZ1I	Aradu.XPZ1I	map00860	15
Aradu.4K5XY	Aradu.4K5XY	map00220, map00710, map00250	8, 19, 16
Aradu.DAV01	Aradu.DAV01	map00940	14
Aradu.HD4RJ	Aradu.HD4RJ	map00980, map00480, map00982	7, 13, 6
Aradu.G7F8E	Aradu.G7F8E	map00360, map00940	17, 14
Aradu.E2KJV	Aradu.E2KJV	map00520	24
Aradu.51L6N	Aradu.51L6N	map00980, map00480, map00982	7, 13, 6
Aradu.XC1GR	Aradu.XC1GR	map00906	6
Aradu.7065G	Aradu.7065G	map00941	13
Aradu.1C5Z6	Aradu.1C5Z6	map00940	14
Aradu.WV5HP	Aradu.WV5HP	map00945	4
Aradu.M3XI9	Aradu.M3XI9	map00906	6
Aradu.BR4VK	Aradu.BR4VK	map00520	24
Aradu.JL2G6	Aradu.JL2G6	map00940	14
Aradu.F2VIG	Aradu.F2VIG	map00330, map00830, map00071, map00620, map00903, map00340, map00040, map00280, map00010, map00625, map00981, map00410, map00561, map00310, map00053, map00380, map01130	10, 4, 9, 19, 2, 7, 11, 11, 19, 4, 1, 9, 14, 5, 10, 9, 92
Aradu.BWM82	Aradu.BWM82	map00340, map00360	7, 17
Aradu.MC6VZ	Aradu.MC6VZ	map00627	4
Aradu.83ZPC	Aradu.83ZPC	map00500	25
Aradu.32ETH	Aradu.32ETH	map00500	25
Aradu.34GQZ	Aradu.34GQZ	map00040	11
Aradu.8G93R	Aradu.8G93R	map00500	25
Aradu.AH5QJ	Aradu.AH5QJ	map00710, map00010, map00051, map00030, map01130, map00680	19, 19, 13, 15, 92, 13
Aradu.19W8X	Aradu.19W8X	map00730	4
Aradu.2AL0N	Aradu.2AL0N	map00230	22
Aradu.V5WI7	Aradu.V5WI7	map00010, map01130, map00052	19, 92, 13
Aradu.DZ6L2	Aradu.DZ6L2	map00330, map00830, map00071, map00620, map00903, map00340, map00040, map00280, map00010, map00625, map00981, map00410, map00561, map00310, map00053, map00380, map01130, map00940	10, 4, 9, 19, 2, 7, 11, 11, 19, 4, 1, 9, 14, 5, 10, 9, 92, 14
Aradu.7V00N	Aradu.7V00N	map00920	9
Aradu.69820	Aradu.69820	map00561	14
Aradu.EP3G0	Aradu.EP3G0	map00860	15
Aradu.J7DHV	Aradu.J7DHV	map00500	25
Aradu.WF2RX	Aradu.WF2RX	map00710, map01130, map00630	19, 92, 16
Aradu.J6XSM	Aradu.J6XSM	map00941	13
Aradu.F6C6R	Aradu.F6C6R	map00940	14
Aradu.2RV29	Aradu.2RV29	map00627, map00564, map00561	4, 16, 14
Aradu.C61GI	Aradu.C61GI	map00627	4
Aradu.MH9NW	Aradu.MH9NW	map00520	24
Aradu.8I8L4	Aradu.8I8L4	map00500	25
Aradu.D43UE	Aradu.D43UE	map00561, map00073	14, 2
Aradu.WLL49	Aradu.WLL49	map00261, map00300, map01130	3, 4, 92
Aradu.I3YXT	Aradu.I3YXT	map00460	6
Aradu.13SBF	Aradu.13SBF	map00350, map00360	15, 17
Aradu.5YN9Z	Aradu.5YN9Z	map00130, map00360, map00940	11, 17, 14
Aradu.4T64T	Aradu.4T64T	map00627	4
Aradu.WJ709	Aradu.WJ709	map00010, map00051, map00030, map01130, map00680, map00052	19, 13, 15, 92, 13, 13
Aradu.BP38Y	Aradu.BP38Y	map00460, map00500, map00940	6, 25, 14
Aradu.32LC7	Aradu.32LC7	map00562, map01130, map00521	12, 92, 5
Aradu.F0W17	Aradu.F0W17	map00941	13
Aradu.3R43N	Aradu.3R43N	map00940	14
Aradu.KC0AM	Aradu.KC0AM	map00460, map00500, map00940	6, 25, 14
Aradu.7Q819	Aradu.7Q819	map00500	25
Aradu.Y31QN	Aradu.Y31QN	map00100, map01130	2, 92
Aradu.W4W1A	Aradu.W4W1A	map00511	5
Aradu.E0RDH	Aradu.E0RDH	map00760	5
Aradu.D8HQK	Aradu.D8HQK	map00980, map00625, map00590	7, 4, 6
Aradu.KKV4I	Aradu.KKV4I	map00940	14
Aradu.W7NWN	Aradu.W7NWN	map00562, map00053	12, 10
Aradu.H83ZS	Aradu.H83ZS	map00625, map00590	4, 6
Aradu.FMD5G	Aradu.FMD5G	map00040	11
Aradu.FXS1X	Aradu.FXS1X	map00071, map00592, map01040	9, 11, 5
Aradu.ZG6C0	Aradu.ZG6C0	map00061	4
Aradu.N0FTY	Aradu.N0FTY	map04660	2
Aradu.JV7UU	Aradu.JV7UU	map00511, map00531, map00600, map00604, map00052	5, 3, 6, 2, 13
Aradu.P709D	Aradu.P709D	map00906	6
Aradu.K60K0	Aradu.K60K0	map00710, map00620	19, 19
Aradu.MF7QX	Aradu.MF7QX	map00130, map00360, map00940	11, 17, 14
Aradu.WM0X2	Aradu.WM0X2	map00053	10
Aradu.LBT1F	Aradu.LBT1F	map00561	14
Aradu.VCP2R	Aradu.VCP2R	map00230	22
Aradu.DL1I6	Aradu.DL1I6	map00511	5
Aradu.7SK0N	Aradu.7SK0N	map00130, map01053, map01130	11, 2, 92
Aradu.ZW0FL	Aradu.ZW0FL	map00940	14
Aradu.T28MJ	Aradu.T28MJ	map00270, map00460, map00920, map01130	23, 6, 9, 92
Aradu.34L9V	Aradu.34L9V	map00281, map00072, map00280, map00650	4, 2, 11, 8
Aradu.GS6JQ	Aradu.GS6JQ	map00710, map00051, map00030, map01130	19, 13, 15, 92
Aradu.ZHD9S	Aradu.ZHD9S	map00220, map00240, map00910, map00250	8, 12, 10, 16
Aradu.10ESY	Aradu.10ESY	map00565, map00591, map00590, map00564, map00592	5, 3, 6, 16, 11
Aradu.W0B0I	Aradu.W0B0I	map00280, map00640, map00410	11, 7, 9
Aradu.DZ6IG	Aradu.DZ6IG	map00627	4
Aradu.DVH8N	Aradu.DVH8N	map00480, map00460, map00430	13, 6, 3
Aradu.N9WXW	Aradu.N9WXW	map00680	13
Aradu.F0Y1Z	Aradu.F0Y1Z	map00906	6
Aradu.E7RLV	Aradu.E7RLV	map00906	6
Aradu.QD8G9	Aradu.QD8G9	map00040, map00930, map00010, map00941, map01130, map00561	11, 4, 19, 13, 92, 14
Aradu.15UD3	Aradu.15UD3	map00945, map00941, map00940	4, 13, 14
Aradu.JS0R2	Aradu.JS0R2	map00230	22
Aradu.6Z600	Aradu.6Z600	map00230	22
Aradu.4R68R	Aradu.4R68R	map00100, map01130	2, 92
Aradu.D61LL	Aradu.D61LL	map00190	6
Aradu.S427W	Aradu.S427W	map00980, map00480, map00982	7, 13, 6
Aradu.W64DR	Aradu.W64DR	map00500, map00052	25, 13
Aradu.9ZE8Y	Aradu.9ZE8Y	map00945, map00941, map00940	4, 13, 14
Aradu.8ZG8V	Aradu.8ZG8V	map00750	3
Aradu.NPY88	Aradu.NPY88	map00460, map00500, map00940	6, 25, 14
Aradu.XHF5N	Aradu.XHF5N	map00511, map00531, map00600, map00604, map00052	5, 3, 6, 2, 13
Aradu.4LY04	Aradu.4LY04	map00190	6
Aradu.90WZG	Aradu.90WZG	map00520	24
Aradu.26N4W	Aradu.26N4W	map00053	10
Aradu.QD1Y2	Aradu.QD1Y2	map00230	22
Aradu.HZ16A	Aradu.HZ16A	map00906	6
Aradu.J2HBF	Aradu.J2HBF	map00740	5
Aradu.Q27ZD	Aradu.Q27ZD	map00561	14
Aradu.NB259	Aradu.NB259	map00240, map00230	12, 22
Aradu.4R69H	Aradu.4R69H	map00500, map00052	25, 13
Aradu.B41M6	Aradu.B41M6	map04150	1
Aradu.RZL7M	Aradu.RZL7M	map00520, map00052	24, 13
Aradu.WJ73J	Aradu.WJ73J	map00910	10
Aradu.BL5MT	Aradu.BL5MT	map00500	25
Aradu.4N6LD	Aradu.4N6LD	map01130, map00230	92, 22
Aradu.NK3YY	Aradu.NK3YY	map00627	4
Aradu.IR1JZ	Aradu.IR1JZ	map01130, map00400	92, 14
Aradu.5A0JT	Aradu.5A0JT	map00460, map00250	6, 16
Aradu.Q350M	Aradu.Q350M	map00250	16
Aradu.FA8EI	Aradu.FA8EI	map00500	25
Aradu.2QS2R	Aradu.2QS2R	map00860, map00830, map00980, map00040, map00053, map00982, map00983, map00140	15, 4, 7, 11, 10, 6, 4, 4
Aradu.X6EP2	Aradu.X6EP2	map00040, map00930, map00010, map01130, map00561	11, 4, 19, 92, 14
Aradu.69YXI	Aradu.69YXI	map00906	6
Aradu.P1LA4	Aradu.P1LA4	map00040	11
Aradu.VPC5P	Aradu.VPC5P	map00460, map00520, map00500, map00940	6, 24, 25, 14
Aradu.Z9Z80	Aradu.Z9Z80	map00860	15
Aradu.H8KNJ	Aradu.H8KNJ	map00984, map00140, map00940	1, 4, 14
Aradu.3C8LE	Aradu.3C8LE	map00040	11
Aradu.1H2HC	Aradu.1H2HC	map00500	25
Aradu.LB7SQ	Aradu.LB7SQ	map00450, map00261, map00920, map01130, map00230	5, 3, 9, 92, 22
Aradu.F0IZ7	Aradu.F0IZ7	map00330, map00332, map01130	10, 2, 92
Aradu.9BC7H	Aradu.9BC7H	map00940	14
Aradu.DZ2GN	Aradu.DZ2GN	map01130, map00230	92, 22
Aradu.JT1JK	Aradu.JT1JK	map00130	11
Aradu.13SFN	Aradu.13SFN	map00906	6
Aradu.4HQ1D	Aradu.4HQ1D	map00520	24
Aradu.JM7KB	Aradu.JM7KB	map00627, map00564, map00561	4, 16, 14
Aradu.UXS7E	Aradu.UXS7E	map00627	4
Aradu.79I5D	Aradu.79I5D	map00630	16
Aradu.U8IBL	Aradu.U8IBL	map01130, map00630	92, 16
Aradu.XL4N2	Aradu.XL4N2	map00564	16
Aradu.LSQ2N	Aradu.LSQ2N	map00340, map00360	7, 17
Aradu.TKB8E	Aradu.TKB8E	map04660, map04658	2, 1
Aradu.DXW6X	Aradu.DXW6X	map00071, map00592, map01040	9, 11, 5
Aradu.U6MQJ	Aradu.U6MQJ	map00130, map00360, map00940	11, 17, 14
Aradu.T00FF	Aradu.T00FF	map00053	10
Aradu.BIU4F	Aradu.BIU4F	map00980, map00480, map00982	7, 13, 6
Aradu.0PI99	Aradu.0PI99	map00220, map00910, map00250, map00630	8, 10, 16, 16
Aradu.22AJD	Aradu.22AJD	map00710	19
Aradu.F35IY	Aradu.F35IY	map00330, map00830, map00071, map00620, map00903, map00340, map00040, map00280, map00010, map00625, map00981, map00410, map00561, map00310, map00053, map00380, map01130, map00940	10, 4, 9, 19, 2, 7, 11, 11, 19, 4, 1, 9, 14, 5, 10, 9, 92, 14
Aradu.02CFW	Aradu.02CFW	map00562, map04070	12, 8
Aradu.CXJ5P	Aradu.CXJ5P	map00900	9
Aradu.GZ9A0	Aradu.GZ9A0	map00520	24
Aradu.1D34I	Aradu.1D34I	map00051	13
Aradu.X7DKB	Aradu.X7DKB	map00071, map00130, map00360, map00061, map00940	9, 11, 17, 4, 14
Aradu.9R6MQ	Aradu.9R6MQ	map00940	14
Aradu.ZL79H	Aradu.ZL79H	map00051	13
Aradu.J0PRI	Aradu.J0PRI	map00480	13
Aradu.52Q7K	Aradu.52Q7K	map00940	14
Aradu.R9ZWQ	Aradu.R9ZWQ	map00630	16
Aradu.077AT	Aradu.077AT	map00250	16
Aradu.R9TKV	Aradu.R9TKV	map00562, map04070	12, 8
Aradu.BIB28	Aradu.BIB28	map01053, map01130	2, 92
Aradu.QDT9L	Aradu.QDT9L	map00906	6
Aradu.8AQ1Z	Aradu.8AQ1Z	map00940	14
Aradu.0H703	Aradu.0H703	map00040	11
Aradu.T9TSZ	Aradu.T9TSZ	map00620, map00260, map00630	19, 15, 16
Aradu.NJQ5G	Aradu.NJQ5G	map04150	1
Aradu.T9PKV	Aradu.T9PKV	map00920, map00230	9, 22
Aradu.G6IK8	Aradu.G6IK8	map00220, map00910, map00250, map00630	8, 10, 16, 16
Aradu.Z9830	Aradu.Z9830	map00051, map00030	13, 15
Aradu.0V5C2	Aradu.0V5C2	map00071	9
Aradu.7GN6Y	Aradu.7GN6Y	map00500	25
Aradu.KRA3S	Aradu.KRA3S	map00980, map00480, map00982	7, 13, 6
Aradu.TPI8X	Aradu.TPI8X	map00710, map00620, map00720, map00680	19, 19, 11, 13
Aradu.GWN14	Aradu.GWN14	map00040, map00930, map00010, map01130, map00561	11, 4, 19, 92, 14
Aradu.PJ3BC	Aradu.PJ3BC	map00240, map00250	12, 16
Aradu.CKU4P	Aradu.CKU4P	map00020, map00720, map01130	6, 11, 92
Aradu.542S7	Aradu.542S7	map00920	9
Aradu.618KY	Aradu.618KY	map00190	6
Aradu.SBB2J	Aradu.SBB2J	map00944	4
Aradu.3KI43	Aradu.3KI43	map00941	13
Aradu.8H5H1	Aradu.8H5H1	map00030	15
Aradu.BR38W	Aradu.BR38W	map00500	25
Aradu.C2N0T	Aradu.C2N0T	map00625, map00361	4, 2
Aradu.G3DHZ	Aradu.G3DHZ	map00040	11
Aradu.B6HXN	Aradu.B6HXN	map00750	3
Aradu.TF8I2	Aradu.TF8I2	map00982	6
Aradu.V8MCV	Aradu.V8MCV	map00300, map01130	4, 92
Aradu.5NN3C	Aradu.5NN3C	map00982	6
Aradu.IV87Z	Aradu.IV87Z	map00500	25
Aradu.IW0ES	Aradu.IW0ES	map00270	23
Aradu.PTU5T	Aradu.PTU5T	map00020, map00710, map00620, map00010, map01130	6, 19, 19, 19, 92
Aradu.UY1G3	Aradu.UY1G3	map00480, map00620, map00280, map00030, map01130, map00630	13, 19, 11, 15, 92, 16
Aradu.I2JEZ	Aradu.I2JEZ	map00980, map00480, map00982	7, 13, 6
Aradu.V0CGL	Aradu.V0CGL	map00520	24
Aradu.D0J64	Aradu.D0J64	map00240, map00230	12, 22
Aradu.PVH6K	Aradu.PVH6K	map00627, map00564, map00561	4, 16, 14
Aradu.CQN7Q	Aradu.CQN7Q	map00130, map01053, map01130	11, 2, 92
Aradu.6UD07	Aradu.6UD07	map00130	11
Aradu.1R9KX	Aradu.1R9KX	map00500	25
Aradu.SH3UZ	Aradu.SH3UZ	map00940	14
Aradu.0B96C	Aradu.0B96C	map00940	14
Aradu.RZ05D	Aradu.RZ05D	map00100, map01130	2, 92
Aradu.C4KGF	Aradu.C4KGF	map00941	13
Aradu.65HV5	Aradu.65HV5	map00562, map00053	12, 10
Aradu.WYR1J	Aradu.WYR1J	map00130, map00360, map00940	11, 17, 14
Aradu.93KPA	Aradu.93KPA	map00040	11
Aradu.WJN5K	Aradu.WJN5K	map00941	13
Aradu.HR1QJ	Aradu.HR1QJ	map00941	13
Aradu.60HCE	Aradu.60HCE	map00380, map01130, map00630	9, 92, 16
Aradu.H26ZU	Aradu.H26ZU	map00270, map00920, map01130	23, 9, 92
Aradu.GF4WK	Aradu.GF4WK	map00960	6
Aradu.82M2C	Aradu.82M2C	map00072, map00280, map00650, map00900, map01130	2, 11, 8, 9, 92
Aradu.Y4VNZ	Aradu.Y4VNZ	map00430	3
Aradu.P9J09	Aradu.P9J09	map00500	25
Aradu.346IW	Aradu.346IW	map00040	11
Aradu.0C9TU	Aradu.0C9TU	map00710, map00620	19, 19
Aradu.X9PNA	Aradu.X9PNA	map00940	14
Aradu.6XK6A	Aradu.6XK6A	map00520, map00500	24, 25
Aradu.GX9JC	Aradu.GX9JC	map00945, map00941, map00940	4, 13, 14
Aradu.H7DF4	Aradu.H7DF4	map00945	4
Aradu.YTX1G	Aradu.YTX1G	map00562, map04070	12, 8
Aradu.5807D	Aradu.5807D	map00983, map00230	4, 22
Aradu.F02NL	Aradu.F02NL	map00040	11
Aradu.0JT6M	Aradu.0JT6M	map00620, map00253, map00640, map00720, map01130, map00061, map00254	19, 1, 7, 11, 92, 4, 1
Aradu.TM2JG	Aradu.TM2JG	map00520	24
Aradu.1Z96C	Aradu.1Z96C	map00520	24
Aradu.4U6IV	Aradu.4U6IV	map00040	11
Aradu.YH2KM	Aradu.YH2KM	map00534	5
Aradu.JV5YL	Aradu.JV5YL	map00062, map00564	4, 16
Aradu.DE61N	Aradu.DE61N	map00941	13
Aradu.7N2H0	Aradu.7N2H0	map00500, map00052	25, 13
Aradu.PT4TC	Aradu.PT4TC	map00511	5
Aradu.668QS	Aradu.668QS	map00525, map00523, map01055, map00520, map01130, map00521	1, 1, 1, 24, 92, 5
Aradu.L2Z5D	Aradu.L2Z5D	map00627	4
Aradu.1X6W7	Aradu.1X6W7	map00240, map00760, map00230	12, 5, 22
Aradu.0AT27	Aradu.0AT27	map00130, map00360, map00940	11, 17, 14
Aradu.AB0CW	Aradu.AB0CW	map00511, map00531, map00600, map00604, map00052	5, 3, 6, 2, 13
Aradu.15HA9	Aradu.15HA9	map00500	25
Aradu.XUN5S	Aradu.XUN5S	map00290	7
Aradu.X2Y57	Aradu.X2Y57	map00190	6
Aradu.P6X1S	Aradu.P6X1S	map01040	5
Aradu.08X37	Aradu.08X37	map00330, map00980, map00071, map00350, map00620, map00903, map00340, map00040, map00930, map00280, map00010, map00982, map00625, map00981, map00410, map00561, map00310, map00360, map00053, map00380, map01130	10, 7, 9, 15, 19, 2, 7, 11, 4, 11, 19, 6, 4, 1, 9, 14, 5, 17, 10, 9, 92
Aradu.PQP29	Aradu.PQP29	map00945, map00941, map00940	4, 13, 14
Aradu.V6MKI	Aradu.V6MKI	map00620, map00010, map01130, map00230	19, 19, 92, 22
Aradu.71KHZ	Aradu.71KHZ	map00500	25
Aradu.D3M3F	Aradu.D3M3F	map00053	10
Aradu.JEL8U	Aradu.JEL8U	map00561, map00073	14, 2
Aradu.SJX9G	Aradu.SJX9G	map00941	13
Aradu.R63R7	Aradu.R63R7	map00330, map00071, map00620, map00903, map00340, map00040, map00280, map00010, map00625, map00981, map00410, map00561, map00310, map00053, map00380, map01130	10, 9, 19, 2, 7, 11, 11, 19, 4, 1, 9, 14, 5, 10, 9, 92
Aradu.JAF9B	Aradu.JAF9B	map00534	5
Aradu.V6R3Z	Aradu.V6R3Z	map00500	25
Aradu.F1E13	Aradu.F1E13	map00240, map00230	12, 22
Aradu.T04DC	Aradu.T04DC	map00520	24
Aradu.R0TCR	Aradu.R0TCR	map00040	11
Aradu.HC4I0	Aradu.HC4I0	map00460, map00670, map00260, map01130, map00630, map00680	6, 7, 15, 92, 16, 13
Aradu.83253	Aradu.83253	map00330, map00830, map00071, map00620, map00903, map00340, map00040, map00280, map00010, map00625, map00981, map00410, map00561, map00310, map00053, map00380, map01130, map00940	10, 4, 9, 19, 2, 7, 11, 11, 19, 4, 1, 9, 14, 5, 10, 9, 92, 14
Aradu.PI6VR	Aradu.PI6VR	map00980, map00480, map00982	7, 13, 6
Aradu.WB9GS	Aradu.WB9GS	map00564	16
Aradu.CCC04	Aradu.CCC04	map00940	14
Aradu.4LL4W	Aradu.4LL4W	map00280, map00640, map00410	11, 7, 9
Aradu.IRR2V	Aradu.IRR2V	map00190	6
Aradu.E9CVX	Aradu.E9CVX	map00040	11
Aradu.L8GY0	Aradu.L8GY0	map00460	6
Aradu.PSV7P	Aradu.PSV7P	map00040	11
Aradu.Q4KBE	Aradu.Q4KBE	map00220, map00910, map00250, map00630	8, 10, 16, 16
Aradu.KNH52	Aradu.KNH52	map00531	3
Aradu.H2RVW	Aradu.H2RVW	map00592	11
Aradu.SK8YF	Aradu.SK8YF	map00980, map00480, map00982	7, 13, 6
Aradu.HV7VA	Aradu.HV7VA	map00460, map00500, map00940	6, 25, 14
Aradu.PG2U7	Aradu.PG2U7	map00945	4
Aradu.348PZ	Aradu.348PZ	map00966, map00270, map00280, map00770, map00290, map01130	1, 23, 11, 5, 7, 92
Aradu.6HQ2B	Aradu.6HQ2B	map00620, map00260, map00630	19, 15, 16
Aradu.KZX0F	Aradu.KZX0F	map00627, map00564, map00561	4, 16, 14
Aradu.K88X4	Aradu.K88X4	map00190	6
Aradu.EF798	Aradu.EF798	map00561, map00073	14, 2
Aradu.PU85I	Aradu.PU85I	map00040	11
Aradu.02IKD	Aradu.02IKD	map00910, map00250, map01130	10, 16, 92
Aradu.12EER	Aradu.12EER	map00910	10
Aradu.EH8VM	Aradu.EH8VM	map00710, map00620, map00362, map00660	19, 19, 4, 2
Aradu.3HF0R	Aradu.3HF0R	map00220, map00261, map00270, map00300, map00260, map01130	8, 3, 23, 4, 15, 92
Aradu.KZZ3J	Aradu.KZZ3J	map00980, map00480, map00982	7, 13, 6
Aradu.SUG9B	Aradu.SUG9B	map00906	6
Aradu.V9RN1	Aradu.V9RN1	map00945, map00941, map00940	4, 13, 14
Aradu.L6CXU	Aradu.L6CXU	map00860	15
Aradu.70WHV	Aradu.70WHV	map00040	11
Aradu.EB2XX	Aradu.EB2XX	map00710, map01130, map00630	19, 92, 16
Aradu.11DJA	Aradu.11DJA	map00941	13
Aradu.5474V	Aradu.5474V	map00500	25
Aradu.IAH49	Aradu.IAH49	map00480, map00590	13, 6
Aradu.GV5M0	Aradu.GV5M0	map00620, map00010, map01130, map00230	19, 19, 92, 22
Aradu.L5GC6	Aradu.L5GC6	map00500	25
Aradu.7ZK0R	Aradu.7ZK0R	map00940	14
Aradu.E6KMV	Aradu.E6KMV	map00980, map00480, map00982	7, 13, 6
Aradu.P9QYX	Aradu.P9QYX	map00945	4
Aradu.2G1E1	Aradu.2G1E1	map00901	3
Aradu.ZBZ36	Aradu.ZBZ36	map00750, map00260	3, 15
Aradu.I9K2A	Aradu.I9K2A	map00943	3
Aradu.9Q1AJ	Aradu.9Q1AJ	map00511, map00600	5, 6
Aradu.E8QSY	Aradu.E8QSY	map00592	11
Aradu.7C6M7	Aradu.7C6M7	map00040	11
Aradu.5G5Y2	Aradu.5G5Y2	map00195	2
Aradu.2IM5S	Aradu.2IM5S	map00330, map00220, map00350, map00130, map00950, map00960, map00340, map00300, map00401, map00710, map00360, map00270, map00250, map01130, map00400	10, 8, 15, 11, 7, 6, 7, 4, 4, 19, 17, 23, 16, 92, 14
Aradu.QP7DQ	Aradu.QP7DQ	map00906	6
Aradu.UR9Q8	Aradu.UR9Q8	map00561, map00073	14, 2
Aradu.ZPP4Z	Aradu.ZPP4Z	map00980, map00480, map00982	7, 13, 6
Aradu.W79GG	Aradu.W79GG	map00945	4
Aradu.951UC	Aradu.951UC	map00591, map00592	3, 11
Aradu.8D5LI	Aradu.8D5LI	map00500	25
Aradu.UL23E	Aradu.UL23E	map00480, map00460, map00430	13, 6, 3
Aradu.BAE6P	Aradu.BAE6P	map00900	9
Aradu.D1G1F	Aradu.D1G1F	map00944, map00941	4, 13
Aradu.P2C14	Aradu.P2C14	map04660, map04658	2, 1
Aradu.X5JSA	Aradu.X5JSA	map00040	11
Aradu.CGI0G	Aradu.CGI0G	map00945, map00941, map00940	4, 13, 14
Aradu.Z3MEQ	Aradu.Z3MEQ	map00623, map00281, map00071, map00362, map00903, map00930, map00280, map00627, map00650, map00410, map00720, map01040, map00120, map00310, map00062, map00360, map00380, map00640, map01130, map00592	2, 4, 9, 4, 2, 4, 11, 4, 8, 9, 11, 5, 1, 5, 4, 17, 9, 7, 92, 11
Aradu.Z5X56	Aradu.Z5X56	map00603, map00513, map00511, map00531, map00520, map00604	3, 3, 5, 3, 24, 2
Aradu.NR4MV	Aradu.NR4MV	map00710, map00040, map00030, map01130	19, 11, 15, 92
Aradu.4RE2S	Aradu.4RE2S	map00592	11
