# Supplementary material for: Comparative Transcriptome Analysis Identified Candidate Genes for Late Leaf Spot Resistance and Cause of Defoliation in Groundnut
Source: Int J Mol Sci. 2021 Apr 26;22(9):4491. doi: 10.3390/ijms22094491 (PMC8123497; doi:10.3390/ijms22094491)
Supplement: Supplementary file 1 [file ijms-22-04491-s001.zip › Supplementary Material/Suppl_tables/Table S9.xlsx]

## Sheet: Table S9
Supplementary Table 10. Unique pathways triggered in A-subgenome under N. personata infection
Pathway name	PathwayID	Number of genes Involved
Biosynthesis of antibiotics	map01130	184
Phenylpropanoid biosynthesis	map00940	114
Starch and sucrose metabolism	map00500	108
Pentose and glucuronate interconversions	map00040	66
Purine metabolism	map00230	64
Drug metabolism - cytochrome P450	map00982	63
Glutathione metabolism	map00480	60
Metabolism of xenobiotics by cytochrome P450	map00980	60
Pyruvate metabolism	map00620	56
Amino sugar and nucleotide sugar metabolism	map00520	54
Glycerolipid metabolism	map00561	52
Carbon fixation in photosynthetic organisms	map00710	50
Glycolysis / Gluconeogenesis	map00010	50
Flavonoid biosynthesis	map00941	48
Carotenoid biosynthesis	map00906	46
Glyoxylate and dicarboxylate metabolism	map00630	44
Aminobenzoate degradation	map00627	43
Cysteine and methionine metabolism	map00270	39
Fatty acid degradation	map00071	39
Glycerophospholipid metabolism	map00564	37
Phenylalanine metabolism	map00360	37
Ascorbate and aldarate metabolism	map00053	36
Galactose metabolism	map00052	36
Methane metabolism	map00680	34
Oxidative phosphorylation	map00190	34
Pyrimidine metabolism	map00240	33
Stilbenoid, diarylheptanoid and gingerol biosynthesis	map00945	33
Alanine, aspartate and glutamate metabolism	map00250	32
Pentose phosphate pathway	map00030	32
Cyanoamino acid metabolism	map00460	31
alpha-Linolenic acid metabolism	map00592	29
Glycine, serine and threonine metabolism	map00260	29
Tryptophan metabolism	map00380	29
Arginine and proline metabolism	map00330	28
Fructose and mannose metabolism	map00051	28
Valine leucine and isoleucine degradation	map00280	28
Tyrosine metabolism	map00350	27
beta-Alanine metabolism	map00410	26
Chloroalkane and chloroalkene degradation	map00625	25
Inositol phosphate metabolism	map00562	25
T cell receptor signaling pathway	map04660	25
Histidine metabolism	map00340	24
Ubiquinone and other terpenoid-quinone biosynthesis	map00130	23
Porphyrin and chlorophyll metabolism	map00860	20
Carbon fixation pathways in prokaryotes	map00720	20
Lysine degradation	map00310	18
Other glycan degradation	map00511	18
Sphingolipid metabolism	map00600	18
Sulfur metabolism	map00920	17
Arachidonic acid metabolism	map00590	17
Phosphatidylinositol signaling system	map04070	17
Nitrogen metabolism	map00910	16
Limonene and pinene degradation	map00903	16
One carbon pool by folate	map00670	15
tyrosine and tryptophan biosynthesis	map00400	15
Insect hormone biosynthesis	map00981	15
Fatty acid biosynthesis	map00061	14
Retinol metabolism	map00830	14
Propanoate metabolism	map00640	14
Arginine biosynthesis	map00220	13
Glycosaminoglycan degradation	map00531	13
Terpenoid backbone biosynthesis	map00900	13
Steroid hormone biosynthesis	map00140	12
Drug metabolism - other enzymes	map00983	11
Ether lipid metabolism	map00565	11
Butanoate metabolism	map00650	11
Glycosphingolipid biosynthesis - ganglio series	map00604	11
Flavone and flavonol biosynthesis	map00944	10
Glycosaminoglycan biosynthesis - heparan sulfate / heparin	map00534	10
Indole alkaloid biosynthesis	map00901	10
Linoleic acid metabolism	map00591	10
Biosynthesis of unsaturated fatty acids	map01040	9
Citrate cycle	map00020	9
Steroid biosynthesis	map00100	9
Lysine biosynthesis	map00300	8
Tropane, piperidine and pyridine alkaloid biosynthesis	map00960	8
Valine, leucine and isoleucine biosynthesis	map00290	8
Isoquinoline alkaloid biosynthesis	map00950	8
Streptomycin biosynthesis	map00521	8
Isoflavonoid biosynthesis	map00943	7
Nicotinate and nicotinamide metabolism	map00760	7
Pantothenate and CoA biosynthesis	map00770	7
Riboflavin metabolism	map00740	7
Cutin suberine and wax biosynthesis	map00073	7
Glycosphingolipid biosynthesis	map00603	6
mTOR signaling pathway	map04150	6
Selenocompound metabolism	map00450	6
Taurine and hypotaurine metabolism	map00430	6
Thiamine metabolism	map00730	6
Tetracycline biosynthesis	map00253	6
Th1 and Th2 cell differentiation	map04658	6
Aflatoxin biosynthesis	map00254	6
Caffeine metabolism	map00232	5
Monobactam biosynthesis	map00261	5
Synthesis and degradation of ketone bodies	map00072	5
Vitamin B6 metabolism	map00750	5
Glycosaminoglycan biosynthesis - chondroitin sulfate / dermatan sulfate	map00532	5
Caprolactam degradation	map00930	5
Biosynthesis of siderophore group nonribosomal peptides	map01053	4
Fatty acid elongation	map00062	4
Geraniol degradation	map00281	4
N-Glycan biosynthesis	map00510	4
Steroid degradation	map00984	4
Various types of N-glycan biosynthesis	map00513	4
Folate biosynthesis	map00790	4
tyrosine and tryptophan biosynthesis	map00401	4
Biosynthesis of terpenoids and steroids	map01062	3
Diterpenoid biosynthesis	map00904	3
Photosynthesis	map00195	3
Zeatin biosynthesis	map00908	3
Betalain biosynthesis	map00965	3
Benzoate degradation	map00362	3
Naphthalene degradation	map00626	3
Acarbose and validamycin biosynthesis	map00525	2
Aminoacyl-tRNA biosynthesis	map00970	2
Biosynthesis of ansamycins	map01051	2
Glucosinolate biosynthesis	map00966	2
Other types of O-glycan biosynthesis	map00514	2
Toluene degradation	map00623	2
Polyketide sugar unit biosynthesis	map00523	2
Carbapenem biosynthesis	map00332	2
Chlorocyclohexane and chlorobenzene degradation	map00361	2
C5-Branched dibasic acid metabolism	map00660	2
Biosynthesis of vancomycin group antibiotics	map01055	2
D-Glutamine and D-glutamate metabolism	map00471	2
Atrazine degradation	map00791	1
Benzoxazinoid biosynthesis	map00402	1
Biotin metabolism	map00780	1
Monoterpenoid biosynthesis	map00902	1
D-Arginine and D-ornithine metabolism	map00472	1
Glycosphingolipid biosynthesis - lacto and neolacto series	map00601	1
Fluorobenzoate degradation	map00364	1
Styrene degradation	map00643	1
Ethylbenzene degradation	map00642	1
Neomycin, kanamycin and gentamicin biosynthesis	map00524	1
Primary bile acid biosynthesis	map00120	1
